# Supplementary material for: Parabrachial tachykinin1-expressing neurons involved in state-dependent breathing control
Source: Nat Commun. 2023 Feb 21;14:963. doi: 10.1038/s41467-023-36603-z (PMC9944916; doi:10.1038/s41467-023-36603-z)
Supplement: Supplementary file 4 — Source Data [file 41467_2023_36603_MOESM4_ESM.zip]

Archive with 5 entries (5 files):
- Source Data Fig1.xlsx
- Source Data Fig2 FigS2, S3.xlsx
- Source Data Fig3 FigS5, S6, S7.xlsx
- Source Data Fig4 FigS8.xlsx
- Source Data Fig6 FigS10, S11, S12.xlsx
