# Supplementary material for: Parabrachial tachykinin1-expressing neurons involved in state-dependent breathing control
Source: Nat Commun. 2023 Feb 21;14:963. doi: 10.1038/s41467-023-36603-z (PMC9944916; doi:10.1038/s41467-023-36603-z)
Supplement: Supplementary file 4 — Source Data [file 41467_2023_36603_MOESM4_ESM.zip › Source Data Fig1.xlsx]

## Sheet: c-d
	DATA								PCA
	ID	Condition	Freq.	TE	TI	Peak Insp pressure (a.u)	Area (a.u.)		PC summary	PC1	PC2	PC3	PC4	PC5
	Mouse 1	Hypoxia/hypercapnia	3.67107	272.4	111.25	1.26219	1.7548		Eigenvalue	3.016	1.226	0.469	0.1935	0.09571
	Mouse 4	control no bout	7.37463	135.6	41.375	2.71333	0.68309		Proportion of variance	60.31%	24.52%	9.38%	3.87%	1.91%
	Mouse 6	10% CO2	6.32911	158	65	2.3248	1.47298		Cumulative proportion of variance	60.31%	84.83%	94.22%	98.09%	100.00%
	Mouse 6	control no bout	4.20521	237.8	73.875	1.11753	0.844713
	Mouse 4	10% CO2	4.89716	204.2	85.375	2.2892	1.71716		Contributions of Variables
	Mouse 4	10% CO2	3.90016	256.4	85.5	2.49678	1.93501		Variable	PC1	PC2
	Mouse 5	control no bout	6.66223	150.1	38	1.47811	0.403452		Frequency	0.236082	0.142568
	Mouse 2	control no bout	12.6743	78.9	46.25	2.62545	0.972028		TE	0.233054	0.0357169		67,597 breaths from n=6 mice during control (room air), hypoxia/hypercapnia, severe hypercapnia, or isoflurane anethesia. Bout vs. no bout indicates periods of breathing >~7 Hz.
	Mouse 6	control no bout	2.37643	420.8	97.5625	1.58425	1.52529		TI	0.21612	0.0698082
	Mouse 6	control no bout	10.8933	91.8	47.3125	1.59042	0.673888		peak insp pressure	0.242278	0.145803
	Mouse 3	10% CO2	5.0025	199.9	85.3125	1.73202	1.31609		area	0.0724663	0.606104
	Mouse 1	Hypoxia/hypercapnia	4.21763	237.1	107	1.19173	1.71732		Variable vs PC correlation
	Mouse 3	Iso	2.36016	423.7	153.625	0.820618	0.824075		Variable	PC1	PC2
	Mouse 3	control no bout	10.2459	97.6	50.5	2.29873	0.80138		Frequency	0.84378	-0.418076
	Mouse 6	10% CO2	6.21118	161	57.4375	2.32637	1.24385		TE	-0.838351	0.209258
	Mouse 2	Hypoxia/hypercapnia	5.32481	187.8	83.75	1.58161	1.42379		TI	-0.807318	0.292548
	Mouse 1	10% CO2	4.73037	211.4	78.9375	2.52189	2.24706		peak insp pressure	0.85478	0.422792
	Mouse 1	Iso	2.68601	372.3	153.594	0.371875	0.785945		area	0.467483	0.862021
	Mouse 2	Iso	2.47097	404.7	153.562	0.309376	0.518847		Eigenvectors
	Mouse 6	control no bout	8.57633	116.6	58.8125	1.51017	0.803721		Variable	PC1	PC2
	Mouse 4	10% CO2	5.39374	185.4	81.3125	3.2839	2.13359		Frequency	0.485883	-0.377581
	Mouse 2	10% CO2	6.48088	154.3	57.375	2.3002	1.23133		TE	-0.482757	0.188989
	Mouse 1	control no bout	7.72797	129.4	46.25	2.27577	1.0473		TI	-0.464887	0.264212
	Mouse 1	Hypoxia/hypercapnia	3.52113	284	102.5	1.23388	1.59718		peak insp pressure	0.492217	0.381841
	Mouse 2	10% CO2	6.99301	143	63.25	2.64533	1.54946		area	0.269196	0.778527
	Mouse 6	control no bout	10.0503	99.5	55.625	1.91301	0.936552
	Mouse 3	10% CO2	8.14996	122.7	61.3125	3.52351	1.71388
	Mouse 3	control no bout	8.15661	122.6	52	2.41615	0.874669
	Mouse 3	control no bout	11.6009	86.2	54	3.48741	1.30312
	Mouse 2	Hypoxia/hypercapnia	5.47945	182.5	80.5	1.65486	1.38193
	Mouse 3	Hypoxia/hypercapnia	6.10874	163.7	67.5	3.41823	2.04221
	Mouse 6	control no bout	10.8696	92	35.625	1.17926	0.362177
	Mouse 3	Iso	2.31107	432.7	153.562	0.808044	0.839233
	Mouse 6	10% CO2	5.91017	169.2	64.8125	2.54779	1.5488
	Mouse 3	control no bout	6.56599	152.3	35.75	1.46665	0.348419
	Mouse 5	control no bout	3.86997	258.4	61.75	2.28238	1.11024
	Mouse 2	10% CO2	4.94315	202.3	79.375	1.97288	1.61671
	Mouse 4	Hypoxia/hypercapnia	4.46828	223.8	103.188	1.64438	1.36128
	Mouse 3	Hypoxia/hypercapnia	5.68505	175.9	77	2.53045	1.88779
	Mouse 1	Hypoxia/hypercapnia	4.23191	236.3	105	1.59935	1.95625
	Mouse 3	Hypoxia/hypercapnia	6.22278	160.7	74.5	3.3563	2.27545
	Mouse 6	control no bout	3.11915	320.6	75.5625	1.08506	0.826813
	Mouse 6	10% CO2	5.80046	172.4	70.875	2.09892	1.45862
	Mouse 1	Hypoxia/hypercapnia	3.51124	284.8	95.75	1.05805	1.22163
	Mouse 6	Iso	2.38493	419.3	153.594	0.547398	0.816065
	Mouse 5	10% CO2	5.2687	189.8	87.375	2.46692	1.99617
	Mouse 4	Iso	2.68745	372.1	153.625	0.383019	0.483585
	Mouse 3	Hypoxia/hypercapnia	7.68049	130.2	50.75	3.51687	1.46132
	Mouse 5	Hypoxia/hypercapnia	3.66703	272.7	100.875	1.42521	1.40419
	Mouse 3	10% CO2	5.47345	182.7	75.8125	2.38802	1.5225
	Mouse 2	control no bout	9.87167	101.3	43	1.88756	0.62964
	Mouse 2	control no bout	8.68056	115.2	52.375	2.36834	0.930713
	Mouse 2	Hypoxia/hypercapnia	5.87889	170.1	83.25	1.45095	1.34083
	Mouse 1	10% CO2	4.47427	223.5	92.75	1.99441	2.14941
	Mouse 3	Iso	2.66525	375.2	153.625	0.487392	0.57268
	Mouse 2	10% CO2	6.23053	160.5	66.9375	1.99928	1.33866
	Mouse 4	control no bout	5.8309	171.5	49.625	2.19433	0.732173
	Mouse 2	control no bout	11.9048	84	53	2.40571	1.05562
	Mouse 5	10% CO2	4.90918	203.7	86.0625	1.97361	1.61271
	Mouse 3	Hypoxia/hypercapnia	5.0813	196.8	59.5	2.34689	1.32707
	Mouse 5	Hypoxia/hypercapnia	5.64972	177	73.3125	3.67859	2.06676
	Mouse 2	Hypoxia/hypercapnia	5.40541	185	81	1.32359	1.22927
	Mouse 6	Iso	2.55297	391.7	153.625	0.726173	1.08337
	Mouse 6	10% CO2	6.46412	154.7	61.625	2.34026	1.35911
	Mouse 1	10% CO2	4.96771	201.3	85.1875	3.07109	2.94134
	Mouse 5	control no bout	6.07903	164.5	54.875	1.68284	0.731389
	Mouse 2	Hypoxia/hypercapnia	5.35332	186.8	82.875	1.65948	1.47113
	Mouse 1	Iso	2.81294	355.5	153.625	0.371568	0.701163
	Mouse 4	Hypoxia/hypercapnia	4.18585	238.9	108.312	1.72575	1.53559
	Mouse 4	control no bout	9.3633	106.8	43.125	1.81831	0.52235
	Mouse 1	10% CO2	5.91366	169.1	90.0625	2.09846	2.516
	Mouse 5	control no bout	6.15764	162.4	65.625	2.57715	1.20634
	Mouse 3	10% CO2	5.03271	198.7	73.625	1.38974	1.04241
	Mouse 6	control no bout	6.5703	152.2	69.9375	1.92965	1.19336
	Mouse 1	10% CO2	4.07498	245.4	99.3125	1.49921	1.86969
	Mouse 2	10% CO2	5.81734	171.9	87.5	1.38491	1.32334
	Mouse 2	control no bout	11.236	89	48.375	2.20952	0.86962
	Mouse 6	Hypoxia/hypercapnia	9.04159	110.6	56.3125	3.28983	1.59167
	Mouse 3	Hypoxia/hypercapnia	5.27148	189.7	68.875	2.49078	1.62227
	Mouse 3	control no bout	8.33333	120	49.375	1.91617	0.65396
	Mouse 3	Hypoxia/hypercapnia	5.41125	184.8	78.5	3.19981	2.2926
	Mouse 6	control no bout	3.663	273	84	1.21012	1.03674
	Mouse 2	Hypoxia/hypercapnia	4.88998	204.5	83.75	1.43907	1.36835
	Mouse 3	Iso	3.28515	304.4	153.594	0.592507	0.606482
	Mouse 3	Iso	3.71609	269.1	153.625	0.54446	0.872354
	Mouse 3	10% CO2	4.95786	201.7	81.5625	1.54104	1.22338
	Mouse 5	Iso	3.27118	305.7	153.594	0.534253	0.665511
	Mouse 2	Iso	2.75027	363.6	153.594	0.324455	0.574609
	Mouse 2	10% CO2	6.96379	143.6	62.125	2.49619	1.45652
	Mouse 1	control no bout	2.48016	403.2	84	1.02308	1.1272
	Mouse 2	10% CO2	5.54324	180.4	73.75	1.25688	1.10187
	Mouse 6	10% CO2	6.09756	164	64.5	2.21867	1.36016
	Mouse 3	control no bout	10.0807	99.2	61.875	3.9713	1.72372
	Mouse 6	control no bout	4.25351	235.1	95.75	0.969118	1.0381
	Mouse 6	control no bout	11.6279	86	52.9375	2.82148	1.2018
	Mouse 3	control no bout	2.83046	353.3	104.875	1.39562	1.25743
	Mouse 3	10% CO2	5.49149	182.1	78.875	2.85342	1.87095
	Mouse 2	Hypoxia/hypercapnia	4.86855	205.4	84.5	1.23186	1.24168
	Mouse 1	Hypoxia/hypercapnia	4.24989	235.3	91.5	1.63162	1.77127
	Mouse 1	control no bout	2.47097	404.7	100.625	1.68948	1.89859
	Mouse 2	Hypoxia/hypercapnia	4.99002	200.4	86.5	1.44501	1.44481
	Mouse 1	10% CO2	4.50654	221.9	94.25	2.43891	2.59938
	Mouse 1	10% CO2	8.13008	123	63	3.29565	2.25781
	Mouse 1	Iso	2.56608	389.7	153.625	0.571769	0.699978
	Mouse 2	10% CO2	5.9312	168.6	74.875	1.37501	1.16153
	Mouse 6	10% CO2	6.44745	155.1	67.375	2.21605	1.40143
	Mouse 4	control no bout	1.99322	501.7	78.6875	1.39343	0.861061
	Mouse 3	Hypoxia/hypercapnia	5.5371	180.6	77.25	3.22502	2.25811
	Mouse 2	10% CO2	5.33903	187.3	73.75	2.11345	1.50704
	Mouse 2	Hypoxia/hypercapnia	5.95238	168	80.75	1.86405	1.56701
	Mouse 6	10% CO2	6.15385	162.5	61.5	2.09787	1.27067
	Mouse 2	Iso	2.55167	391.9	153.625	0.342517	0.588038
	Mouse 2	control no bout	10.4493	95.7	46.625	2.2751	0.84031
	Mouse 2	control no bout	10.0705	99.3	50.875	2.58286	1.05202
	Mouse 6	control no bout	8.69565	115	61.25	2.16422	1.12091
	Mouse 6	10% CO2	6.0241	166	65.875	2.64606	1.59884
	Mouse 5	Hypoxia/hypercapnia	3.46741	288.4	123.062	1.00334	1.31521
	Mouse 2	control no bout	4.81232	207.8	44	1.9287	0.69259
	Mouse 1	Hypoxia/hypercapnia	3.93701	254	108.25	1.34055	1.92782
	Mouse 6	Iso	3.00842	332.4	153.594	0.485107	0.705621
	Mouse 2	control no bout	10.0402	99.6	51	2.29145	0.939827
	Mouse 5	Iso	2.84819	351.1	153.562	0.499757	0.741011
	Mouse 5	control no bout	6.58762	151.8	57.625	2.30624	0.996053
	Mouse 5	Hypoxia/hypercapnia	3.92773	254.6	123.375	0.902088	1.19121
	Mouse 6	Hypoxia/hypercapnia	5.8309	171.5	82.5	2.14367	1.77767
	Mouse 2	Hypoxia/hypercapnia	5.49149	182.1	81.75	1.71425	1.49811
	Mouse 4	control no bout	5.50055	181.8	51.375	1.6423	0.616475
	Mouse 3	Hypoxia/hypercapnia	5.37634	186	69.5	2.3925	1.57869
	Mouse 6	control no bout	12.6582	79	45.6875	1.90925	0.705465
	Mouse 3	control no bout	2.56739	389.5	50	1.12932	0.452484
	Mouse 5	10% CO2	5.89623	169.6	85	3.12561	2.40939
	Mouse 6	Iso	2.86123	349.5	153.594	0.465899	0.66906
	Mouse 3	control no bout	11.8483	84.4	44.1875	2.05316	0.61712
	Mouse 2	Hypoxia/hypercapnia	6.0423	165.5	72.875	2.11812	1.45305
	Mouse 2	control bout	11.5741	86.4	55.5	2.48279	1.1372
	Mouse 4	control no bout	4.87329	205.2	88.3125	1.6518	1.20096
	Mouse 4	control no bout	2.71076	368.9	96.625	1.31334	1.08848
	Mouse 6	Hypoxia/hypercapnia	5.03018	198.8	85.3125	1.86014	1.70462
	Mouse 3	Hypoxia/hypercapnia	5.2687	189.8	72	2.23601	1.57
	Mouse 6	Hypoxia/hypercapnia	7.37463	135.6	73.125	3.95829	2.53676
	Mouse 1	control no bout	1.13895	878	70.1875	2.42075	1.85943
	Mouse 4	control no bout	2.94118	340	82.6875	1.88075	1.19746
	Mouse 3	Hypoxia/hypercapnia	5.81734	171.9	48.625	2.84752	1.18761
	Mouse 4	control no bout	2.13038	469.4	50.1875	2.15496	0.750635
	Mouse 3	Hypoxia/hypercapnia	3.64033	274.7	54.75	4.10872	1.79864
	Mouse 1	control no bout	4.81232	207.8	38.25	1.82324	0.709984
	Mouse 6	Hypoxia/hypercapnia	5.14933	194.2	70.5	2.44292	1.62003
	Mouse 2	10% CO2	6.45578	154.9	72.875	2.37345	1.7452
	Mouse 6	Hypoxia/hypercapnia	6.56168	152.4	59.125	2.3326	1.31656
	Mouse 2	Hypoxia/hypercapnia	4.94315	202.3	81.5	1.5341	1.41597
	Mouse 2	control no bout	3.50754	285.1	114.375	1.1635	1.35256
	Mouse 4	10% CO2	4.58085	218.3	83.125	2.65453	1.8177
	Mouse 2	control no bout	3.29598	303.4	96.25	1.11732	1.09463
	Mouse 3	10% CO2	4.93097	202.8	80.75	1.45427	1.05742
	Mouse 2	control no bout	1.43534	696.7	57.75	1.17949	0.620573
	Mouse 5	Iso	3.28947	304	153.594	0.509852	0.684046
	Mouse 1	Iso	2.52334	396.3	153.562	0.511817	0.782303
	Mouse 6	Hypoxia/hypercapnia	6.30517	158.6	75.25	2.92009	2.08761
	Mouse 1	control no bout	0.77815	1285.1	54.5	1.72071	1.05694
	Mouse 3	10% CO2	6.27353	159.4	71	2.76961	1.60888
	Mouse 6	Hypoxia/hypercapnia	5.77701	173.1	76.625	2.37269	1.78813
	Mouse 2	control no bout	7.5643	132.2	53.875	1.91433	0.861568
	Mouse 3	control no bout	8.22368	121.6	56.5	2.12521	0.858525
	Mouse 1	10% CO2	5.30786	188.4	76.8125	2.89263	2.51841
	Mouse 6	control no bout	2.84576	351.4	67.25	0.593385	0.493556
	Mouse 5	10% CO2	4.87805	205	85.625	2.36342	1.99675
	Mouse 2	Hypoxia/hypercapnia	5.81395	172	83.25	1.38562	1.32082
	Mouse 2	control bout	11.3379	88.2	39.625	1.46929	0.485691
	Mouse 4	Hypoxia/hypercapnia	3.83289	260.9	110.812	1.42463	1.21793
	Mouse 1	10% CO2	4.46628	223.9	91.625	2.33289	2.45674
	Mouse 5	10% CO2	5.46448	183	82.5625	3.03055	2.28298
	Mouse 1	control no bout	3.71471	269.2	87.25	1.13762	1.27591
	Mouse 1	10% CO2	4.66418	214.4	88.4375	1.93844	1.98667
	Mouse 3	Hypoxia/hypercapnia	6.65779	150.2	50	2.84121	1.22329
	Mouse 6	10% CO2	6.4433	155.2	68.625	2.8135	1.74138
	Mouse 1	Hypoxia/hypercapnia	3.94166	253.7	101.25	1.43143	1.67264
	Mouse 2	control no bout	2.38095	420	98.375	0.952748	0.940068
	Mouse 6	control no bout	3.40948	293.3	60	1.22971	0.713078
	Mouse 2	10% CO2	5.93824	168.4	73.1875	1.35059	1.12633
	Mouse 2	Hypoxia/hypercapnia	5.32198	187.9	83.75	1.7743	1.49755
	Mouse 6	control no bout	10.2459	97.6	46.9375	1.75923	0.690166
	Mouse 4	control no bout	2.72926	366.4	74.1875	1.6156	0.937195
	Mouse 3	10% CO2	6.43501	155.4	66.6875	2.59124	1.40691
	Mouse 2	Hypoxia/hypercapnia	5.87199	170.3	89	1.38694	1.45248
	Mouse 3	control no bout	8.11688	123.2	61.3125	1.62248	0.741592
	Mouse 1	Hypoxia/hypercapnia	4.34216	230.3	102.5	1.93915	2.14374
	Mouse 3	10% CO2	6.02047	166.1	69.5	2.76368	1.56267
	Mouse 4	Hypoxia/hypercapnia	4.1806	239.2	103.688	1.46061	1.07506
	Mouse 2	Iso	2.9036	344.4	153.625	0.59873	0.571791
	Mouse 3	control no bout	9.76562	102.4	46.625	1.69887	0.567112
	Mouse 2	control no bout	8.93655	111.9	57.625	3.25428	1.49409
	Mouse 3	Hypoxia/hypercapnia	5.29101	189	76	2.31908	1.72173
	Mouse 1	Hypoxia/hypercapnia	3.7594	266	92.25	1.51967	1.51982
	Mouse 6	10% CO2	5.86167	170.6	62.875	2.38716	1.40079
	Mouse 6	10% CO2	5.65611	176.8	61.625	2.11569	1.23029
	Mouse 2	Iso	2.34742	426	153.562	0.326222	0.536724
	Mouse 4	10% CO2	4.93583	202.6	84	2.48239	1.80479
	Mouse 3	Hypoxia/hypercapnia	5.98086	167.2	65.75	3.87064	2.0955
	Mouse 3	10% CO2	5.8651	170.5	72.0625	2.97913	1.732
	Mouse 1	control no bout	8.19001	122.1	45.375	1.94418	0.944976
	Mouse 6	Hypoxia/hypercapnia	4.85909	205.8	88.25	1.58238	1.55873
	Mouse 2	control no bout	11.3122	88.4	51	2.10944	0.882469
	Mouse 1	control no bout	1.35263	739.3	104.5	1.11359	1.52249
	Mouse 4	10% CO2	6.87285	145.5	55.375	3.62709	1.48175
	Mouse 3	Hypoxia/hypercapnia	8.99281	111.2	34.5	2.22192	0.669935
	Mouse 3	Iso	2.95596	338.3	153.625	0.496378	0.736763
	Mouse 6	Hypoxia/hypercapnia	5.37924	185.9	76	2.28281	1.69284
	Mouse 3	control no bout	9.47867	105.5	41.625	1.65292	0.475019
	Mouse 6	10% CO2	5.8548	170.8	90.25	3.36379	2.79968
	Mouse 2	10% CO2	6.03136	165.8	73.3125	1.95243	1.46402
	Mouse 3	10% CO2	4.62107	216.4	84.375	1.53622	1.28272
	Mouse 3	Hypoxia/hypercapnia	5.27705	189.5	78.25	2.41846	1.84898
	Mouse 6	Hypoxia/hypercapnia	4.93097	202.8	82	1.5664	1.39045
	Mouse 2	control no bout	7.14286	140	59.75	2.02266	1.02903
	Mouse 3	control no bout	9.48767	105.4	45.875	1.87819	0.610585
	Mouse 3	control no bout	6.2422	160.2	45.625	2.27466	0.707532
	Mouse 5	Hypoxia/hypercapnia	4.2517	235.2	116.125	1.32059	1.57966
	Mouse 3	control no bout	1.98768	503.1	91	0.625144	0.599168
	Mouse 6	Iso	2.73149	366.1	153.625	0.664815	1.01285
	Mouse 6	Hypoxia/hypercapnia	6.22665	160.6	68.5	3.17951	1.92521
	Mouse 3	10% CO2	6.90608	144.8	69.625	3.75936	2.09537
	Mouse 6	Iso	2.41255	414.5	153.562	0.820201	0.845253
	Mouse 3	Iso	3.4965	286	153.594	0.520133	0.672897
	Mouse 1	control no bout	9.60615	104.1	46	3.42194	1.43614
	Mouse 1	control no bout	9.04977	110.5	54.875	2.95899	1.66116
	Mouse 5	10% CO2	5.41125	184.8	78.8125	4.09761	2.68248
	Mouse 6	10% CO2	7.38007	135.5	61.25	2.77158	1.61109
	Mouse 2	control no bout	1.86012	537.6	87.6875	1.07797	0.949996
	Mouse 2	10% CO2	5.11509	195.5	82.4375	1.69044	1.47489
	Mouse 1	Hypoxia/hypercapnia	3.53232	283.1	105	1.07386	1.46633
	Mouse 1	Hypoxia/hypercapnia	3.71609	269.1	106.75	1.26087	1.66503
	Mouse 5	control no bout	4.4603	224.2	59	1.36959	0.705639
	Mouse 5	10% CO2	5.0025	199.9	88.875	2.65817	2.20515
	Mouse 3	Hypoxia/hypercapnia	5.0813	196.8	74.25	2.36914	1.71791
	Mouse 3	10% CO2	5.95948	167.8	70.5	2.60607	1.61938
	Mouse 6	10% CO2	6.34921	157.5	70.125	3.3782	2.10627
	Mouse 5	Hypoxia/hypercapnia	4.53309	220.6	104.5	1.66484	1.69654
	Mouse 1	Hypoxia/hypercapnia	3.89105	257	110	1.28392	1.68041
	Mouse 4	10% CO2	5.73724	174.3	67.3125	2.94126	1.51232
	Mouse 4	Hypoxia/hypercapnia	4.21053	237.5	105.125	1.26521	1.06389
	Mouse 5	control no bout	9.31099	107.4	48.5	3.02277	0.979572
	Mouse 6	control no bout	4.98505	200.6	48.25	1.51339	0.633819
	Mouse 5	10% CO2	3.72162	268.7	89.5	2.64692	2.23439
	Mouse 2	Hypoxia/hypercapnia	5.97729	167.3	79.75	1.30643	1.22368
	Mouse 3	control no bout	10.02	99.8	47.375	2.26365	0.72691
	Mouse 4	10% CO2	5.2521	190.4	84	2.92853	2.00128
	Mouse 4	10% CO2	4.75059	210.5	80.125	2.84661	1.82988
	Mouse 3	Hypoxia/hypercapnia	7.53012	132.8	55.5	3.45642	1.61002
	Mouse 5	Hypoxia/hypercapnia	3.98724	250.8	113.75	1.27559	1.40924
	Mouse 2	Hypoxia/hypercapnia	5.40833	184.9	82.25	1.63704	1.4336
	Mouse 2	control no bout	5.29381	188.9	41.75	1.85162	0.605819
	Mouse 2	control no bout	8.92061	112.1	54.375	2.23611	1.01677
	Mouse 6	control no bout	10.2145	97.9	56	2.60812	1.19878
	Mouse 5	10% CO2	4.88281	204.8	86.5	2.15923	1.87399
	Mouse 2	10% CO2	4.20875	237.6	76	1.80725	1.47602
	Mouse 5	Hypoxia/hypercapnia	3.91696	255.3	121.25	1.00221	1.24375
	Mouse 3	Hypoxia/hypercapnia	5.56483	179.7	64.25	2.6506	1.5106
	Mouse 6	control no bout	4.93827	202.5	75.25	1.33868	1.03885
	Mouse 5	control no bout	4.55166	219.7	38.875	1.0933	0.338726
	Mouse 3	control no bout	2.52334	396.3	115.75	0.726907	0.77709
	Mouse 4	control no bout	6.02773	165.9	76.375	1.94365	1.14484
	Mouse 3	Hypoxia/hypercapnia	5.41712	184.6	69.75	2.71809	1.70482
	Mouse 5	Iso	3.3557	298	153.594	0.535139	0.723638
	Mouse 4	10% CO2	5.48246	182.4	66.9375	3.19146	1.66156
	Mouse 2	control no bout	7.55287	132.4	54.5	2.41021	1.0573
	Mouse 4	10% CO2	5.68828	175.8	62.8125	3.42948	1.66839
	Mouse 2	control bout	9.77517	102.3	54.625	2.55053	1.18422
	Mouse 2	10% CO2	5.94884	168.1	86.8125	1.58288	1.4741
	Mouse 1	10% CO2	4.18936	238.7	92.5	1.92988	2.06792
	Mouse 5	Hypoxia/hypercapnia	3.9185	255.2	113.125	1.32396	1.52488
	Mouse 4	control no bout	1.9044	525.1	123	0.891174	0.956188
	Mouse 2	Hypoxia/hypercapnia	5.44662	183.6	83.75	1.50308	1.39032
	Mouse 5	10% CO2	5.35046	186.9	86.875	2.51248	2.07495
	Mouse 5	10% CO2	3.75516	266.3	56.125	4.31136	1.86714
	Mouse 4	10% CO2	7.59878	131.6	53.9375	3.94094	1.50808
	Mouse 6	Hypoxia/hypercapnia	5.82411	171.7	77.3125	1.97675	1.64766
	Mouse 3	10% CO2	5.57103	179.5	75.375	2.53673	1.70822
	Mouse 1	control no bout	3.23834	308.8	58.875	1.6214	1.1452
	Mouse 6	10% CO2	8.14996	122.7	39.75	1.59869	0.639146
	Mouse 4	Hypoxia/hypercapnia	4.3573	229.5	104.5	1.4429	1.20682
	Mouse 6	control no bout	2.69978	370.4	95.1875	1.57861	1.42062
	Mouse 4	control no bout	1.78923	558.9	121.5	1.15859	1.24331
	Mouse 3	10% CO2	5.35046	186.9	74.875	2.33537	1.54579
	Mouse 5	Iso	3.4626	288.8	153.594	0.561428	0.76261
	Mouse 1	10% CO2	4.38596	228	95.375	2.41652	2.67923
	Mouse 5	Hypoxia/hypercapnia	2.98775	334.7	117.25	1.11528	1.405
	Mouse 6	10% CO2	8.00641	124.9	63.625	3.37269	1.91881
	Mouse 1	control no bout	3.50877	285	38.75	1.34507	0.572507
	Mouse 3	control no bout	9.61538	104	52.875	1.80209	0.692437
	Mouse 3	Hypoxia/hypercapnia	4.91884	203.3	53.875	2.6951	1.29173
	Mouse 4	Hypoxia/hypercapnia	3.99042	250.6	109	1.60231	1.32163
	Mouse 5	Iso	2.3872	418.9	153.594	0.590825	0.807659
	Mouse 6	Hypoxia/hypercapnia	6.28141	159.2	76.125	2.81737	2.04781
	Mouse 6	10% CO2	5.76369	173.5	72.375	2.36856	1.642
	Mouse 1	control no bout	6.80272	147	56.25	3.52206	1.93738
	Mouse 2	10% CO2	6.73401	148.5	86.125	1.75379	1.55211
	Mouse 2	control no bout	2.82486	354	83.75	1.29789	1.06957
	Mouse 1	Iso	2.49066	401.5	153.625	0.596012	0.814141
	Mouse 4	10% CO2	5.29942	188.7	78.3125	4.66939	2.68547
	Mouse 4	control no bout	3.48797	286.7	88.9375	1.77306	1.24076
	Mouse 1	10% CO2	4.5106	221.7	97.625	2.16892	2.55097
	Mouse 1	control no bout	7.29395	137.1	35.5	1.59657	0.572773
	Mouse 5	10% CO2	5.44366	183.7	82.125	3.13799	2.16099
	Mouse 1	10% CO2	4.97265	201.1	79.6875	3.11719	2.81563
	Mouse 5	control no bout	7.23066	138.3	48.375	2.14	0.76777
	Mouse 2	control no bout	10.2459	97.6	43.6875	1.87839	0.643429
	Mouse 4	10% CO2	5.0226	199.1	76.625	3.48428	2.02093
	Mouse 2	control no bout	11.1857	89.4	51.625	2.62131	1.08803
	Mouse 3	10% CO2	7.09723	140.9	67.5	3.90139	2.05787
	Mouse 2	Hypoxia/hypercapnia	5.45852	183.2	85.5	1.52486	1.46586
	Mouse 2	10% CO2	5.83431	171.4	66.8125	1.89897	1.24661
	Mouse 1	Iso	2.66383	375.4	153.625	0.584608	0.805091
	Mouse 4	control no bout	1.23503	809.7	88.625	1.38574	1.02896
	Mouse 3	control no bout	9.22509	108.4	71.6875	3.99608	1.93223
	Mouse 5	Iso	2.48571	402.3	153.562	0.691302	0.745015
	Mouse 2	Iso	2.49314	401.1	153.562	0.337217	0.563212
	Mouse 5	Hypoxia/hypercapnia	4.52489	221	109.875	1.30034	1.47153
	Mouse 6	control no bout	2.85063	350.8	79	0.929129	0.818901
	Mouse 6	Iso	2.40269	416.2	153.625	0.659558	0.885809
	Mouse 2	Iso	2.91206	343.4	153.594	0.313668	0.548197
	Mouse 5	control no bout	2.22272	449.9	39.25	1.25492	0.39804
	Mouse 1	Hypoxia/hypercapnia	4.13052	242.1	92.5	1.41431	1.50583
	Mouse 5	Iso	2.32288	430.5	153.562	0.651133	0.826346
	Mouse 2	control no bout	2.82406	354.1	39.375	1.01383	0.354865
	Mouse 4	Hypoxia/hypercapnia	4.00641	249.6	110.062	1.62833	1.44236
	Mouse 6	10% CO2	6.40615	156.1	63.9375	2.6285	1.50313
	Mouse 5	Iso	2.73075	366.2	153.625	0.728324	0.950193
	Mouse 2	Hypoxia/hypercapnia	6.02047	166.1	68.875	1.59283	1.12593
	Mouse 4	control no bout	10.0503	99.5	46.25	2.68663	0.814172
	Mouse 3	Hypoxia/hypercapnia	5.9988	166.7	73.25	4.6646	2.75571
	Mouse 6	Iso	2.52653	395.8	153.594	0.460587	0.714237
	Mouse 3	10% CO2	5.82072	171.8	79.75	2.6439	1.67901
	Mouse 5	Hypoxia/hypercapnia	3.96668	252.1	125.75	1.07928	1.30434
	Mouse 6	10% CO2	5.81395	172	69.3125	2.32716	1.50406
	Mouse 3	Hypoxia/hypercapnia	5.39374	185.4	76.25	2.34393	1.75604
	Mouse 5	10% CO2	5.94177	168.3	92	2.10411	1.96589
	Mouse 3	10% CO2	4.93097	202.8	81.5	1.56886	1.17514
	Mouse 2	control no bout	2.27531	439.5	88.5	0.941608	0.883495
	Mouse 1	10% CO2	6.92521	144.4	66.0625	3.3345	2.36071
	Mouse 6	10% CO2	7.06215	141.6	62	1.78185	1.12815
	Mouse 4	10% CO2	4.51671	221.4	78.5625	2.45526	1.63443
	Mouse 1	Hypoxia/hypercapnia	3.88199	257.6	108.25	1.31092	1.7428
	Mouse 4	10% CO2	5.4407	183.8	81.125	3.97969	2.49029
	Mouse 2	control no bout	1.91755	521.5	89.625	1.26447	1.12323
	Mouse 5	control no bout	4.40917	226.8	60.625	2.93118	1.26066
	Mouse 5	Hypoxia/hypercapnia	3.91696	255.3	118.688	1.2064	1.50518
	Mouse 4	10% CO2	3.12402	320.1	79.6875	3.71233	2.36888
	Mouse 3	control no bout	11.4155	87.6	59	3.9236	1.62844
	Mouse 2	Hypoxia/hypercapnia	5.42888	184.2	86	1.78024	1.65726
	Mouse 1	control no bout	8.90472	112.3	59.875	2.66744	1.67559
	Mouse 6	Hypoxia/hypercapnia	5.29942	188.7	74.25	2.34989	1.66572
	Mouse 5	control no bout	8.4674	118.1	52.75	2.35472	0.931467
	Mouse 1	Hypoxia/hypercapnia	3.6846	271.4	94.5	0.965199	1.26109
	Mouse 6	10% CO2	5.98444	167.1	69.125	3.14629	1.9393
	Mouse 2	control no bout	2.71003	369	80.75	1.00791	0.810474
	Mouse 2	control no bout	4.1684	239.9	114.875	1.09271	1.32664
	Mouse 2	10% CO2	5.35906	186.6	81.5	1.7307	1.48308
	Mouse 2	Hypoxia/hypercapnia	5.39084	185.5	86.25	1.74461	1.55054
	Mouse 1	control no bout	10.3734	96.4	42.875	1.91535	0.821427
	Mouse 4	control no bout	2.09468	477.4	130.125	1.18031	1.33373
	Mouse 6	Hypoxia/hypercapnia	4.94805	202.1	72.25	2.85144	1.86184
	Mouse 2	10% CO2	5.71755	174.9	83.5625	2.0072	1.74572
	Mouse 3	10% CO2	5.86855	170.4	86.125	3.48495	2.49052
	Mouse 4	Hypoxia/hypercapnia	3.86997	258.4	109.312	1.39308	1.16214
	Mouse 2	Hypoxia/hypercapnia	5.41712	184.6	85	1.55258	1.48737
	Mouse 3	control no bout	2.28833	437	83	1.10236	0.824899
	Mouse 2	10% CO2	5.47046	182.8	79.5625	1.26216	1.11831
	Mouse 4	10% CO2	5.02765	198.9	76.125	2.89477	1.71106
	Mouse 3	control no bout	2.01207	497	61.875	1.70351	0.764203
	Mouse 1	10% CO2	4.86855	205.4	95	2.27231	2.66375
	Mouse 1	control no bout	4.61255	216.8	72.375	1.30021	1.20479
	Mouse 6	control no bout	3.14169	318.3	74.875	0.705836	0.5981
	Mouse 1	Iso	2.6001	384.6	153.625	0.480608	0.786345
	Mouse 3	Iso	2.58264	387.2	153.562	0.616829	0.790395
	Mouse 1	control no bout	9.85222	101.5	31.375	1.26497	0.415527
	Mouse 4	10% CO2	5.04032	198.4	80.125	3.29608	2.03219
	Mouse 1	10% CO2	8.00641	124.9	62.875	3.43657	2.3484
	Mouse 3	10% CO2	7.20981	138.7	62.25	3.23093	1.56859
	Mouse 6	Iso	2.31481	432	153.562	0.658997	1.04738
	Mouse 2	10% CO2	5.47345	182.7	79.5	2.42888	1.97138
	Mouse 2	Hypoxia/hypercapnia	5.36481	186.4	88.75	1.44699	1.44561
	Mouse 1	Iso	3.38983	295	153.594	0.363838	0.705733
	Mouse 3	Hypoxia/hypercapnia	5.7971	172.5	72.25	2.37953	1.66991
	Mouse 6	10% CO2	4.21763	237.1	72.6875	2.56535	1.74955
	Mouse 3	Hypoxia/hypercapnia	6.36943	157	83	5.229	3.54476
	Mouse 3	control no bout	6.36537	157.1	62	2.27756	1.00573
	Mouse 1	control no bout	5.13611	194.7	55.75	2.02828	1.23585
	Mouse 1	control no bout	9.22509	108.4	48.5	2.16684	1.0859
	Mouse 2	control no bout	8.31947	120.2	56.375	2.03668	0.965957
	Mouse 2	10% CO2	6.66667	150	55.5	1.85344	0.987348
	Mouse 5	Hypoxia/hypercapnia	3.29056	303.9	115.625	0.972964	1.1861
	Mouse 2	Hypoxia/hypercapnia	5.83431	171.4	83.25	1.88385	1.61946
	Mouse 6	Iso	2.69687	370.8	153.594	0.560504	0.842166
	Mouse 5	Hypoxia/hypercapnia	3.94322	253.6	123.062	1.0624	1.36023
	Mouse 1	10% CO2	4.54752	219.9	91.9375	2.29338	2.51313
	Mouse 3	Hypoxia/hypercapnia	6.92042	144.5	66.25	4.48177	2.44489
	Mouse 6	10% CO2	6.50618	153.7	54.5625	2.02267	1.06158
	Mouse 2	Hypoxia/hypercapnia	5.23013	191.2	87	1.61263	1.52819
	Mouse 3	Hypoxia/hypercapnia	5.28541	189.2	83.375	3.71526	2.66138
	Mouse 5	control no bout	7.00771	142.7	46.125	2.22081	0.695663
	Mouse 3	control no bout	2.74725	364	131.125	0.94116	1.13006
	Mouse 2	control no bout	8.25764	121.1	47.125	1.509	0.610108
	Mouse 3	Iso	2.59135	385.9	153.594	0.435749	0.621865
	Mouse 4	10% CO2	4.92126	203.2	87.875	2.6955	2.01478
	Mouse 1	Iso	2.49501	400.8	153.625	0.521655	0.716051
	Mouse 1	Hypoxia/hypercapnia	3.92927	254.5	106.75	1.12785	1.58079
	Mouse 4	Hypoxia/hypercapnia	4.16667	240	100.125	1.6704	1.22543
	Mouse 5	10% CO2	5.28821	189.1	80.25	2.69867	2.01777
	Mouse 3	control no bout	10.7991	92.6	58	3.23228	1.35199
	Mouse 2	control no bout	10.4712	95.5	45.375	1.88109	0.701484
	Mouse 3	control no bout	11.0742	90.3	51.75	2.48457	0.912321
	Mouse 4	10% CO2	5.87889	170.1	84.25	3.85902	2.59692
	Mouse 6	10% CO2	7.14796	139.9	56.3125	2.20819	1.19815
	Mouse 2	control no bout	10.8342	92.3	48.125	2.3705	0.941828
	Mouse 3	control no bout	2.69252	371.4	94.375	1.12541	0.807066
	Mouse 3	control no bout	3.90168	256.3	90.125	1.21862	0.948047
	Mouse 3	control no bout	9.35454	106.9	53.875	2.78145	1.03942
	Mouse 3	control no bout	7.86163	127.2	62.375	2.97033	1.33124
	Mouse 4	Hypoxia/hypercapnia	4.01768	248.9	100.188	1.57574	1.2462
	Mouse 4	Hypoxia/hypercapnia	4.17188	239.7	104	1.65102	1.30368
	Mouse 6	10% CO2	6.34115	157.7	65.125	2.24095	1.39421
	Mouse 6	Iso	3.28192	304.7	153.594	0.549813	0.865051
	Mouse 3	control no bout	3.28084	304.8	99.5	1.30748	1.16665
	Mouse 1	10% CO2	4.87567	205.1	74.1875	2.77937	2.25562
	Mouse 6	control no bout	9.79432	102.1	41	1.22596	0.440717
	Mouse 4	10% CO2	5.58659	179	74.25	2.82059	1.74475
	Mouse 2	control no bout	9.5511	104.7	41.375	1.29286	0.467303
	Mouse 2	control no bout	11.7509	85.1	52.5	3.20613	1.34605
	Mouse 3	Hypoxia/hypercapnia	5.40249	185.1	74.75	3.20834	2.07434
	Mouse 2	Iso	2.45098	408	153.562	0.360498	0.528293
	Mouse 5	10% CO2	5.85137	170.9	90	2.11198	1.92397
	Mouse 3	Hypoxia/hypercapnia	6.00962	166.4	68.25	3.63405	2.10297
	Mouse 2	Hypoxia/hypercapnia	5.37057	186.2	83	1.73801	1.50704
	Mouse 3	10% CO2	4.9505	202	81.6875	1.53696	1.20733
	Mouse 5	control no bout	2.68673	372.2	44.0625	0.954763	0.371733
	Mouse 2	10% CO2	6.64011	150.6	61.0625	1.79933	1.14129
	Mouse 3	Iso	2.82008	354.6	153.625	0.612841	0.768635
	Mouse 5	10% CO2	6.31313	158.4	72.625	3.10198	1.97188
	Mouse 3	Hypoxia/hypercapnia	5.43183	184.1	67.375	2.04503	1.37675
	Mouse 2	control no bout	2.40096	416.5	103.688	0.880521	1.00987
	Mouse 5	10% CO2	5.09165	196.4	78.75	3.00074	2.12727
	Mouse 6	Iso	2.53614	394.3	153.562	0.986865	1.06183
	Mouse 5	10% CO2	4.5208	221.2	91.8125	2.27398	2.10773
	Mouse 6	control no bout	9.79432	102.1	43	1.36444	0.527261
	Mouse 2	control no bout	9.25926	108	45.5	1.83958	0.703729
	Mouse 2	control no bout	9.90099	101	56	2.47578	1.19505
	Mouse 3	control no bout	10.2249	97.8	52.5	3.08601	1.11907
	Mouse 6	Iso	2.38493	419.3	153.594	0.553199	0.821347
	Mouse 3	10% CO2	5.91716	169	72.5	2.61609	1.56258
	Mouse 3	control no bout	2.82247	354.3	105.875	0.842007	0.864034
	Mouse 5	10% CO2	6.68896	149.5	63.875	3.8743	1.99547
	Mouse 6	10% CO2	6.36943	157	73	3.15782	2.05102
	Mouse 4	10% CO2	5.67859	176.1	78.3125	4.71644	2.68717
	Mouse 3	control no bout	7.40193	135.1	48	1.92212	0.671486
	Mouse 6	control no bout	7.32601	136.5	47.875	1.48897	0.620781
	Mouse 6	control no bout	9.9108	100.9	60.5	2.58262	1.2826
	Mouse 3	Hypoxia/hypercapnia	6.47668	154.4	68.75	3.03219	1.82311
	Mouse 4	10% CO2	5.42594	184.3	76.375	3.80311	2.22064
	Mouse 5	Hypoxia/hypercapnia	4.91884	203.3	114.312	1.56078	1.71671
	Mouse 6	control no bout	3.55366	281.4	71.375	0.754145	0.644543
	Mouse 3	10% CO2	5.9988	166.7	70.875	2.48184	1.49013
	Mouse 1	Hypoxia/hypercapnia	3.70233	270.1	104	1.21478	1.62213
	Mouse 2	Hypoxia/hypercapnia	5.4407	183.8	85.25	1.75121	1.54659
	Mouse 2	control no bout	7.72797	129.4	38.5	1.66171	0.484351
	Mouse 5	Hypoxia/hypercapnia	3.93236	254.3	106.5	1.43815	1.52096
	Mouse 6	Hypoxia/hypercapnia	7.42942	134.6	51.25	2.01972	0.987387
	Mouse 6	Hypoxia/hypercapnia	4.90437	203.9	78.75	2.11694	1.63808
	Mouse 6	10% CO2	6.52742	153.2	63.125	2.48779	1.46827
	Mouse 4	Hypoxia/hypercapnia	3.70645	269.8	113.438	1.20709	1.09854
	Mouse 5	Hypoxia/hypercapnia	3.69549	270.6	117.062	1.14003	1.39845
	Mouse 2	10% CO2	6.52316	153.3	68.125	2.02304	1.36455
	Mouse 5	10% CO2	5.005	199.8	86.375	2.63398	2.08583
	Mouse 5	10% CO2	4.99251	200.3	89.1875	2.12661	1.87305
	Mouse 6	control no bout	3.54359	282.2	82	1.27829	1.08318
	Mouse 3	10% CO2	5.29661	188.8	87.125	1.7984	1.36915
	Mouse 4	control no bout	9.49668	105.3	46	2.52781	0.745293
	Mouse 3	Iso	3.50508	285.3	153.594	0.501008	0.627669
	Mouse 4	10% CO2	4.63822	215.6	86.125	2.61523	1.93924
	Mouse 1	10% CO2	6.0423	165.5	69.125	3.06714	2.23739
	Mouse 3	Hypoxia/hypercapnia	5.91017	169.2	75.5	3.97707	2.52065
	Mouse 2	Iso	2.26963	440.6	153.562	0.475384	0.727569
	Mouse 6	10% CO2	7.98085	125.3	56.875	2.99824	1.52533
	Mouse 6	10% CO2	7.31529	136.7	76.4375	4.23769	2.8287
	Mouse 2	Hypoxia/hypercapnia	5.47645	182.6	80.5	1.71755	1.47205
	Mouse 4	10% CO2	3.8956	256.7	85.875	2.67114	1.98512
	Mouse 3	Hypoxia/hypercapnia	5.03525	198.6	64.25	1.96271	1.27398
	Mouse 1	Hypoxia/hypercapnia	4.20521	237.8	106.25	1.24639	1.73504
	Mouse 5	Hypoxia/hypercapnia	4.5977	217.5	114.812	1.25759	1.46046
	Mouse 1	Iso	2.53871	393.9	153.562	0.39243	0.565379
	Mouse 1	Iso	3.4002	294.1	153.594	0.329861	0.664836
	Mouse 5	control no bout	4.93827	202.5	67.625	1.96529	1.02404
	Mouse 5	Hypoxia/hypercapnia	3.92927	254.5	110.375	1.27615	1.4437
	Mouse 6	10% CO2	6.64894	150.4	53.875	2.03839	1.05767
	Mouse 6	10% CO2	5.9952	166.8	71.5	2.43014	1.69142
	Mouse 3	control bout	7.93021	126.1	59.875	2.86118	1.21445
	Mouse 4	10% CO2	4.5683	218.9	72.5625	2.66671	1.51391
	Mouse 6	10% CO2	5.60224	178.5	59.75	1.77661	1.06874
	Mouse 2	Hypoxia/hypercapnia	6.64894	150.4	70.25	3.00371	1.94192
	Mouse 3	control no bout	2.95596	338.3	107.5	0.716615	0.743638
	Mouse 3	10% CO2	5.9952	166.8	68.375	3.01325	1.64782
	Mouse 5	Hypoxia/hypercapnia	4.1511	240.9	87.375	2.26953	1.758
	Mouse 2	10% CO2	5.94177	168.3	82.5	1.79933	1.63794
	Mouse 3	Hypoxia/hypercapnia	5.38213	185.8	77.375	2.49671	1.89051
	Mouse 1	Hypoxia/hypercapnia	3.72856	268.2	103	1.2589	1.5957
	Mouse 5	Hypoxia/hypercapnia	4.91401	203.5	113.438	1.05734	1.22172
	Mouse 3	Iso	2.33699	427.9	153.625	0.744581	0.793841
	Mouse 1	Hypoxia/hypercapnia	3.47222	288	100.75	1.2049	1.49078
	Mouse 2	Iso	2.55885	390.8	153.625	0.501974	0.628601
	Mouse 6	Hypoxia/hypercapnia	7.00771	142.7	64.875	3.46775	1.93157
	Mouse 4	10% CO2	4.88043	204.9	81.625	2.73535	1.81111
	Mouse 1	control no bout	1.78094	561.5	52	1.18648	0.768257
	Mouse 5	10% CO2	5.44366	183.7	88.25	2.28917	2.02823
	Mouse 6	10% CO2	6.70241	149.2	63.5625	2.62903	1.52983
	Mouse 3	control no bout	4.19287	238.5	64.375	1.95343	0.888344
	Mouse 1	control no bout	7.30994	136.8	41.5625	1.81042	0.774884
	Mouse 2	control no bout	9.23361	108.3	48.375	1.843	0.722509
	Mouse 1	10% CO2	5.27983	189.4	87.9375	2.43628	2.44534
	Mouse 3	Hypoxia/hypercapnia	4.89476	204.3	79.5	2.54195	1.936
	Mouse 3	10% CO2	7.08717	141.1	68.9375	4.17395	2.2055
	Mouse 6	Hypoxia/hypercapnia	4.94071	202.4	72.5	1.35545	1.12107
	Mouse 3	control no bout	3.64033	274.7	97	0.989288	0.882921
	Mouse 1	control no bout	5.42005	184.5	44.25	2.6338	1.11259
	Mouse 1	control no bout	6.45161	155	55.3125	2.25655	1.35378
	Mouse 2	control no bout	1.9015	525.9	93.5	0.658094	0.662872
	Mouse 5	control bout	10.0402	99.6	52.6875	3.01353	1.11459
	Mouse 3	Hypoxia/hypercapnia	6.68896	149.5	62.25	3.50574	1.86977
	Mouse 3	control no bout	6.99301	143	70.875	2.72289	1.36186
	Mouse 6	control no bout	10.5597	94.7	51.625	1.97474	0.860965
	Mouse 1	10% CO2	5.02513	199	82.3125	2.4264	2.31919
	Mouse 1	Hypoxia/hypercapnia	3.73972	267.4	110.5	1.2938	1.8252
	Mouse 1	10% CO2	4.51671	221.4	91.1875	2.38623	2.50767
	Mouse 5	Hypoxia/hypercapnia	4.89237	204.4	118.75	1.13778	1.43983
	Mouse 2	control no bout	11.5075	86.9	43.375	1.27992	0.463187
	Mouse 5	10% CO2	5.89623	169.6	87.1875	2.0023	1.79946
	Mouse 2	control no bout	10.8578	92.1	48	2.37823	0.903353
	Mouse 1	control bout	5.18403	192.9	41.125	1.80642	0.773282
	Mouse 6	control no bout	2.28571	437.5	98.5	1.14008	1.16607
	Mouse 4	10% CO2	4.95786	201.7	79.6875	3.23574	1.95487
	Mouse 2	control no bout	2.82008	354.6	80.125	1.41054	1.08314
	Mouse 3	10% CO2	5.61798	178	82.375	2.99953	2.1043
	Mouse 2	control no bout	8.14332	122.8	41.375	2.08609	0.666977
	Mouse 1	Hypoxia/hypercapnia	3.35233	298.3	110.25	1.24968	1.63376
	Mouse 2	Hypoxia/hypercapnia	5.38793	185.6	85.75	1.34338	1.31838
	Mouse 3	Iso	2.21926	450.6	153.625	0.831308	0.953034
	Mouse 3	10% CO2	5.56483	179.7	74.75	2.9172	1.83488
	Mouse 6	Iso	2.62536	380.9	153.594	0.611187	0.987315
	Mouse 2	control no bout	11.9332	83.8	41.875	2.35631	0.726362
	Mouse 6	Hypoxia/hypercapnia	4.74608	210.7	77.5	1.45346	1.22678
	Mouse 3	control no bout	3.30142	302.9	77.875	1.67075	1.09251
	Mouse 5	control bout	7.04225	142	52.25	2.64872	1.02765
	Mouse 5	control no bout	6.09384	164.1	51	2.38397	0.856007
	Mouse 3	control no bout	10.1317	98.7	45	1.50202	0.482831
	Mouse 1	control no bout	7.5188	133	53.5	2.92775	1.55715
	Mouse 1	Hypoxia/hypercapnia	3.90625	256	93	1.29248	1.48834
	Mouse 1	control no bout	13.369	74.8	37.9375	2.44798	0.876219
	Mouse 3	Hypoxia/hypercapnia	6.30915	158.5	63.5	3.27064	1.76885
	Mouse 3	10% CO2	5.40833	184.9	70.3125	1.91781	1.20832
	Mouse 6	Hypoxia/hypercapnia	6.26566	159.6	81.875	2.69028	2.12834
	Mouse 2	control no bout	7.29395	137.1	71.3125	2.44668	1.54573
	Mouse 1	control no bout	10.5708	94.6	35.25	1.51807	0.559642
	Mouse 1	10% CO2	4.47628	223.4	97.375	2.53242	2.87861
	Mouse 4	control no bout	8.46024	118.2	35.5	1.5432	0.354828
	Mouse 6	Hypoxia/hypercapnia	5.34759	187	78.3125	3.33438	2.39161
	Mouse 2	control no bout	5.93472	168.5	79	1.78892	1.31828
	Mouse 1	control no bout	6.07165	164.7	39.25	1.67506	0.674178
	Mouse 5	Hypoxia/hypercapnia	3.72301	268.6	115.938	1.04665	1.29768
	Mouse 1	10% CO2	4.3956	227.5	88.375	2.09846	2.17796
	Mouse 1	control no bout	6.41437	155.9	71.5	2.27257	1.82047
	Mouse 1	control no bout	6.54879	152.7	45.125	2.53608	1.10953
	Mouse 3	Hypoxia/hypercapnia	6.11995	163.4	75.75	4.82887	2.98996
	Mouse 3	10% CO2	4.88998	204.5	80	1.48839	1.17198
	Mouse 3	Hypoxia/hypercapnia	5.42299	184.4	74	2.69696	1.86231
	Mouse 3	10% CO2	7.38552	135.4	59	3.38556	1.52855
	Mouse 4	10% CO2	5.14139	194.5	71.4375	2.60748	1.55202
	Mouse 3	control no bout	8.59845	116.3	43.25	1.64263	0.486188
	Mouse 5	10% CO2	6.48088	154.3	66.5	4.47561	2.33908
	Mouse 1	Hypoxia/hypercapnia	3.96511	252.2	107.75	1.53679	1.99974
	Mouse 6	Iso	2.68097	373	153.625	0.585543	0.895741
	Mouse 1	10% CO2	5.45852	183.2	80.6875	3.51493	3.0864
	Mouse 3	Hypoxia/hypercapnia	5.57414	179.4	76.25	2.79523	1.9719
	Mouse 3	10% CO2	4.90918	203.7	74.375	1.30297	0.959086
	Mouse 6	control no bout	6.55738	152.5	40.6875	1.5091	0.514705
	Mouse 1	Hypoxia/hypercapnia	4.09333	244.3	73.25	2.16568	1.70243
	Mouse 2	10% CO2	5.80046	172.4	79.625	1.22455	1.09832
	Mouse 4	10% CO2	5.35046	186.9	80.3125	3.85182	2.44829
	Mouse 1	10% CO2	4.91642	203.4	87.0625	2.26111	2.38924
	Mouse 1	control no bout	9.01713	110.9	34.5	2.35507	0.729765
	Mouse 1	Hypoxia/hypercapnia	4.20521	237.8	100.625	1.58355	1.80263
	Mouse 4	control no bout	2.67523	373.8	99.375	1.36673	1.18777
	Mouse 4	control no bout	7.93651	126	60.875	2.26808	1.00873
	Mouse 1	Hypoxia/hypercapnia	3.98089	251.2	99	1.19832	1.59871
	Mouse 3	Hypoxia/hypercapnia	5.9988	166.7	68.5	2.29683	1.62653
	Mouse 1	Hypoxia/hypercapnia	3.46981	288.2	70.5	0.977052	0.876184
	Mouse 2	10% CO2	6.03136	165.8	69.375	1.84948	1.36327
	Mouse 6	control no bout	2.70343	369.9	99.5	1.10304	1.09474
	Mouse 6	10% CO2	6.1237	163.3	62.9375	2.18697	1.32668
	Mouse 2	Hypoxia/hypercapnia	9.95025	100.5	55.25	3.66362	1.69878
	Mouse 3	control no bout	10.0807	99.2	47.75	2.30395	0.755111
	Mouse 6	Iso	2.47158	404.6	153.594	0.645113	0.949724
	Mouse 6	control no bout	10.1833	98.2	58.3125	2.32176	1.13602
	Mouse 1	Hypoxia/hypercapnia	3.66435	272.9	110	1.24309	1.63231
	Mouse 1	control no bout	8.47458	118	51.25	2.42475	1.28799
	Mouse 6	10% CO2	6.8306	146.4	65.375	2.86434	1.72122
	Mouse 6	Iso	2.52972	395.3	153.625	0.620702	0.940275
	Mouse 2	10% CO2	5.01002	199.6	84.25	1.39678	1.32343
	Mouse 3	Hypoxia/hypercapnia	6.56599	152.3	56.25	2.21488	1.24154
	Mouse 1	Iso	2.99222	334.2	153.594	0.38469	0.623636
	Mouse 1	control no bout	14.0449	71.2	41.375	2.14121	0.856727
	Mouse 6	control no bout	3.59971	277.8	113.5	1.24555	1.52939
	Mouse 1	Iso	2.35405	424.8	153.625	0.318665	0.561376
	Mouse 3	10% CO2	4.94071	202.4	83.375	1.56626	1.2326
	Mouse 2	control no bout	4.23549	236.1	68.9375	1.22458	0.769989
	Mouse 2	10% CO2	4.87329	205.2	76.6875	2.873	2.20217
	Mouse 2	control no bout	1.68039	595.1	81.5625	1.69064	1.24066
	Mouse 3	Hypoxia/hypercapnia	5.31067	188.3	66.75	2.30462	1.47613
	Mouse 6	10% CO2	7.20461	138.8	48.3125	2.07822	0.934475
	Mouse 6	10% CO2	6.18047	161.8	65.5	1.96921	1.30427
	Mouse 6	Hypoxia/hypercapnia	6.49351	154	73.875	2.97538	2.0603
	Mouse 2	Hypoxia/hypercapnia	5.40833	184.9	84.75	1.86735	1.71918
	Mouse 3	10% CO2	5.48246	182.4	82.6875	2.65984	1.83474
	Mouse 2	control no bout	5.93824	168.4	41.25	1.85108	0.582124
	Mouse 3	10% CO2	6.08272	164.4	80.6875	3.97259	2.60904
	Mouse 3	10% CO2	5.47046	182.8	82.625	2.80039	2.03137
	Mouse 3	10% CO2	5.77701	173.1	79.375	2.65132	1.82079
	Mouse 1	10% CO2	6.9979	142.9	64.125	4.46452	2.81609
	Mouse 5	Iso	2.68097	373	153.594	0.651149	0.855014
	Mouse 4	10% CO2	4.72144	211.8	85.3125	3.03038	2.04678
	Mouse 2	Hypoxia/hypercapnia	5.82072	171.8	83.5	1.75385	1.57577
	Mouse 6	Hypoxia/hypercapnia	6.02047	166.1	65.25	2.63788	1.6013
	Mouse 4	10% CO2	4.85437	206	82	2.94901	1.92742
	Mouse 5	Hypoxia/hypercapnia	4.23012	236.4	116.688	1.38303	1.55713
	Mouse 6	10% CO2	6.30517	158.6	60	1.8644	1.12175
	Mouse 5	10% CO2	4.92611	203	86.8125	2.79205	2.11858
	Mouse 1	10% CO2	4.2517	235.2	93.125	1.99968	2.16299
	Mouse 1	Hypoxia/hypercapnia	5.35332	186.8	55.75	2.10773	1.27285
	Mouse 2	Hypoxia/hypercapnia	5.4407	183.8	84.5	1.31435	1.31127
	Mouse 3	10% CO2	4.92368	203.1	82.3125	1.43313	1.17086
	Mouse 4	10% CO2	4.75511	210.3	88.8125	2.91027	2.17232
	Mouse 1	10% CO2	4.50045	222.2	94.1875	2.03853	2.34211
	Mouse 5	control no bout	7.84929	127.4	50	2.55175	0.917679
	Mouse 6	control no bout	4.53309	220.6	81.625	1.60974	1.26024
	Mouse 1	control no bout	3.28515	304.4	55.5	1.49645	0.983407
	Mouse 6	Hypoxia/hypercapnia	5.78704	172.8	91.5625	1.97465	1.89162
	Mouse 5	10% CO2	5.3135	188.2	84.1875	2.85673	2.14457
	Mouse 5	Iso	2.60824	383.4	153.625	0.579453	0.813222
	Mouse 1	control no bout	6.81199	146.8	34.75	1.67025	0.578457
	Mouse 5	control no bout	2.83849	352.3	70.875	1.72363	1.00837
	Mouse 2	control no bout	7.08215	141.2	44.375	1.91235	0.680781
	Mouse 2	10% CO2	5.84795	171	89.125	2.4368	2.22634
	Mouse 1	control no bout	8.35422	119.7	37.8125	2.00185	0.727127
	Mouse 3	control no bout	2.69978	370.4	90.625	0.918112	0.743382
	Mouse 3	10% CO2	5.27705	189.5	89.1875	2.65614	2.06397
	Mouse 5	Hypoxia/hypercapnia	3.09693	322.9	125	0.985339	1.29461
	Mouse 1	control no bout	6.0024	166.6	35.3125	2.0475	0.669944
	Mouse 3	control no bout	10.02	99.8	59.4375	3.23692	1.3164
	Mouse 1	Hypoxia/hypercapnia	3.97772	251.4	101.875	1.63557	1.86934
	Mouse 2	Hypoxia/hypercapnia	5.74383	174.1	81.75	1.29983	1.24133
	Mouse 3	10% CO2	4.53721	220.4	73.25	2.56639	1.62904
	Mouse 5	Hypoxia/hypercapnia	3.63769	274.9	113.75	1.27053	1.44973
	Mouse 2	control no bout	7.61615	131.3	43.5	2.21617	0.729561
	Mouse 1	Hypoxia/hypercapnia	4.158	240.5	99.75	1.80942	2.00899
	Mouse 4	control no bout	1.15527	865.6	94.375	1.61198	1.24179
	Mouse 2	control no bout	4.54339	220.1	85.5	1.25854	1.04785
	Mouse 2	control no bout	1.321	757	53.875	1.45941	0.689962
	Mouse 2	Hypoxia/hypercapnia	5.04286	198.3	87.25	1.65024	1.581
	Mouse 6	Hypoxia/hypercapnia	5.14668	194.3	69.25	1.5905	1.17125
	Mouse 3	control no bout	4.02253	248.6	83.125	1.54464	1.08596
	Mouse 3	control no bout	7.49064	133.5	49.5	1.67931	0.617988
	Mouse 2	10% CO2	5.51268	181.4	78.75	1.8871	1.55366
	Mouse 3	Hypoxia/hypercapnia	9.05797	110.4	52	4.10761	1.7224
	Mouse 6	10% CO2	4.61468	216.7	69.625	1.92309	1.37142
	Mouse 3	Hypoxia/hypercapnia	5.82751	171.6	73.75	2.88534	1.97071
	Mouse 6	Iso	2.43962	409.9	153.594	0.559727	0.76351
	Mouse 1	Iso	2.84414	351.6	153.625	0.479621	0.662369
	Mouse 3	Iso	2.63783	379.1	153.625	0.656124	0.564626
	Mouse 1	10% CO2	6.65779	150.2	54.125	2.72537	1.55563
	Mouse 3	Hypoxia/hypercapnia	7.46826	133.9	71.5	2.71809	1.88032
	Mouse 2	control no bout	6.78887	147.3	55.5	2.18221	1.00163
	Mouse 1	Hypoxia/hypercapnia	3.95101	253.1	106.5	1.31948	1.6623
	Mouse 1	Hypoxia/hypercapnia	3.94633	253.4	107.5	1.33199	1.73957
	Mouse 4	control no bout	11.9904	83.4	63.3125	2.65722	1.26818
	Mouse 2	control no bout	11.3507	88.1	49.375	3.31429	1.27678
	Mouse 6	10% CO2	6.30915	158.5	69.5625	2.87351	1.81766
	Mouse 2	10% CO2	5.50964	181.5	76.375	1.79999	1.51005
	Mouse 2	10% CO2	4.90677	203.8	78.5	1.37765	1.24256
	Mouse 3	Hypoxia/hypercapnia	6.87285	145.5	58.875	3.14863	1.62319
	Mouse 2	Hypoxia/hypercapnia	6.01685	166.2	80.5	2.51934	2.04399
	Mouse 3	Hypoxia/hypercapnia	5.07099	197.2	73	2.22118	1.63204
	Mouse 2	control no bout	1.94477	514.2	68	1.50684	0.920189
	Mouse 5	control no bout	9.49668	105.3	55.625	3.39296	1.37667
	Mouse 1	control no bout	0.48459	2063.6	72.625	2.86127	2.02315
	Mouse 2	Hypoxia/hypercapnia	5.48546	182.3	81.75	2.14319	1.7245
	Mouse 4	Hypoxia/hypercapnia	4.47427	223.5	102.812	1.76616	1.40238
	Mouse 4	control no bout	1.83117	546.1	66.625	1.91605	0.951029
	Mouse 4	control no bout	4.96032	201.6	79.625	1.99885	1.23948
	Mouse 5	Hypoxia/hypercapnia	4.94071	202.4	121.875	1.24015	1.48301
	Mouse 1	10% CO2	6.10874	163.7	56.5625	2.57984	1.59316
	Mouse 2	Hypoxia/hypercapnia	5.40249	185.1	85	1.31831	1.33063
	Mouse 5	control no bout	6.7981	147.1	53	1.99761	0.788258
	Mouse 2	10% CO2	8.23045	121.5	59.625	2.7628	1.52026
	Mouse 5	Hypoxia/hypercapnia	5.03271	198.7	82.5625	3.07222	2.05783
	Mouse 6	Hypoxia/hypercapnia	7.73395	129.3	56.1875	3.09016	1.51098
	Mouse 6	Hypoxia/hypercapnia	4.9776	200.9	77	2.11222	1.68311
	Mouse 1	10% CO2	5.83771	171.3	77.125	3.52481	2.95091
	Mouse 4	Hypoxia/hypercapnia	4.4843	223	104.625	1.51596	1.31774
	Mouse 2	Hypoxia/hypercapnia	5.92768	168.7	87	1.34998	1.34895
	Mouse 6	Hypoxia/hypercapnia	4.97018	201.2	62.3125	1.77498	1.12004
	Mouse 2	Iso	3.30688	302.4	153.625	0.374829	0.579557
	Mouse 3	10% CO2	5.84112	171.2	80.5	2.20075	1.65706
	Mouse 4	control no bout	6.83995	146.2	38.875	1.44592	0.40156
	Mouse 2	control no bout	2.94377	339.7	93.75	0.739663	0.72106
	Mouse 3	control no bout	3.53857	282.6	96.5	1.30675	1.09725
	Mouse 4	10% CO2	4.79846	208.4	86	2.91691	1.99933
	Mouse 2	control no bout	6.82594	146.5	52.125	2.14646	0.92503
	Mouse 1	control no bout	8.79507	113.7	48	2.65462	1.2871
	Mouse 6	10% CO2	6.64452	150.5	73.1875	4.10745	2.60048
	Mouse 3	control no bout	2.45761	406.9	113.625	1.04075	1.04131
	Mouse 1	Iso	2.62467	381	153.625	0.694639	0.857932
	Mouse 4	control no bout	7.12251	140.4	52.125	2.73143	0.944208
	Mouse 5	10% CO2	4.9554	201.8	89.6875	2.12886	1.88035
	Mouse 6	control no bout	3.48797	286.7	101.375	0.869817	1.02025
	Mouse 1	control no bout	7.59878	131.6	54.375	2.66344	1.46584
	Mouse 4	control no bout	3.91389	255.5	97.25	1.4708	1.20326
	Mouse 2	10% CO2	5.87889	170.1	79.4375	1.94715	1.60992
	Mouse 6	Hypoxia/hypercapnia	6.07533	164.6	68.5	2.21652	1.47657
	Mouse 1	Iso	2.55102	392	153.625	0.344593	0.613006
	Mouse 5	control no bout	1.74368	573.5	129.375	0.587648	0.795925
	Mouse 4	Hypoxia/hypercapnia	3.9968	250.2	105.5	1.4584	1.15938
	Mouse 6	10% CO2	6.16523	162.2	58.25	1.91104	1.11061
	Mouse 5	10% CO2	5.48246	182.4	75.0625	3.41755	2.21491
	Mouse 1	Hypoxia/hypercapnia	4.9505	202	88.75	1.9161	1.99216
	Mouse 6	Hypoxia/hypercapnia	4.93097	202.8	87.9375	1.48936	1.44626
	Mouse 2	control no bout	8.16993	122.4	53.625	1.88666	0.854153
	Mouse 6	10% CO2	5.88928	169.8	78.625	2.39214	1.836
	Mouse 3	10% CO2	5.74713	174	77.1875	2.35836	1.57055
	Mouse 6	control no bout	8.44595	118.4	31.75	0.884578	0.262853
	Mouse 1	Hypoxia/hypercapnia	3.96197	252.4	103.375	1.4907	1.84361
	Mouse 5	10% CO2	4.94315	202.3	90	2.63398	2.13524
	Mouse 6	10% CO2	5.9988	166.7	70.5	2.17648	1.482
	Mouse 2	10% CO2	5.80383	172.3	96.1875	1.94715	1.99497
	Mouse 2	10% CO2	5.0226	199.1	82.4375	1.24039	1.0966
	Mouse 2	control no bout	2.00682	498.3	118.375	0.939812	1.21144
	Mouse 1	10% CO2	5.20562	192.1	80.5	3.10336	2.77476
	Mouse 3	control no bout	10.9529	91.3	51.625	2.62504	0.948951
	Mouse 2	10% CO2	5.78704	172.8	89.5	1.92141	1.74303
	Mouse 6	control no bout	6.60938	151.3	48	1.12585	0.512673
	Mouse 1	control no bout	5.50358	181.7	43.375	1.56853	0.764476
	Mouse 2	Hypoxia/hypercapnia	5.54017	180.5	85.5	1.55126	1.49777
	Mouse 4	10% CO2	5.73724	174.3	79.3125	2.99496	1.9016
	Mouse 6	Hypoxia/hypercapnia	7.09723	140.9	50.1875	2.16437	1.02769
	Mouse 5	Hypoxia/hypercapnia	3.27654	305.2	109.25	0.920088	1.09697
	Mouse 5	10% CO2	5.24934	190.5	82.75	2.64692	1.94863
	Mouse 4	Hypoxia/hypercapnia	5.46747	182.9	81.1875	1.89015	1.13169
	Mouse 6	10% CO2	6.72043	148.8	61.625	2.06617	1.25684
	Mouse 6	control no bout	5.23834	190.9	37.875	1.47341	0.46033
	Mouse 6	10% CO2	7.16846	139.5	49.625	1.88877	0.913617
	Mouse 2	control no bout	7.94913	125.8	50.5625	1.80635	0.771873
	Mouse 5	Hypoxia/hypercapnia	4.27716	233.8	121.5	1.09728	1.31753
	Mouse 6	control no bout	4.92126	203.2	72	0.99193	0.745365
	Mouse 2	10% CO2	5.8997	169.5	83	1.47399	1.36863
	Mouse 6	control no bout	9.13242	109.5	49.3125	2.00963	0.823238
	Mouse 5	10% CO2	5.32765	187.7	80.875	3.39167	2.47155
	Mouse 4	10% CO2	5.50055	181.8	80.5	3.54849	2.24029
	Mouse 3	Hypoxia/hypercapnia	6.65779	150.2	71	4.15285	2.47842
	Mouse 2	10% CO2	5.47945	182.5	76.625	1.48389	1.14804
	Mouse 3	control no bout	11.5473	86.6	50.5	2.33975	0.8237
	Mouse 1	Hypoxia/hypercapnia	3.52983	283.3	100.5	1.04027	1.39011
	Mouse 1	Iso	3.32226	301	153.594	0.304142	0.576699
	Mouse 6	control no bout	3.46861	288.3	104.312	1.39504	1.42379
	Mouse 4	Iso	2.56476	389.9	153.625	0.293846	0.429436
	Mouse 2	Iso	2.69396	371.2	153.562	0.394094	0.573666
	Mouse 1	10% CO2	5.87544	170.2	63.6875	2.48896	1.75666
	Mouse 3	control no bout	8.7184	114.7	57.875	2.67548	1.09185
	Mouse 2	10% CO2	5.96659	167.6	80.125	1.68714	1.29448
	Mouse 3	Hypoxia/hypercapnia	6.42673	155.6	61.75	3.10339	1.65159
	Mouse 6	Hypoxia/hypercapnia	5.71429	175	55.25	1.49538	0.873753
	Mouse 2	control no bout	7.8125	128	61.875	3.2762	1.65265
	Mouse 1	control no bout	8.12348	123.1	41.625	1.5397	0.715071
	Mouse 5	Hypoxia/hypercapnia	3.25733	307	116.438	1.27221	1.47431
	Mouse 6	10% CO2	6.32511	158.1	62.25	2.7134	1.57599
	Mouse 4	control no bout	2.84576	351.4	97.625	1.63098	1.31803
	Mouse 3	control no bout	8.84956	113	63.125	2.94772	1.29501
	Mouse 2	control no bout	5.13084	194.9	56.375	2.15813	1.0206
	Mouse 1	10% CO2	5.03018	198.8	76.1875	2.58247	2.29334
	Mouse 2	Hypoxia/hypercapnia	5.86855	170.4	85	1.57369	1.38463
	Mouse 5	Hypoxia/hypercapnia	6.11621	163.5	59.75	3.51322	1.57337
	Mouse 3	Hypoxia/hypercapnia	5.58971	178.9	77.25	2.47705	1.93458
	Mouse 3	control no bout	2.29991	434.8	106.75	0.872739	0.894545
	Mouse 4	10% CO2	5.00751	199.7	78.3125	2.92798	1.77327
	Mouse 5	10% CO2	4.9334	202.7	81.3125	3.17117	2.12195
	Mouse 5	Hypoxia/hypercapnia	3.46981	288.2	110.25	1.52028	1.56135
	Mouse 3	Hypoxia/hypercapnia	5.84453	171.1	74.75	3.96001	2.45282
	Mouse 5	Hypoxia/hypercapnia	2.96209	337.6	119.812	1.14734	1.33983
	Mouse 4	Hypoxia/hypercapnia	4.25351	235.1	100.875	1.4047	1.10589
	Mouse 2	control no bout	2.18245	458.2	97.875	0.680732	0.703401
	Mouse 3	control no bout	3.69276	270.8	90.5	1.16918	0.894033
	Mouse 6	control no bout	5.20291	192.2	34.5	1.24743	0.364341
	Mouse 1	control no bout	9.40734	106.3	43.375	2.35587	0.985822
	Mouse 6	Hypoxia/hypercapnia	5.32481	187.8	70.75	1.84652	1.26602
	Mouse 4	10% CO2	4.79846	208.4	81.375	2.69882	1.79988
	Mouse 3	10% CO2	5.9312	168.6	76	2.8779	1.79654
	Mouse 3	10% CO2	7.26216	137.7	71.1875	3.91474	2.19473
	Mouse 1	Iso	2.58866	386.3	153.562	0.68787	0.855156
	Mouse 5	control no bout	3.11429	321.1	147.375	3.27905	3.21799
	Mouse 4	control no bout	2.74574	364.2	87	1.58257	1.09068
	Mouse 5	10% CO2	5.9312	168.6	89.625	2.30267	2.0865
	Mouse 5	10% CO2	5.02765	198.9	79.75	2.31673	1.62893
	Mouse 3	10% CO2	5.34759	187	75.625	2.95874	1.82965
	Mouse 3	control no bout	2.09864	476.5	57.75	1.25283	0.515021
	Mouse 5	Hypoxia/hypercapnia	3.51124	284.8	137.938	1.23228	1.72229
	Mouse 6	control no bout	3.45304	289.6	88.5	0.856666	0.823763
	Mouse 1	Hypoxia/hypercapnia	3.96354	252.3	96.75	1.23914	1.54359
	Mouse 3	control no bout	9.88142	101.2	39.375	1.31371	0.361024
	Mouse 3	10% CO2	6.49351	154	69.8125	4.2815	2.27264
	Mouse 4	10% CO2	5.25486	190.3	76.625	3.39737	2.06094
	Mouse 2	10% CO2	5.90319	169.4	74.6875	1.87984	1.52453
	Mouse 2	control no bout	10.2041	98	48.125	2.60155	0.985435
	Mouse 6	Hypoxia/hypercapnia	4.85437	206	82.9375	1.66938	1.52817
	Mouse 6	control no bout	4.43656	225.4	86	1.14705	1.03219
	Mouse 1	10% CO2	4.92126	203.2	78.5	3.08295	2.70179
	Mouse 6	10% CO2	6.7659	147.8	65.625	2.94662	1.73887
	Mouse 2	control no bout	12.87	77.7	50.75	2.92495	1.19457
	Mouse 5	Hypoxia/hypercapnia	3.95101	253.1	106.438	1.44378	1.55642
	Mouse 5	Hypoxia/hypercapnia	3.93391	254.2	105.25	0.995464	1.12861
	Mouse 5	control no bout	3.87147	258.3	71.75	1.84831	1.07909
	Mouse 5	10% CO2	7.03235	142.2	63.8125	4.47617	2.28704
	Mouse 1	Hypoxia/hypercapnia	3.49284	286.3	117.5	1.18053	1.72379
	Mouse 5	control no bout	0.970874	1030	86.6875	1.05943	0.82063
	Mouse 2	control no bout	6.42673	155.6	48.8125	1.87749	0.751327
	Mouse 6	Hypoxia/hypercapnia	4.56621	219	74.5625	1.3903	1.18498
	Mouse 6	10% CO2	6.0024	166.6	53	1.51824	0.858805
	Mouse 2	10% CO2	5.01756	199.3	83.6875	1.49181	1.40509
	Mouse 2	10% CO2	6.68003	149.7	61.625	2.29096	1.33878
	Mouse 4	control no bout	9.12409	109.6	45	2.62962	0.755836
	Mouse 3	Hypoxia/hypercapnia	5.3135	188.2	74.25	2.45406	1.7571
	Mouse 3	control no bout	11.3895	87.8	46.25	3.30491	1.01576
	Mouse 3	10% CO2	5.89275	169.7	75.625	2.88716	1.78544
	Mouse 1	10% CO2	5.58347	179.1	74.25	3.30223	2.7154
	Mouse 1	10% CO2	5.44662	183.6	69.3125	2.61935	1.95016
	Mouse 4	control no bout	1.98059	504.9	103.25	1.22782	1.11746
	Mouse 2	control no bout	2.52972	395.3	94.125	1.02461	0.94308
	Mouse 4	control no bout	10.6383	94	54.875	3.56218	1.28402
	Mouse 6	Hypoxia/hypercapnia	5.00751	199.7	78.75	1.89264	1.53168
	Mouse 6	10% CO2	6.23441	160.4	55.375	1.93934	1.07359
	Mouse 2	10% CO2	6.70691	149.1	59.375	2.10157	1.20181
	Mouse 1	Hypoxia/hypercapnia	3.47222	288	105	1.13707	1.46672
	Mouse 5	10% CO2	4.23729	236	89.5	1.7593	1.5794
	Mouse 6	10% CO2	6.22278	160.7	64.375	2.45398	1.49007
	Mouse 1	control no bout	15.1745	65.9	41.125	1.7063	0.73355
	Mouse 5	Hypoxia/hypercapnia	4.23908	235.9	105.625	1.37628	1.43627
	Mouse 6	Hypoxia/hypercapnia	4.9456	202.2	76.75	1.39135	1.20593
	Mouse 6	control no bout	5.80046	172.4	66.625	1.22542	0.790676
	Mouse 5	Hypoxia/hypercapnia	3.72717	268.3	111.625	1.05509	1.17671
	Mouse 3	10% CO2	5.47945	182.5	73.875	2.25712	1.45034
	Mouse 4	Hypoxia/hypercapnia	3.74532	267	98	1.21374	0.839774
	Mouse 1	10% CO2	6.68003	149.7	73.3125	3.79217	2.99588
	Mouse 1	Iso	2.93945	340.2	153.594	0.341757	0.61113
	Mouse 1	control no bout	5.67537	176.2	54.125	2.68827	1.4533
	Mouse 3	control no bout	12.285	81.4	44.3125	2.1255	0.654212
	Mouse 2	control no bout	2.19925	454.7	108.125	0.986705	1.12772
	Mouse 5	Hypoxia/hypercapnia	5.27983	189.4	71.75	2.72515	1.53393
	Mouse 4	control no bout	9.53289	104.9	42.125	1.9337	0.532702
	Mouse 6	10% CO2	5.8072	172.2	75.5	2.19195	1.6632
	Mouse 2	10% CO2	7.27802	137.4	76.375	1.71222	1.4005
	Mouse 1	10% CO2	3.97931	251.3	105.188	1.75603	2.29984
	Mouse 4	control no bout	2.1322	469	112.062	1.24275	1.13744
	Mouse 6	control no bout	7.85546	127.3	62.5	2.15965	1.20048
	Mouse 3	Hypoxia/hypercapnia	5.54631	180.3	84.625	3.73344	2.79318
	Mouse 1	10% CO2	5.4615	183.1	72.5	2.91107	2.27854
	Mouse 6	Hypoxia/hypercapnia	5.41418	184.7	68.125	1.84049	1.31622
	Mouse 2	Hypoxia/hypercapnia	4.96278	201.5	88	1.3546	1.3797
	Mouse 2	Hypoxia/hypercapnia	5.41418	184.7	81.5	1.5011	1.36519
	Mouse 5	10% CO2	6.73401	148.5	63.5	4.13417	2.11052
	Mouse 6	Iso	2.65041	377.3	153.594	0.592635	0.725728
	Mouse 2	control no bout	11.4548	87.3	41	1.40479	0.458573
	Mouse 4	Hypoxia/hypercapnia	4.17886	239.3	107.5	1.35156	1.1536
	Mouse 3	Hypoxia/hypercapnia	5.94177	168.3	50	1.77544	0.923705
	Mouse 3	Hypoxia/hypercapnia	5.4407	183.8	65.5	2.29275	1.47211
	Mouse 6	control no bout	4.30478	232.3	71.125	0.917589	0.723203
	Mouse 2	control no bout	3.92003	255.1	46.5	1.79449	0.666312
	Mouse 4	control no bout	3.92465	254.8	78.125	1.53596	1.00922
	Mouse 1	Iso	2.99312	334.1	153.562	0.339044	0.666716
	Mouse 2	Hypoxia/hypercapnia	5.8651	170.5	73.5	2.3801	1.63475
	Mouse 5	control no bout	10.2249	97.8	45.625	2.68259	0.872183
	Mouse 2	10% CO2	5.45554	183.3	74.1875	1.67263	1.29546
	Mouse 6	10% CO2	5.93472	168.5	66	2.62981	1.55058
	Mouse 1	control no bout	3.96668	252.1	63.5	1.32584	1.05912
	Mouse 5	control bout	9.56938	104.5	53.4375	3.11743	1.19438
	Mouse 1	Iso	2.59403	385.5	153.562	0.49584	0.86204
	Mouse 6	10% CO2	6.74309	148.3	70.4375	2.14242	1.50351
	Mouse 4	control no bout	8.67303	115.3	50.75	2.6622	0.915861
	Mouse 1	control no bout	7.7821	128.5	53.125	2.62179	1.45412
	Mouse 2	10% CO2	6.13873	162.9	73.625	2.02106	1.53589
	Mouse 3	control no bout	10.917	91.6	45.8125	1.86196	0.61192
	Mouse 5	control no bout	8.14332	122.8	45.375	2.57022	0.78832
	Mouse 5	control no bout	1.76367	567	71.625	1.21028	0.771325
	Mouse 4	control no bout	10.9409	91.4	44	2.51695	0.700411
	Mouse 2	Iso	3.06843	325.9	153.625	0.313327	0.541758
	Mouse 6	10% CO2	6.86342	145.7	53.125	2.2965	1.12363
	Mouse 3	Iso	2.63574	379.4	153.594	0.417807	0.543019
	Mouse 4	Hypoxia/hypercapnia	4.43656	225.4	100.875	1.41024	1.16853
	Mouse 3	control no bout	7.59301	131.7	51	1.52159	0.600695
	Mouse 6	10% CO2	6.59631	151.6	72.25	3.17905	2.07007
	Mouse 4	control no bout	3.07977	324.7	91.9375	1.08981	0.889476
	Mouse 1	Hypoxia/hypercapnia	3.9032	256.2	106.25	1.32607	1.66487
	Mouse 5	control bout	9.54199	104.8	52.875	2.0715	0.833436
	Mouse 3	control no bout	8	125	49.8125	2.28655	0.787108
	Mouse 1	Hypoxia/hypercapnia	4.18585	238.9	105.25	1.39851	1.77335
	Mouse 1	10% CO2	8.32639	120.1	64.375	3.79085	2.53611
	Mouse 1	10% CO2	4.55788	219.4	90	2.36318	2.52022
	Mouse 5	Hypoxia/hypercapnia	4.82859	207.1	82.875	2.51197	1.7687
	Mouse 1	10% CO2	6.40205	156.2	63.875	3.4234	2.29851
	Mouse 2	control no bout	11.3895	87.8	50.125	2.11375	0.864781
	Mouse 2	10% CO2	4.91884	203.3	91.6875	2.02766	2.0313
	Mouse 3	Hypoxia/hypercapnia	5.29101	189	80.5	2.65579	1.96897
	Mouse 5	Iso	2.62123	381.5	153.625	0.59089	0.787485
	Mouse 3	control no bout	4.94071	202.4	66.875	1.42142	0.73077
	Mouse 3	10% CO2	5.54017	180.5	79.625	3.30806	2.1471
	Mouse 2	10% CO2	4.97018	201.2	76.875	2.04151	1.63058
	Mouse 3	10% CO2	5.94884	168.1	70.875	2.21077	1.40911
	Mouse 6	Iso	2.46792	405.2	153.594	0.834501	1.11882
	Mouse 4	control no bout	1.56274	639.9	90.5625	1.55135	1.18458
	Mouse 3	control no bout	8.25083	121.2	31.1875	0.914053	0.206489
	Mouse 6	control no bout	6.94444	144	40	1.2222	0.449561
	Mouse 6	Hypoxia/hypercapnia	4.95295	201.9	100.688	1.85281	2.03035
	Mouse 6	Hypoxia/hypercapnia	4.58505	218.1	87.125	1.94399	1.82921
	Mouse 5	10% CO2	4.83092	207	90.0625	2.81005	2.21888
	Mouse 1	control no bout	6.94444	144	54.875	2.65943	1.4736
	Mouse 2	control no bout	12.0337	83.1	40.125	1.71723	0.514126
	Mouse 2	10% CO2	5.98086	167.2	87.125	1.56242	1.50499
	Mouse 3	control no bout	10.2459	97.6	58.125	3.45726	1.37409
	Mouse 4	control no bout	8.1367	122.9	51.6875	2.66898	0.915564
	Mouse 2	control no bout	12.21	81.9	50.125	2.20269	0.871192
	Mouse 4	Iso	2.29938	434.9	153.562	0.419471	0.490861
	Mouse 1	Hypoxia/hypercapnia	3.77216	265.1	95.875	1.38138	1.60768
	Mouse 1	Iso	2.65534	376.6	153.594	0.360452	0.628947
	Mouse 4	Iso	2.46975	404.9	153.562	0.366825	0.484047
	Mouse 6	Hypoxia/hypercapnia	6.62252	151	73.375	3.57781	2.29606
	Mouse 1	control no bout	6.70691	149.1	43.25	2.25575	1.0056
	Mouse 2	control no bout	4.88759	204.6	62.75	2.44237	1.26256
	Mouse 3	Hypoxia/hypercapnia	6.04961	165.3	72	3.00475	1.94704
	Mouse 2	10% CO2	6.65779	150.2	56.625	2.31142	1.19145
	Mouse 3	control no bout	2.2779	439	141.625	0.926519	1.16941
	Mouse 1	Iso	2.62881	380.4	153.562	0.31484	0.508209
	Mouse 4	control no bout	3.72717	268.3	44.375	1.70248	0.519487
	Mouse 4	10% CO2	4.83092	207	81.125	2.9861	1.93806
	Mouse 3	Hypoxia/hypercapnia	5.86167	170.6	68.75	3.09597	1.93637
	Mouse 3	control no bout	10.7875	92.7	57.625	3.1224	1.27443
	Mouse 6	control no bout	2.02716	493.3	42	0.812383	0.370945
	Mouse 6	Hypoxia/hypercapnia	6.21504	160.9	82.125	2.59411	2.01972
	Mouse 3	control no bout	7.95545	125.7	38.125	0.983344	0.282788
	Mouse 6	10% CO2	7.65697	130.6	70.3125	4.43133	2.58923
	Mouse 2	Hypoxia/hypercapnia	5.48546	182.3	79.625	1.47669	1.28011
	Mouse 2	control no bout	2.28102	438.4	103	0.881599	0.955247
	Mouse 3	Hypoxia/hypercapnia	6.58762	151.8	71.25	4.76361	2.77138
	Mouse 5	Hypoxia/hypercapnia	3.46981	288.2	112	1.07703	1.27191
	Mouse 4	control no bout	1.68748	592.6	123.25	0.897961	1.05087
	Mouse 2	control no bout	6.77966	147.5	50.75	1.80096	0.795042
	Mouse 3	control no bout	10.8578	92.1	50.8125	2.77087	0.979924
	Mouse 5	Iso	2.71887	367.8	153.594	0.637271	0.832182
	Mouse 1	control no bout	9.71817	102.9	55	3.53087	1.94058
	Mouse 6	10% CO2	6.70691	149.1	69.1875	2.5305	1.62735
	Mouse 5	10% CO2	5.84795	171	81	3.05755	2.21299
	Mouse 1	10% CO2	5.93824	168.4	69.8125	3.15143	2.43979
	Mouse 2	control no bout	2.45459	407.4	77.375	1.08157	0.837367
	Mouse 4	control no bout	1.90295	525.5	83.75	1.63415	1.06468
	Mouse 3	10% CO2	7.96178	125.6	59.5	3.97519	1.79918
	Mouse 5	Hypoxia/hypercapnia	3.52113	284	114.625	1.28628	1.43835
	Mouse 1	Hypoxia/hypercapnia	3.73552	267.7	109.625	1.25956	1.83748
	Mouse 1	10% CO2	5.29381	188.9	76	1.95622	1.83139
	Mouse 6	10% CO2	6.31313	158.4	69.125	2.41337	1.59631
	Mouse 1	Hypoxia/hypercapnia	3.6914	270.9	105.125	1.25297	1.73425
	Mouse 4	10% CO2	5.14668	194.3	73.5	3.73503	2.05271
	Mouse 1	Iso	2.69905	370.5	153.594	0.404179	0.614893
	Mouse 5	10% CO2	5.01756	199.3	86.5	2.68405	2.17598
	Mouse 3	10% CO2	5.04032	198.4	87.375	1.63412	1.35881
	Mouse 1	Hypoxia/hypercapnia	3.3289	300.4	92	1.15222	1.34542
	Mouse 2	Iso	2.46853	405.1	153.562	0.436444	0.514656
	Mouse 3	Iso	2.63991	378.8	153.625	0.732477	0.662493
	Mouse 1	control no bout	7.51315	133.1	37.25	1.59096	0.603293
	Mouse 6	control no bout	3.09598	323	80.875	1.47582	1.13503
	Mouse 1	Hypoxia/hypercapnia	3.4626	288.8	113	1.19436	1.68368
	Mouse 4	10% CO2	5.70776	175.2	77.375	4.24871	2.45586
	Mouse 2	10% CO2	7.7101	129.7	53.8125	2.71924	1.26204
	Mouse 1	control no bout	2.11595	472.6	71.875	1.3723	1.18743
	Mouse 3	Iso	2.35627	424.4	153.625	0.622969	0.702427
	Mouse 1	Hypoxia/hypercapnia	3.48068	287.3	112	1.38929	1.84996
	Mouse 1	Iso	3.39098	294.9	153.594	0.353472	0.641985
	Mouse 3	control no bout	9.94036	100.6	55.25	2.97773	1.16353
	Mouse 3	10% CO2	5.35906	186.6	73.875	2.70212	1.72216
	Mouse 6	10% CO2	6.06061	165	76.5	2.73463	1.98257
	Mouse 2	control no bout	10.9051	91.7	53.75	1.96769	0.902315
	Mouse 6	Iso	2.29938	434.9	153.562	0.58698	0.872738
	Mouse 2	control no bout	1.96967	507.7	118.625	0.679115	0.880918
	Mouse 3	control no bout	12.1065	82.6	48.125	2.89249	0.925072
	Mouse 3	10% CO2	6.37349	156.9	67.375	3.47642	1.84784
	Mouse 3	Hypoxia/hypercapnia	5.49753	181.9	62.25	2.09621	1.31332
	Mouse 1	Hypoxia/hypercapnia	3.67782	271.9	106	1.2589	1.65199
	Mouse 4	10% CO2	5.54324	180.4	75.5	3.45549	2.04724
	Mouse 4	control no bout	8.43882	118.5	35.5	1.60248	0.372422
	Mouse 5	Hypoxia/hypercapnia	3.98565	250.9	108.062	1.1614	1.2317
	Mouse 3	control no bout	2.59067	386	136	0.979575	1.13691
	Mouse 5	10% CO2	5.37345	186.1	79.75	2.91974	2.089
	Mouse 4	10% CO2	5.06586	197.4	76.3125	3.41619	2.00539
	Mouse 3	control bout	10.8578	92.1	56	2.81581	1.13647
	Mouse 2	control no bout	5.88582	169.9	46.75	1.51636	0.604895
	Mouse 2	10% CO2	5.4407	183.8	82.75	1.79669	1.61253
	Mouse 3	control no bout	2.28415	437.8	62.625	2.60358	1.16442
	Mouse 6	Hypoxia/hypercapnia	5.95948	167.8	65.5	2.57944	1.50563
	Mouse 4	control no bout	5.27426	189.6	82.125	1.61469	1.06539
	Mouse 1	control no bout	6.89655	145	34.625	1.32905	0.493479
	Mouse 2	control no bout	11.5207	86.8	39.625	1.85342	0.572855
	Mouse 5	10% CO2	5.65931	176.7	78.875	3.08286	2.21303
	Mouse 3	Hypoxia/hypercapnia	6.3857	156.6	67.75	3.73306	2.16049
	Mouse 1	control no bout	6.28141	159.2	45.125	1.92416	0.906227
	Mouse 1	control no bout	6.93001	144.3	40.5625	1.49004	0.674015
	Mouse 6	control no bout	6.06061	165	63	1.94683	1.11013
	Mouse 5	Iso	3.48068	287.3	153.594	0.525862	0.753141
	Mouse 2	Hypoxia/hypercapnia	5.8548	170.8	83.25	1.51034	1.32865
	Mouse 1	Iso	3.16255	316.2	153.625	0.363699	0.646867
	Mouse 3	10% CO2	5.91716	169	76.25	2.93352	1.86364
	Mouse 2	control no bout	4.57875	218.4	81.5	1.73214	1.34053
	Mouse 3	10% CO2	6.48508	154.2	77.25	3.51684	2.25014
	Mouse 1	Hypoxia/hypercapnia	3.50631	285.2	108.5	1.19832	1.53844
	Mouse 3	control no bout	10.846	92.2	59.625	3.19242	1.29324
	Mouse 4	Hypoxia/hypercapnia	4.63607	215.7	101.688	1.53755	1.22737
	Mouse 1	10% CO2	4.0404	247.5	91.25	1.43072	1.55297
	Mouse 2	Hypoxia/hypercapnia	5.9312	168.6	88.75	1.50242	1.51878
	Mouse 3	control no bout	4.17014	239.8	93.5	1.46491	1.12746
	Mouse 4	control no bout	11.7509	85.1	53.5	2.88617	0.98763
	Mouse 2	10% CO2	5.2687	189.8	86	1.60532	1.46325
	Mouse 3	10% CO2	6.06796	164.8	76	3.5428	2.18633
	Mouse 2	Hypoxia/hypercapnia	5.46747	182.9	77.75	1.42125	1.26511
	Mouse 2	Hypoxia/hypercapnia	5.86167	170.6	83.625	1.29191	1.19495
	Mouse 2	Iso	2.35905	423.9	153.562	0.305191	0.542068
	Mouse 1	10% CO2	5.86855	170.4	70.1875	3.18567	2.45485
	Mouse 6	Hypoxia/hypercapnia	4.98505	200.6	79.1875	1.54805	1.34044
	Mouse 5	Iso	2.39578	417.4	153.625	0.526237	0.685747
	Mouse 6	10% CO2	5.92768	168.7	76	2.40446	1.77165
	Mouse 4	10% CO2	4.70146	212.7	84.75	3.10123	2.01697
	Mouse 4	control no bout	9.54199	104.8	57.5	2.0708	0.869078
	Mouse 2	Hypoxia/hypercapnia	5.45256	183.4	80	1.26222	1.15516
	Mouse 6	control no bout	10.7759	92.8	49	1.83894	0.761599
	Mouse 6	control no bout	2.90107	344.7	87.125	1.31291	1.10337
	Mouse 4	control no bout	3.48432	287	94	1.73053	1.31826
	Mouse 6	Iso	2.36799	422.3	153.625	0.889025	1.03195
	Mouse 1	control no bout	9.99001	100.1	49.375	3.1376	1.48294
	Mouse 1	control no bout	5.9453	168.2	35.5	1.43477	0.523517
	Mouse 1	10% CO2	5.74383	174.1	64.9375	2.44681	1.81992
	Mouse 4	control no bout	3.6846	271.4	97.625	1.21018	1.01267
	Mouse 3	10% CO2	7.33676	136.3	64.375	3.54725	1.80043
	Mouse 1	control no bout	8.10373	123.4	44	1.75756	0.810701
	Mouse 1	control no bout	6.77507	147.6	46.8125	4.00263	1.5755
	Mouse 5	10% CO2	4.74608	210.7	89.5	2.00117	1.85454
	Mouse 1	control no bout	0.726691	1376.1	63	1.2906	0.996036
	Mouse 2	control no bout	3.26904	305.9	94.75	1.28872	1.15019
	Mouse 3	10% CO2	5.25486	190.3	87.6875	2.08023	1.65492
	Mouse 2	Iso	2.51699	397.3	153.562	0.527688	0.610453
	Mouse 6	control no bout	2.82087	354.5	91.8125	0.735358	0.777543
	Mouse 6	10% CO2	5.57414	179.4	69.4375	2.22234	1.47774
	Mouse 3	control no bout	3.46021	289	93.5	1.72627	1.38047
	Mouse 3	Hypoxia/hypercapnia	7.47943	133.7	55	2.77001	1.39643
	Mouse 6	Iso	3.00842	332.4	153.594	0.556502	0.748835
	Mouse 2	10% CO2	5.1573	193.9	69	1.75445	1.23329
	Mouse 2	Iso	3.00481	332.8	153.625	0.43855	0.594038
	Mouse 6	10% CO2	5.87199	170.3	85.125	2.54937	2.10336
	Mouse 6	Hypoxia/hypercapnia	10.0503	99.5	50.875	2.87948	1.27851
	Mouse 6	Hypoxia/hypercapnia	5.60224	178.5	81.5	1.57295	1.41755
	Mouse 4	10% CO2	5.44662	183.6	73.1875	2.94846	1.7414
	Mouse 3	control no bout	3.04321	328.6	57.5	0.929998	0.47575
	Mouse 6	10% CO2	6.51466	153.5	62.875	2.95107	1.65732
	Mouse 3	control no bout	4.43262	225.6	84.5	2.03388	1.38751
	Mouse 3	10% CO2	8.24402	121.3	63.625	4.14243	2.02054
	Mouse 3	Hypoxia/hypercapnia	5.92066	168.9	61.5	3.09783	1.6561
	Mouse 5	10% CO2	5.23013	191.2	83.5	2.27117	1.79909
	Mouse 3	control no bout	2.38493	419.3	89.25	2.59083	1.72647
	Mouse 4	control no bout	9.70874	103	37.375	2.07985	0.477798
	Mouse 1	10% CO2	5.03018	198.8	77.6875	3.12838	2.62647
	Mouse 6	control no bout	10.582	94.5	53.375	2.13335	0.936152
	Mouse 3	Iso	2.52207	396.5	153.625	0.719382	0.865893
	Mouse 5	Iso	2.59808	384.9	153.562	0.546598	0.750295
	Mouse 4	control no bout	1.95925	510.4	74	0.995697	0.625337
	Mouse 4	Hypoxia/hypercapnia	3.72024	268.8	114.438	1.40526	1.2938
	Mouse 1	control no bout	12.285	81.4	38	1.83685	0.708203
	Mouse 4	control no bout	3.92773	254.6	102	1.26809	1.14337
	Mouse 1	10% CO2	6.52742	153.2	71.75	4.57317	3.37475
	Mouse 3	control no bout	3.59195	278.4	91.25	1.43635	1.16429
	Mouse 2	Hypoxia/hypercapnia	5.41712	184.6	82.875	1.43511	1.31949
	Mouse 6	control no bout	11.4416	87.4	48.3125	2.32632	0.922171
	Mouse 6	control no bout	3.50385	285.4	84.75	1.12129	0.997797
	Mouse 4	Hypoxia/hypercapnia	4.57038	218.8	100.562	1.48497	1.2087
	Mouse 2	Iso	2.94291	339.8	153.594	0.264532	0.501841
	Mouse 4	10% CO2	5.94884	168.1	67.1875	4.00017	1.97926
	Mouse 6	control no bout	11.8483	84.4	48.25	1.78768	0.719878
	Mouse 6	Hypoxia/hypercapnia	4.64253	215.4	81.375	1.44822	1.32436
	Mouse 1	10% CO2	4.03388	247.9	99.4375	1.60457	2.01058
	Mouse 5	control no bout	2.55624	391.2	46	0.867794	0.337927
	Mouse 1	control no bout	3.52237	283.9	60.5	1.25696	0.93259
	Mouse 2	control no bout	9.19118	108.8	42.125	1.76646	0.581531
	Mouse 3	control no bout	8.81834	113.4	59.625	2.58097	1.10608
	Mouse 6	control no bout	10.7875	92.7	56	2.49567	1.11552
	Mouse 1	10% CO2	5.03778	198.5	84.1875	2.25584	2.19255
	Mouse 5	Iso	3.22477	310.1	153.625	0.559708	0.746901
	Mouse 2	Hypoxia/hypercapnia	5.82411	171.7	83	1.75913	1.61184
	Mouse 5	10% CO2	4.329	231	72.4375	3.51148	2.1467
	Mouse 5	10% CO2	6.0024	166.6	88.5	1.75873	1.63958
	Mouse 2	10% CO2	5.87889	170.1	83.8125	2.45462	2.15058
	Mouse 2	control no bout	1.78955	558.8	103.125	0.807577	0.901745
	Mouse 5	10% CO2	5.43478	184	81.75	2.45117	1.89147
	Mouse 3	control no bout	8.14996	122.7	38.75	1.5139	0.406106
	Mouse 3	Hypoxia/hypercapnia	6.37755	156.8	58	2.50746	1.36647
	Mouse 5	control no bout	9.5057	105.2	54.875	2.97582	1.13648
	Mouse 5	Hypoxia/hypercapnia	3.30251	302.8	121.125	1.33071	1.61519
	Mouse 4	control no bout	4.41112	226.7	49.125	1.52465	0.568092
	Mouse 3	control no bout	9.69932	103.1	57.25	2.53023	1.01148
	Mouse 2	control no bout	4.57875	218.4	38.125	1.59793	0.467707
	Mouse 6	10% CO2	6.04961	165.3	68.125	2.48831	1.57933
	Mouse 1	10% CO2	4.92126	203.2	78.875	2.82349	2.51257
	Mouse 5	Hypoxia/hypercapnia	4.58716	218	87	2.3719	1.78542
	Mouse 2	control no bout	2.05634	486.3	74.875	1.3649	0.987104
	Mouse 4	10% CO2	4.69925	212.8	81	2.54327	1.64761
	Mouse 2	Iso	2.42895	411.7	153.594	0.293046	0.52444
	Mouse 2	10% CO2	5.32765	187.7	81.25	1.39612	1.16794
	Mouse 3	Iso	2.55689	391.1	153.625	0.735993	0.624595
	Mouse 1	10% CO2	4.81001	207.9	85.875	2.62527	2.45703
	Mouse 5	Hypoxia/hypercapnia	3.5014	285.6	111.188	1.36559	1.52361
	Mouse 5	control no bout	9.28505	107.7	49.75	3.15822	1.1085
	Mouse 6	10% CO2	6.44745	155.1	64	2.55959	1.5126
	Mouse 6	10% CO2	5.99161	166.9	71	2.21867	1.50576
	Mouse 4	control no bout	8.03213	124.5	58.5	3.23775	1.28178
	Mouse 3	control no bout	11.5607	86.5	47.5	2.47906	0.7954
	Mouse 4	control no bout	7.84314	127.5	39.75	2.15768	0.54101
	Mouse 2	10% CO2	4.8852	204.7	77	1.57166	1.36454
	Mouse 6	Hypoxia/hypercapnia	5.06073	197.6	67.8125	1.76476	1.23872
	Mouse 3	Hypoxia/hypercapnia	5.42888	184.2	59.875	2.5223	1.35878
	Mouse 5	Iso	2.39292	417.9	153.625	0.602767	0.791191
	Mouse 2	10% CO2	6.08272	164.4	79.125	1.73268	1.49155
	Mouse 6	Hypoxia/hypercapnia	7.63359	131	52.375	2.89127	1.32126
	Mouse 5	control no bout	2.68745	372.1	68.125	1.8129	0.966154
	Mouse 2	Iso	2.29832	435.1	153.625	0.328674	0.50908
	Mouse 4	control no bout	10.7296	93.2	59.6875	3.58617	1.4745
	Mouse 1	control no bout	6.15006	162.6	53.25	2.74754	1.48826
	Mouse 1	Iso	2.31107	432.7	153.625	0.372454	0.565557
	Mouse 3	10% CO2	5.96659	167.6	76.6875	3.68297	2.28225
	Mouse 1	Iso	2.90191	344.6	153.625	0.313952	0.600486
	Mouse 2	Iso	2.24065	446.3	153.625	0.351805	0.562079
	Mouse 4	10% CO2	4.87329	205.2	79	2.80675	1.79787
	Mouse 2	Hypoxia/hypercapnia	6.65336	150.3	77.25	2.25406	1.81004
	Mouse 6	10% CO2	5.88235	170	66.8125	2.22732	1.45143
	Mouse 3	Hypoxia/hypercapnia	6.21891	160.8	73.375	4.09129	2.45602
	Mouse 1	control no bout	7.30994	136.8	65	2.34385	1.68491
	Mouse 6	Hypoxia/hypercapnia	5.0025	199.9	90.0625	1.90967	1.83756
	Mouse 5	10% CO2	4.87092	205.3	88.3125	2.46636	2.16997
	Mouse 3	10% CO2	5.34188	187.2	78.375	2.75812	1.73574
	Mouse 4	10% CO2	4.95786	201.7	84.875	2.861	1.97947
	Mouse 3	control no bout	4.58505	218.1	84.8125	2.11274	1.29238
	Mouse 4	Hypoxia/hypercapnia	4.20875	237.6	97.8125	1.27573	0.991027
	Mouse 1	10% CO2	4.37254	228.7	89.375	1.90617	2.117
	Mouse 6	10% CO2	7.42942	134.6	54.875	2.52604	1.26872
	Mouse 5	Hypoxia/hypercapnia	5.22193	191.5	63.3125	3.1279	1.45398
	Mouse 1	control no bout	8.74126	114.4	44.1875	2.34145	1.02959
	Mouse 3	10% CO2	5.61167	178.2	82.5	2.26157	1.68528
	Mouse 5	control no bout	8.1103	123.3	50.25	2.78572	1.00117
	Mouse 1	10% CO2	7.23589	138.2	69.875	4.04043	2.95706
	Mouse 2	10% CO2	6.53595	153	61.5	1.84156	1.15983
	Mouse 4	10% CO2	4.75059	210.5	78.375	3.09681	1.9469
	Mouse 6	10% CO2	7.10732	140.7	68	3.04331	1.90134
	Mouse 4	control no bout	9.04159	110.6	45.5	1.75044	0.561815
	Mouse 3	Hypoxia/hypercapnia	5.53403	180.7	77.25	2.79041	2.02803
	Mouse 4	Hypoxia/hypercapnia	4.50248	222.1	96.5	1.40249	1.01205
	Mouse 6	10% CO2	6.28141	159.2	78.625	3.84987	2.67839
	Mouse 1	10% CO2	4.86381	205.6	88.375	3.01512	3.21766
	Mouse 6	Hypoxia/hypercapnia	7.63359	131	52.625	2.22726	1.11637
	Mouse 1	10% CO2	8.75657	114.2	48.8125	3.45896	1.68176
	Mouse 6	10% CO2	5.82072	171.8	78.875	2.48779	1.8806
	Mouse 1	10% CO2	5.43183	184.1	77	2.58115	2.36122
	Mouse 6	Hypoxia/hypercapnia	5.04796	198.1	83.25	2.26132	1.89179
	Mouse 6	Iso	2.50438	399.3	153.625	0.655061	0.947203
	Mouse 2	10% CO2	6.00962	166.4	68.5	2.67437	1.74094
	Mouse 2	control no bout	1.60179	624.3	105.375	1.03486	1.09515
	Mouse 6	Hypoxia/hypercapnia	5.54631	180.3	66.875	1.59024	1.15416
	Mouse 2	Hypoxia/hypercapnia	5.79039	172.7	87.75	1.66146	1.63949
	Mouse 5	Iso	3.53732	282.7	153.594	0.555147	0.732196
	Mouse 5	10% CO2	4.85909	205.8	91	2.60586	2.1627
	Mouse 2	10% CO2	5.78369	172.9	84.25	1.79735	1.69614
	Mouse 2	10% CO2	5.6243	177.8	77.5	1.63039	1.37986
	Mouse 5	10% CO2	4.97512	201	88.5	2.88542	2.31958
	Mouse 6	10% CO2	6.41437	155.9	56.125	2.0942	1.14315
	Mouse 1	Hypoxia/hypercapnia	4.26439	234.5	103.625	1.46238	1.9238
	Mouse 3	Hypoxia/hypercapnia	5.49753	181.9	68.75	2.23787	1.52316
	Mouse 4	Hypoxia/hypercapnia	4.40723	226.9	101.375	1.5608	1.16703
	Mouse 2	10% CO2	5.81058	172.1	79.25	1.30638	1.15701
	Mouse 3	Hypoxia/hypercapnia	5.09165	196.4	74.625	2.37396	1.70607
	Mouse 3	10% CO2	7.07714	141.3	86.6875	4.92081	3.1561
	Mouse 1	10% CO2	5.33049	187.6	92	2.42311	2.78115
	Mouse 1	control no bout	2.3736	421.3	271.25	5.325	9.91562
	Mouse 1	Hypoxia/hypercapnia	3.96354	252.3	101.625	1.48675	1.80676
	Mouse 3	control no bout	7.15308	139.8	46.875	1.61871	0.535167
	Mouse 5	Iso	3.10174	322.4	153.625	0.525291	0.722076
	Mouse 4	Iso	2.72405	367.1	153.625	0.382468	0.488896
	Mouse 1	10% CO2	4.1684	239.9	93.375	1.76788	1.90674
	Mouse 1	control no bout	7.01754	142.5	52.5625	3.03988	1.59061
	Mouse 2	Hypoxia/hypercapnia	5.31915	188	81	1.44105	1.29468
	Mouse 2	control no bout	3.08166	324.5	74.5	1.41323	0.955077
	Mouse 1	10% CO2	4.67508	213.9	89.5625	2.46262	2.51024
	Mouse 6	Hypoxia/hypercapnia	8.13008	123	44.75	2.04986	0.84686
	Mouse 2	Hypoxia/hypercapnia	5.45554	183.3	86	1.57963	1.48154
	Mouse 5	Hypoxia/hypercapnia	3.47947	287.4	122.5	0.918401	1.16928
	Mouse 2	Iso	2.53871	393.9	153.562	0.29843	0.448712
	Mouse 6	Hypoxia/hypercapnia	5.48847	182.2	81	2.2422	1.796
	Mouse 2	10% CO2	5.46747	182.9	84.875	1.77755	1.6437
	Mouse 1	10% CO2	6.04961	165.3	56.9375	2.83864	1.72982
	Mouse 5	Hypoxia/hypercapnia	3.95257	253	113.875	1.01853	1.12357
	Mouse 3	10% CO2	5.41125	184.8	82.6875	2.06243	1.61005
	Mouse 3	Hypoxia/hypercapnia	5.26316	190	71.75	2.63577	1.72335
	Mouse 6	10% CO2	5.85823	170.7	60.5	2.09263	1.23203
	Mouse 4	control no bout	2.82805	353.6	97.5	0.980765	0.868462
	Mouse 6	control no bout	4.17362	239.6	86	0.943085	0.901469
	Mouse 6	Hypoxia/hypercapnia	5.0025	199.9	86.6875	1.66807	1.56197
	Mouse 5	Hypoxia/hypercapnia	3.91083	255.7	117.438	1.37121	1.58021
	Mouse 3	control no bout	5.29942	188.7	35.25	1.26167	0.308865
	Mouse 2	10% CO2	5.98444	167.1	82.75	1.34333	1.28287
	Mouse 3	control no bout	11.2233	89.1	57.625	3.56265	1.46265
	Mouse 3	control no bout	2.26244	442	113.875	0.925795	1.0221
	Mouse 1	10% CO2	5.20291	192.2	78.5625	2.52057	2.31121
	Mouse 1	control no bout	11.0497	90.5	44	2.72991	1.14676
	Mouse 4	10% CO2	6.37349	156.9	58.625	3.77654	1.6141
	Mouse 5	control no bout	3.89712	256.6	72.5	1.85985	1.16134
	Mouse 5	Iso	2.9129	343.3	153.594	0.505719	0.659064
	Mouse 1	10% CO2	5.05051	198	77.625	2.86102	2.55449
	Mouse 1	10% CO2	4.59137	217.8	88.0625	2.44813	2.50139
	Mouse 2	control no bout	10.3199	96.9	44.375	1.90911	0.659965
	Mouse 6	Hypoxia/hypercapnia	8.04505	124.3	53.875	2.42064	1.21416
	Mouse 6	control no bout	3.10945	321.6	101.5	1.01957	1.09749
	Mouse 2	Hypoxia/hypercapnia	4.9334	202.7	81	1.47009	1.33461
	Mouse 3	Hypoxia/hypercapnia	5.74053	174.2	81.75	3.89289	2.7551
	Mouse 6	Hypoxia/hypercapnia	4.88281	204.8	74.75	1.3979	1.16355
	Mouse 1	control no bout	3.5014	285.6	88.3125	1.82404	1.98235
	Mouse 5	Hypoxia/hypercapnia	3.94011	253.8	71.5	4.13422	2.20571
	Mouse 3	10% CO2	5.78704	172.8	76.875	2.4926	1.65455
	Mouse 6	10% CO2	5.73395	174.4	67	2.41022	1.52996
	Mouse 2	control no bout	6.07165	164.7	57.25	2.26467	1.05813
	Mouse 5	control no bout	10.1833	98.2	52.5	2.74416	1.02107
	Mouse 6	Hypoxia/hypercapnia	5.38503	185.7	63.875	1.6099	1.06147
	Mouse 5	10% CO2	5.38213	185.8	84.75	2.09905	1.75188
	Mouse 5	10% CO2	4.9456	202.2	85.875	2.50461	2.04985
	Mouse 6	10% CO2	5.94177	168.3	67	2.15474	1.38764
	Mouse 3	control no bout	2.59808	384.9	120.375	0.90608	1.03712
	Mouse 6	10% CO2	6.2422	160.2	62.875	2.51871	1.48748
	Mouse 1	control no bout	9.54199	104.8	40	2.38711	0.878774
	Mouse 1	10% CO2	4.46628	223.9	92.75	2.27033	2.40405
	Mouse 4	10% CO2	5.58036	179.2	73.6875	3.14053	1.85836
	Mouse 3	control no bout	10.02	99.8	38	1.61204	0.405633
	Mouse 5	control no bout	4.45434	224.5	61	1.82984	0.876956
	Mouse 4	10% CO2	5.54631	180.3	84.1875	3.96972	2.64226
	Mouse 6	10% CO2	5.91017	169.2	61.3125	2.19771	1.23394
	Mouse 2	control no bout	7.6746	130.3	44.25	1.9075	0.652205
	Mouse 1	Hypoxia/hypercapnia	4.45038	224.7	78.5	2.08139	1.74753
	Mouse 4	control no bout	7.64526	130.8	63.9375	2.91378	1.29554
	Mouse 4	control no bout	1.79695	556.5	112.75	1.28393	1.26387
	Mouse 6	Iso	2.8082	356.1	153.625	0.606281	0.915004
	Mouse 6	Iso	2.54259	393.3	153.594	0.674877	0.938131
	Mouse 6	control no bout	10.6157	94.2	63	2.31934	1.24994
	Mouse 3	control no bout	3.21027	311.5	95.875	0.704003	0.645998
	Mouse 4	control no bout	12.1507	82.3	40.25	2.06311	0.533441
	Mouse 3	control no bout	10.2669	97.4	55.75	2.74492	1.07431
	Mouse 2	control no bout	3.27654	305.2	100.125	0.97323	0.983619
	Mouse 6	Iso	3.08547	324.1	153.625	0.683056	1.11065
	Mouse 5	10% CO2	6.37755	156.8	71.125	4.45817	2.51844
	Mouse 6	10% CO2	6.39795	156.3	59	2.34078	1.29323
	Mouse 4	control bout	10.2669	97.4	55.3125	3.74634	1.40991
	Mouse 2	control no bout	11.5075	86.9	51.375	2.36673	0.963911
	Mouse 2	control no bout	5.38503	185.7	49.125	1.99661	0.804449
	Mouse 6	control no bout	3.28299	304.6	120.25	1.38913	1.66295
	Mouse 4	control no bout	1.91755	521.5	71.125	1.22963	0.7259
	Mouse 6	Hypoxia/hypercapnia	5.04286	198.3	86.0625	1.65366	1.57435
	Mouse 6	10% CO2	6.51466	153.5	53.25	2.01638	1.04009
	Mouse 4	10% CO2	5.49451	182	71.6875	3.34202	1.88886
	Mouse 3	control no bout	5.7971	172.5	54.5	2.58387	0.984795
	Mouse 1	control no bout	8.87312	112.7	49	2.7211	1.35757
	Mouse 5	control no bout	8.67303	115.3	54.625	2.17848	0.900913
	Mouse 1	control no bout	9.8912	101.1	47.25	1.89452	0.95579
	Mouse 3	Hypoxia/hypercapnia	5.95948	167.8	75	3.01439	2.08268
	Mouse 1	control no bout	4.37828	228.4	54.875	2.16044	1.2517
	Mouse 5	control no bout	6.39386	156.4	43.125	1.85985	0.56697
	Mouse 4	10% CO2	5.70776	175.2	71.375	3.79315	2.0479
	Mouse 3	10% CO2	5.4615	183.1	75.375	3.22462	2.01029
	Mouse 3	control no bout	5.83431	171.4	67.875	1.44186	0.775879
	Mouse 5	Hypoxia/hypercapnia	3.93082	254.4	119.062	1.20359	1.49715
	Mouse 2	Hypoxia/hypercapnia	3.34001	299.4	62.5	2.63021	1.50139
	Mouse 4	10% CO2	4.86618	205.5	81.5	2.15469	1.54344
	Mouse 2	control no bout	11.534	86.7	56.25	2.8468	1.32814
	Mouse 1	control no bout	7.96178	125.6	42.375	1.99384	0.833862
	Mouse 1	10% CO2	5.73066	174.5	70.8125	3.64137	2.68969
	Mouse 4	Hypoxia/hypercapnia	4.0016	249.9	108.125	1.39861	1.2669
	Mouse 3	Hypoxia/hypercapnia	7.18907	139.1	55	2.15666	1.16616
	Mouse 6	Iso	2.40442	415.9	153.594	0.576572	0.829587
	Mouse 3	control no bout	2.43665	410.4	113.625	0.73314	0.835251
	Mouse 1	control no bout	3.14268	318.2	53.5	1.97782	1.1601
	Mouse 3	Iso	2.52781	395.6	153.625	0.408205	0.489623
	Mouse 1	Hypoxia/hypercapnia	3.98089	251.2	95.75	1.72447	1.7368
	Mouse 2	control no bout	10.8342	92.3	54.125	2.07728	0.957845
	Mouse 3	Hypoxia/hypercapnia	5.55247	180.1	70.125	2.75221	1.76414
	Mouse 1	control no bout	7.12251	140.4	42.3125	2.05952	0.859436
	Mouse 2	10% CO2	4.96278	201.5	80.125	2.10421	1.71194
	Mouse 3	Hypoxia/hypercapnia	5.33903	187.3	82.25	2.49782	1.99984
	Mouse 1	control no bout	3.27761	305.1	55.5	1.30101	0.867957
	Mouse 5	10% CO2	5.2356	191	88.4375	2.16767	1.85065
	Mouse 1	10% CO2	6.98324	143.2	65.5	3.09677	2.19974
	Mouse 6	10% CO2	6.39795	156.3	64.375	2.32821	1.44398
	Mouse 4	control no bout	9.95025	100.5	48.125	2.945	0.931535
	Mouse 6	Hypoxia/hypercapnia	8.93655	111.9	39.625	2.20184	0.769483
	Mouse 4	Hypoxia/hypercapnia	3.81388	262.2	91.875	1.77502	1.0379
	Mouse 4	10% CO2	4.61042	216.9	82	2.65896	1.78085
	Mouse 2	control no bout	10.9649	91.2	45	1.86258	0.694089
	Mouse 1	10% CO2	4.66418	214.4	86.25	2.18472	2.16633
	Mouse 5	Iso	2.45158	407.9	153.625	0.544518	0.74137
	Mouse 3	Iso	2.25989	442.5	153.625	0.62087	0.721402
	Mouse 1	control no bout	10.3842	96.3	33.3125	1.60858	0.510019
	Mouse 1	10% CO2	4.2337	236.2	94.625	2.41718	2.89693
	Mouse 5	Hypoxia/hypercapnia	3.465	288.6	109.375	0.940339	1.06626
	Mouse 5	10% CO2	4.69704	212.9	88.4375	2.16036	1.76822
	Mouse 6	10% CO2	5.84453	171.1	79.8125	2.86067	2.12488
	Mouse 1	Iso	2.56673	389.6	153.625	0.342845	0.592129
	Mouse 2	10% CO2	7.1736	139.4	65.3125	3.08813	1.91756
	Mouse 6	Hypoxia/hypercapnia	5.08647	196.6	84.8125	2.64469	2.2037
	Mouse 6	Hypoxia/hypercapnia	6.47249	154.5	58.5	2.56424	1.36656
	Mouse 4	10% CO2	5.80383	172.3	66.3125	3.17485	1.55187
	Mouse 3	10% CO2	5.87544	170.2	80.75	2.47517	1.71927
	Mouse 3	control no bout	13.8122	72.4	44.125	1.65771	0.505505
	Mouse 2	control no bout	3.11624	320.9	80.75	1.61662	1.27811
	Mouse 5	10% CO2	4.9776	200.9	90	2.13167	1.96392
	Mouse 2	10% CO2	5.42005	184.5	60.875	1.12424	0.758561
	Mouse 6	Hypoxia/hypercapnia	6.53595	153	60.5	1.95657	1.178
	Mouse 1	Hypoxia/hypercapnia	4.5208	221.2	97.375	1.75608	1.87806
	Mouse 6	10% CO2	5.8548	170.8	76.125	2.88609	2.0315
	Mouse 5	control no bout	4.12371	242.5	65.75	2.07843	1.13761
	Mouse 5	Hypoxia/hypercapnia	3.43879	290.8	116.5	1.21709	1.4583
	Mouse 4	control no bout	9.74659	102.6	43.875	2.70473	0.748991
	Mouse 2	control no bout	2.57732	388	104.75	0.972331	1.05635
	Mouse 6	Hypoxia/hypercapnia	3.06843	325.9	56	2.19477	1.1457
	Mouse 6	10% CO2	7.4184	134.8	51.25	2.20347	1.05203
	Mouse 6	control no bout	5.42005	184.5	54.75	1.99165	0.923763
	Mouse 2	10% CO2	5.76369	173.5	74	1.18165	0.909406
	Mouse 2	10% CO2	6.39386	156.4	71.25	2.16162	1.56933
	Mouse 3	control no bout	2.38949	418.5	137.25	0.754595	1.02475
	Mouse 4	Iso	1.96348	509.3	153.594	0.314971	0.494672
	Mouse 1	10% CO2	4.58716	218	94.375	2.44023	2.69063
	Mouse 3	10% CO2	5.37924	185.9	84.75	2.64724	1.90804
	Mouse 1	Iso	2.57798	387.9	153.625	0.65309	0.801244
	Mouse 2	control no bout	4.55166	219.7	101	1.2571	1.25114
	Mouse 2	control no bout	1.94628	513.8	62.75	2.24994	1.22413
	Mouse 3	10% CO2	5.04541	198.2	86.6875	2.39989	1.80639
	Mouse 1	10% CO2	4.75964	210.1	87.5	2.03656	2.10888
	Mouse 4	Iso	2.94724	339.3	153.594	0.643027	0.726681
	Mouse 5	Iso	2.65887	376.1	153.625	0.596104	0.791342
	Mouse 2	control no bout	5.67859	176.1	68.125	2.36277	1.37288
	Mouse 3	10% CO2	5.42594	184.3	77.625	2.38283	1.65821
	Mouse 6	control no bout	3.29598	303.4	87	0.910879	0.833203
	Mouse 2	10% CO2	5.005	199.8	93.625	2.24081	2.28399
	Mouse 2	control no bout	11.3895	87.8	52.125	3.44077	1.41175
	Mouse 1	10% CO2	7.34214	136.2	60.3125	3.0599	2.00845
	Mouse 3	Hypoxia/hypercapnia	5.30504	188.5	73.375	2.46333	1.65471
	Mouse 4	Iso	2.81294	355.5	153.594	0.383331	0.541095
	Mouse 6	Hypoxia/hypercapnia	5.56173	179.8	75.625	2.66382	1.92302
	Mouse 3	10% CO2	5.7241	174.7	79.125	2.66837	1.7915
	Mouse 1	Hypoxia/hypercapnia	3.88802	257.2	106.875	1.17461	1.61575
	Mouse 2	Iso	2.30097	434.6	153.625	0.36312	0.609848
	Mouse 5	10% CO2	5.18135	193	86.25	2.68461	2.06451
	Mouse 3	control no bout	3.05717	327.1	103.5	0.740099	0.735317
	Mouse 2	10% CO2	6.43915	155.3	72.125	1.94913	1.42808
	Mouse 3	Hypoxia/hypercapnia	4.97265	201.1	80.25	2.57607	1.96724
	Mouse 1	10% CO2	5.62746	177.7	75.5	3.33055	2.8512
	Mouse 6	Iso	2.41546	414	153.562	0.631471	0.820645
	Mouse 3	Hypoxia/hypercapnia	5.68505	175.9	75.5	3.16013	2.02887
	Mouse 6	10% CO2	6.91563	144.6	67.8125	3.3478	2.06926
	Mouse 4	10% CO2	5.84453	171.1	68.5	3.39239	1.85685
	Mouse 3	Hypoxia/hypercapnia	6.91085	144.7	57.75	3.91996	1.85696
	Mouse 3	Hypoxia/hypercapnia	6.17665	161.9	65.5	3.85247	2.14412
	Mouse 2	Hypoxia/hypercapnia	5.29942	188.7	89	1.28927	1.32244
	Mouse 2	Iso	2.98597	334.9	153.625	0.575551	0.599966
	Mouse 3	control no bout	11.4025	87.7	58.5625	3.4951	1.42648
	Mouse 1	control no bout	5.82751	171.6	36.875	1.47322	0.560333
	Mouse 2	10% CO2	6.13873	162.9	75.5	1.72608	1.35839
	Mouse 6	control no bout	3.10945	321.6	84.625	1.4157	1.21393
	Mouse 1	Hypoxia/hypercapnia	4.0016	249.9	94.5	1.46172	1.50768
	Mouse 5	Iso	2.45519	407.3	153.625	0.598992	0.813322
	Mouse 2	Hypoxia/hypercapnia	4.53104	220.7	89.75	1.33481	1.38649
	Mouse 5	10% CO2	4.92368	203.1	88.625	2.13392	1.88351
	Mouse 1	Iso	2.40211	416.3	153.562	0.311728	0.595635
	Mouse 1	10% CO2	4.21053	237.5	89.625	2.05565	2.19414
	Mouse 5	Iso	2.57865	387.8	153.625	0.555563	0.759721
	Mouse 1	Hypoxia/hypercapnia	3.73274	267.9	106.875	1.15024	1.58572
	Mouse 4	control no bout	4.20521	237.8	67.125	2.4717	1.17492
	Mouse 3	Hypoxia/hypercapnia	5.01504	199.4	73.5	2.58089	1.78044
	Mouse 5	10% CO2	4.89716	204.2	88	2.21436	1.93673
	Mouse 1	Hypoxia/hypercapnia	3.73274	267.9	109	1.40707	1.85136
	Mouse 6	Hypoxia/hypercapnia	6.26959	159.5	80.5	2.71963	2.07586
	Mouse 6	control no bout	2.28258	438.1	64.75	1.2222	0.767255
	Mouse 1	10% CO2	5.05561	197.8	82	2.71747	2.71629
	Mouse 5	control no bout	3.12989	319.5	92.375	1.13255	0.990411
	Mouse 1	Iso	2.67237	374.2	153.625	0.353429	0.641421
	Mouse 6	Hypoxia/hypercapnia	8.01925	124.7	56.8125	3.03853	1.53824
	Mouse 5	10% CO2	5.02513	199	85.25	1.83917	1.61128
	Mouse 3	control no bout	11.919	83.9	40.5	1.98764	0.523435
	Mouse 3	Hypoxia/hypercapnia	5.30504	188.5	66.625	2.15035	1.4104
	Mouse 2	Hypoxia/hypercapnia	5.37924	185.9	86.5	1.52684	1.44607
	Mouse 1	control no bout	8.58369	116.5	39.5	1.89292	0.73301
	Mouse 1	control no bout	7.87402	127	52	3.01425	1.54305
	Mouse 4	Hypoxia/hypercapnia	4.03714	247.7	99.9375	1.58958	1.20228
	Mouse 6	Iso	2.936	340.6	153.594	0.486237	0.800835
	Mouse 1	control no bout	5.98802	167	81.625	1.59817	1.56192
	Mouse 6	10% CO2	5.71429	175	83.3125	2.63925	2.09672
	Mouse 2	control no bout	2.11864	472	62.6875	1.11876	0.688529
	Mouse 6	control no bout	5.04032	198.4	74.125	1.49461	1.06846
	Mouse 3	control no bout	2.56937	389.2	168.875	0.953917	1.31811
	Mouse 2	10% CO2	6.86342	145.7	71	2.59782	1.73003
	Mouse 4	Iso	2.18245	458.2	153.625	0.377412	0.48346
	Mouse 2	Hypoxia/hypercapnia	5.85823	170.7	80.75	1.51298	1.36691
	Mouse 4	10% CO2	3.97298	251.7	80.625	3.03924	1.93917
	Mouse 2	control no bout	3.15956	316.5	66.375	2.42152	1.16857
	Mouse 3	10% CO2	7.43494	134.5	72	2.89199	1.8013
	Mouse 5	Hypoxia/hypercapnia	7.93021	126.1	58.125	3.94522	1.68532
	Mouse 6	10% CO2	5.82411	171.7	143.625	3.01894	4.11404
	Mouse 1	10% CO2	6.00962	166.4	61.6875	3.24231	2.09328
	Mouse 3	control no bout	11.4548	87.3	51.1875	2.83306	1.00064
	Mouse 5	10% CO2	5.68505	175.9	86.5625	2.35442	1.98717
	Mouse 5	Hypoxia/hypercapnia	3.97456	251.6	107.125	0.911088	0.996158
	Mouse 2	control no bout	11.6414	85.9	54	3.01766	1.30128
	Mouse 2	Iso	3.3557	298	153.594	0.354232	0.531583
	Mouse 2	Hypoxia/hypercapnia	5.45852	183.2	83.5	2.54244	2.09497
	Mouse 3	control no bout	6.13873	162.9	41.0625	1.44911	0.430685
	Mouse 5	10% CO2	5.27705	189.5	86.375	2.67055	2.19907
	Mouse 4	control bout	8.97666	111.4	58.5	2.94545	1.20163
	Mouse 3	Hypoxia/hypercapnia	5.47046	182.8	73.25	2.35987	1.70077
	Mouse 4	control no bout	6.86813	145.6	63.5	3.04635	1.34313
	Mouse 6	Hypoxia/hypercapnia	5.32481	187.8	83	2.33339	1.92259
	Mouse 3	Hypoxia/hypercapnia	6.05694	165.1	63.25	3.58065	1.92409
	Mouse 2	Hypoxia/hypercapnia	5.91716	169	81	2.29959	1.84574
	Mouse 5	Hypoxia/hypercapnia	3.07977	324.7	120.5	1.20303	1.54626
	Mouse 2	control no bout	2.69324	371.3	97.5	1.10834	1.12048
	Mouse 6	Hypoxia/hypercapnia	5.01253	199.5	94.875	2.16568	2.13103
	Mouse 4	Iso	2.46548	405.6	153.562	0.368911	0.4428
	Mouse 5	Hypoxia/hypercapnia	4.38212	228.2	107.125	1.49609	1.48775
	Mouse 1	control no bout	9.81354	101.9	53.375	3.5605	1.82747
	Mouse 4	10% CO2	4.64253	215.4	80.5625	2.67889	1.79443
	Mouse 3	Hypoxia/hypercapnia	5.4615	183.1	79.75	2.94282	2.13187
	Mouse 5	Hypoxia/hypercapnia	4.4964	222.4	119	1.03146	1.23265
	Mouse 5	10% CO2	4.995	200.2	86.625	2.4658	2.01187
	Mouse 3	Hypoxia/hypercapnia	6.60502	151.4	63	3.46162	1.87265
	Mouse 2	control no bout	11.6959	85.5	41.625	1.94343	0.614587
	Mouse 3	Iso	3.10945	321.6	153.625	0.467965	0.690779
	Mouse 5	10% CO2	5.7971	172.5	64.375	3.10817	1.6482
	Mouse 2	Iso	2.24467	445.5	153.562	0.333854	0.587934
	Mouse 1	control no bout	9.66184	103.5	51.5	3.41713	1.71485
	Mouse 6	Hypoxia/hypercapnia	7.33138	136.4	54.6875	2.41069	1.22396
	Mouse 4	control no bout	4.8852	204.7	67.5	1.61243	0.818584
	Mouse 5	Hypoxia/hypercapnia	4.5977	217.5	104.875	0.864963	0.944499
	Mouse 6	Hypoxia/hypercapnia	4.89476	204.3	95.6875	2.06296	2.13257
	Mouse 4	10% CO2	4.88043	204.9	77.1875	3.17485	1.83506
	Mouse 5	10% CO2	5.0025	199.9	84.875	2.58111	2.02393
	Mouse 3	10% CO2	5.83771	171.3	77.875	2.32313	1.54028
	Mouse 1	Hypoxia/hypercapnia	3.7037	270	109.125	1.29643	1.85245
	Mouse 2	10% CO2	6.55308	152.6	74.625	1.76501	1.38391
	Mouse 3	Hypoxia/hypercapnia	5.13611	194.7	70.375	1.98607	1.37758
	Mouse 5	Iso	3.0012	333.2	153.594	0.588863	0.799704
	Mouse 2	Hypoxia/hypercapnia	5.44959	183.5	82.75	1.30181	1.22666
	Mouse 5	10% CO2	4.8852	204.7	88.625	2.4658	2.10741
	Mouse 5	10% CO2	4.93583	202.6	88.0625	2.14461	1.89073
	Mouse 2	10% CO2	5.93472	168.5	76	2.28898	1.75346
	Mouse 3	control no bout	2.7465	364.1	97	1.00915	0.859496
	Mouse 6	Iso	2.66596	375.1	153.625	0.613756	0.957674
	Mouse 1	Hypoxia/hypercapnia	3.92157	255	111.125	1.36163	1.86554
	Mouse 2	10% CO2	5.40249	185.1	75.125	1.03911	0.937752
	Mouse 1	Hypoxia/hypercapnia	3.27332	305.5	98	1.03303	1.26192
	Mouse 4	10% CO2	5.18941	192.7	75	3.19921	1.92232
	Mouse 2	control no bout	6.98324	143.2	56.125	2.12112	1.00894
	Mouse 2	Hypoxia/hypercapnia	4.54752	219.9	89.5	1.33414	1.41205
	Mouse 6	control no bout	3.36361	297.3	69.625	1.40336	0.939734
	Mouse 4	10% CO2	4.7259	211.6	82.25	2.91469	2.00019
	Mouse 2	10% CO2	6.72495	148.7	110.688	1.79207	2.01306
	Mouse 3	control no bout	4.87329	205.2	54.75	0.984794	0.448398
	Mouse 3	Hypoxia/hypercapnia	8.29187	120.6	49.5	2.69473	1.19531
	Mouse 6	control no bout	4.90437	203.9	80.25	1.51473	1.17125
	Mouse 5	control no bout	9.57854	104.4	50.375	3.18362	1.13798
	Mouse 2	10% CO2	5	200	69.75	1.51623	1.08402
	Mouse 5	Iso	2.65041	377.3	153.594	0.722617	0.904212
	Mouse 5	Hypoxia/hypercapnia	3.30688	302.4	104.375	1.31103	1.35402
	Mouse 4	Hypoxia/hypercapnia	4.19111	238.6	103	1.57242	1.23592
	Mouse 5	Iso	2.95159	338.8	153.594	0.560772	0.724441
	Mouse 1	Iso	2.86123	349.5	153.625	0.332558	0.654174
	Mouse 4	10% CO2	5.75374	173.8	72	2.5084	1.49976
	Mouse 2	control no bout	12.285	81.4	49.3125	2.7372	1.07737
	Mouse 1	control no bout	7.91139	126.4	49.8125	2.83724	1.36701
	Mouse 3	Hypoxia/hypercapnia	5.75705	173.7	71.5	2.43997	1.68616
	Mouse 4	Hypoxia/hypercapnia	3.98406	251	102	1.46227	1.10002
	Mouse 5	control no bout	10.0604	99.4	48.5	2.4794	0.846946
	Mouse 2	10% CO2	6.45161	155	71.875	1.80065	1.38613
	Mouse 3	Hypoxia/hypercapnia	5.50964	181.5	81.75	3.22428	2.32176
	Mouse 3	Hypoxia/hypercapnia	6.18429	161.7	61	3.36965	1.75397
	Mouse 2	control no bout	8.76424	114.1	43.875	1.95241	0.66571
	Mouse 3	10% CO2	4.95295	201.9	82.9375	1.72016	1.33699
	Mouse 5	control no bout	2.66453	375.3	48	1.79982	0.645854
	Mouse 4	Hypoxia/hypercapnia	4.02091	248.7	97.625	1.49825	1.07357
	Mouse 2	10% CO2	4.84966	206.2	83.125	1.28856	1.27531
	Mouse 5	Hypoxia/hypercapnia	4.0032	249.8	112.25	1.01684	1.19974
	Mouse 2	control no bout	9.79432	102.1	53.5	2.02087	0.911089
	Mouse 2	Hypoxia/hypercapnia	5.39665	185.3	87	1.56247	1.54733
	Mouse 6	Hypoxia/hypercapnia	3.72024	268.8	67.25	2.70155	1.66249
	Mouse 3	Hypoxia/hypercapnia	5.41712	184.6	65.75	2.59832	1.54425
	Mouse 3	Iso	2.95596	338.3	153.594	0.403827	0.485335
	Mouse 3	Hypoxia/hypercapnia	5.40833	184.9	71.625	2.40437	1.643
	Mouse 2	control no bout	7.45712	134.1	37	1.10439	0.33694
	Mouse 6	10% CO2	6.44745	155.1	65	2.59889	1.57911
	Mouse 1	Hypoxia/hypercapnia	3.9604	252.5	101.75	1.45645	1.75556
	Mouse 3	Iso	2.6096	383.2	153.562	0.773768	0.975331
	Mouse 3	Hypoxia/hypercapnia	5.64653	177.1	71.5	2.9087	1.89246
	Mouse 1	Hypoxia/hypercapnia	3.51617	284.4	103.5	1.26483	1.51718
	Mouse 2	10% CO2	4.9776	200.9	80	1.21861	1.08897
	Mouse 5	Iso	3.42583	291.9	153.594	0.49318	0.707551
	Mouse 6	10% CO2	7.40741	135	55.375	2.17858	1.14285
	Mouse 2	Iso	2.1758	459.6	153.625	0.369079	0.518945
	Mouse 2	Hypoxia/hypercapnia	5.32481	187.8	81.5	1.46745	1.29852
	Mouse 6	Hypoxia/hypercapnia	8.56898	116.7	52.875	1.73646	0.93264
	Mouse 6	control no bout	10.1729	98.3	51.8125	2.63871	1.10315
	Mouse 3	Hypoxia/hypercapnia	5.45554	183.3	69.5	2.33725	1.51391
	Mouse 4	control no bout	3.52734	283.5	94	1.53596	1.19294
	Mouse 3	control no bout	1.90114	526	88	0.86578	0.736541
	Mouse 6	Hypoxia/hypercapnia	5.33333	187.5	65.5	1.94033	1.24844
	Mouse 6	10% CO2	6.15006	162.6	60.125	2.1225	1.24522
	Mouse 4	10% CO2	5.26593	189.9	70	3.20474	1.65202
	Mouse 6	Hypoxia/hypercapnia	5.86855	170.4	81.125	2.75344	2.15031
	Mouse 2	control no bout	2.56739	389.5	93	0.899207	0.849958
	Mouse 6	Hypoxia/hypercapnia	6.98812	143.1	55.375	2.34125	1.20644
	Mouse 5	Hypoxia/hypercapnia	5.30786	188.4	54.6875	2.72797	1.11979
	Mouse 2	Hypoxia/hypercapnia	5.51268	181.4	84.25	1.82578	1.69812
	Mouse 3	Hypoxia/hypercapnia	8.74126	114.4	39.5	2.71179	0.898682
	Mouse 3	10% CO2	5.36481	186.4	89.3125	2.93612	2.32102
	Mouse 2	10% CO2	6.15006	162.6	56	2.3299	1.16739
	Mouse 5	Hypoxia/hypercapnia	3.72717	268.3	105.312	1.92303	1.73075
	Mouse 3	Hypoxia/hypercapnia	6.22665	160.6	67.25	4.35717	2.44242
	Mouse 1	control no bout	6.70241	149.2	48.375	2.31822	1.17132
	Mouse 6	Hypoxia/hypercapnia	6.26566	159.6	63.25	2.12192	1.30258
	Mouse 6	10% CO2	5.92768	168.7	71.875	2.21186	1.52709
	Mouse 4	control no bout	6.87285	145.5	73.625	2.54048	1.34188
	Mouse 1	control no bout	5.41125	184.8	52.125	1.61579	0.94758
	Mouse 2	Iso	2.39292	417.9	153.562	0.308421	0.486804
	Mouse 3	Hypoxia/hypercapnia	5.59597	178.7	67.25	3.12972	1.91504
	Mouse 3	10% CO2	7.3046	136.9	66.75	3.70485	1.94875
	Mouse 3	10% CO2	5.34759	187	80.625	3.06739	2.09861
	Mouse 6	control no bout	2.45821	406.8	75.5	0.940669	0.773088
	Mouse 4	10% CO2	5.89623	169.6	68.5	1.7866	1.14015
	Mouse 5	Iso	2.85878	349.8	153.594	0.662938	0.812012
	Mouse 6	10% CO2	6.60938	151.3	72.4375	2.85333	1.89176
	Mouse 3	10% CO2	4.6083	217	78.6875	1.68604	1.21889
	Mouse 2	Hypoxia/hypercapnia	5.33903	187.3	85.25	1.57369	1.46037
	Mouse 2	10% CO2	5.94177	168.3	68.875	1.44694	1.11216
	Mouse 3	Iso	2.78396	359.2	153.594	0.409402	0.553899
	Mouse 1	control no bout	3.05998	326.8	35.625	1.74634	0.617844
	Mouse 3	control no bout	1.56299	639.8	72.4375	1.28631	0.768786
	Mouse 2	control no bout	11.9904	83.4	48.5	2.53939	0.981316
	Mouse 2	10% CO2	6.01323	166.3	86.5	2.18999	2.08204
	Mouse 1	Hypoxia/hypercapnia	3.5461	282	110	1.10942	1.59915
	Mouse 6	10% CO2	7.58725	131.8	48.625	1.87121	0.883025
	Mouse 2	Iso	2.86041	349.6	153.625	0.491939	0.633969
	Mouse 3	Hypoxia/hypercapnia	5.31915	188	80.125	2.6291	1.99882
	Mouse 4	10% CO2	4.86618	205.5	81.375	2.47796	1.76081
	Mouse 3	Hypoxia/hypercapnia	5.50661	181.6	58.75	2.48002	1.32785
	Mouse 6	Hypoxia/hypercapnia	6.39386	156.4	66.375	2.44266	1.51079
	Mouse 2	Hypoxia/hypercapnia	5.6243	177.8	74.5	2.59589	1.87702
	Mouse 6	Hypoxia/hypercapnia	7.05219	141.8	56.625	2.2532	1.2388
	Mouse 3	Hypoxia/hypercapnia	6.37755	156.8	84.5	4.49698	3.28005
	Mouse 3	control no bout	3.95257	253	116.75	1.11338	1.15707
	Mouse 6	control no bout	3.49773	285.9	94	0.793597	0.822666
	Mouse 5	Hypoxia/hypercapnia	3.94945	253.2	115.625	1.0444	1.26245
	Mouse 6	10% CO2	5.40541	185	56.125	1.82719	1.02069
	Mouse 1	control no bout	10.7875	92.7	51.875	3.04549	1.57363
	Mouse 4	10% CO2	5.21105	191.9	82.625	3.09348	2.07682
	Mouse 1	10% CO2	4.9505	202	86.5	2.782	2.84566
	Mouse 3	Hypoxia/hypercapnia	5.83431	171.4	76.5	3.78313	2.40809
	Mouse 2	Hypoxia/hypercapnia	5.28262	189.3	78	1.20414	1.08057
	Mouse 4	control no bout	2.01288	496.8	100.75	0.953164	0.863312
	Mouse 4	Hypoxia/hypercapnia	3.9557	252.8	106.875	1.51541	1.18473
	Mouse 2	Iso	2.29621	435.5	153.594	0.29382	0.497578
	Mouse 4	10% CO2	5.14668	194.3	81.3125	2.8051	1.81392
	Mouse 1	Iso	2.78396	359.2	153.625	0.608828	0.768681
	Mouse 2	control bout	10.7527	93	60.625	2.89387	1.47161
	Mouse 5	10% CO2	4.96524	201.4	87.125	1.88248	1.69191
	Mouse 4	control no bout	2.45459	407.4	96	1.47352	1.14742
	Mouse 2	Hypoxia/hypercapnia	5.39084	185.5	82.75	1.87263	1.47594
	Mouse 3	Hypoxia/hypercapnia	6.40615	156.1	67.75	3.61959	2.12045
	Mouse 6	Hypoxia/hypercapnia	4.97018	201.2	85.5	1.53102	1.47244
	Mouse 4	control no bout	1.79115	558.3	124.25	0.989363	1.12358
	Mouse 4	10% CO2	6.70241	149.2	59.4375	4.13412	1.78975
	Mouse 1	Iso	2.36295	423.2	153.625	0.439328	0.651118
	Mouse 3	10% CO2	6.07533	164.6	69.25	2.96319	1.69711
	Mouse 3	10% CO2	5.42888	184.2	68.5	2.69396	1.51411
	Mouse 6	10% CO2	6.18047	161.8	63.375	2.37721	1.45979
	Mouse 3	10% CO2	5.86855	170.4	82.625	2.813	2.0129
	Mouse 2	10% CO2	5	200	92.3125	1.6779	1.63616
	Mouse 2	control no bout	3.82556	261.4	50	1.76233	0.751123
	Mouse 5	10% CO2	5.38793	185.6	86.375	2.93717	2.29088
	Mouse 4	10% CO2	5.01253	199.5	82.1875	3.08574	2.05671
	Mouse 3	10% CO2	6.51042	153.6	70.75	2.66281	1.49138
	Mouse 5	10% CO2	4.96524	201.4	89.625	1.88642	1.75262
	Mouse 3	Iso	2.50313	399.5	153.625	0.827618	1.01553
	Mouse 1	Iso	2.58866	386.3	153.562	0.363231	0.665818
	Mouse 6	Iso	2.57202	388.8	153.562	0.724239	0.966945
	Mouse 1	control no bout	4.54339	220.1	32.875	1.40113	0.471072
	Mouse 5	Hypoxia/hypercapnia	4.56621	219	107.625	0.908838	1.06408
	Mouse 1	10% CO2	5.44366	183.7	75.125	2.88407	2.55609
	Mouse 3	control no bout	9.76562	102.4	50.875	2.60648	0.932911
	Mouse 3	control no bout	11.2233	89.1	56	2.68476	1.0659
	Mouse 3	control no bout	2.8777	347.5	126.75	1.19658	1.1988
	Mouse 3	Iso	2.29253	436.2	153.625	0.867192	0.909717
	Mouse 3	Hypoxia/hypercapnia	5.8072	172.2	75.75	3.15011	2.21976
	Mouse 1	10% CO2	5.03778	198.5	78	2.74578	2.41322
	Mouse 1	Iso	3.09598	323	153.594	0.372965	0.777276
	Mouse 1	10% CO2	5.09944	196.1	79.3125	2.85049	2.60153
	Mouse 4	Hypoxia/hypercapnia	3.73134	268	109.875	1.1617	1.04575
	Mouse 1	10% CO2	5.53403	180.7	81.6875	3.2298	3.05063
	Mouse 6	control no bout	3.47464	287.8	111.75	1.00132	1.17823
	Mouse 5	10% CO2	5.40833	184.9	82.5	2.58842	1.90115
	Mouse 6	Hypoxia/hypercapnia	7.21501	138.6	58.375	2.53699	1.33648
	Mouse 1	10% CO2	4.649	215.1	95.125	1.93185	2.35188
	Mouse 5	control no bout	2.56213	390.3	57.5625	1.54738	0.68769
	Mouse 3	control no bout	8.38926	119.2	49.875	2.11115	0.738915
	Mouse 4	control no bout	7.72797	129.4	60.1875	2.4631	1.05177
	Mouse 3	control no bout	8.1367	122.9	50.75	2.28452	0.813575
	Mouse 1	10% CO2	4.29738	232.7	92.8125	2.22621	2.20902
	Mouse 4	Iso	2.2482	444.8	153.625	0.317763	0.511083
	Mouse 6	control no bout	10.5708	94.6	59.625	2.30968	1.19864
	Mouse 3	Hypoxia/hypercapnia	6.76133	147.9	67.5	4.7332	2.58728
	Mouse 2	control no bout	4.59137	217.8	87.5	1.69208	1.37153
	Mouse 2	control no bout	10.395	96.2	40.375	1.68669	0.519032
	Mouse 2	Hypoxia/hypercapnia	6.0024	166.6	74.5	2.07126	1.55001
	Mouse 3	control no bout	10.2041	98	36.125	1.34981	0.3286
	Mouse 2	Hypoxia/hypercapnia	7.22022	138.5	61.5	2.32599	1.34799
	Mouse 5	Hypoxia/hypercapnia	3.47102	288.1	115.312	1.19346	1.39284
	Mouse 1	control no bout	9.88142	101.2	45.75	1.97782	0.931103
	Mouse 5	10% CO2	5.43774	183.9	79.6875	3.93111	2.58469
	Mouse 1	Hypoxia/hypercapnia	3.69959	270.3	101.25	1.28195	1.68515
	Mouse 2	10% CO2	5.01504	199.4	86.0625	1.56704	1.42741
	Mouse 3	10% CO2	4.90437	203.9	77.5	1.45427	1.11256
	Mouse 2	Hypoxia/hypercapnia	6.0241	166	85	2.47843	2.08907
	Mouse 4	control no bout	4.24448	235.6	63.9375	2.43007	1.09844
	Mouse 1	Hypoxia/hypercapnia	3.52858	283.4	114	1.224	1.6794
	Mouse 6	control no bout	3.78931	263.9	78	1.84619	1.31099
	Mouse 5	control no bout	9.01713	110.9	53	2.91886	1.11092
	Mouse 6	Iso	2.50438	399.3	153.625	0.819516	1.28608
	Mouse 1	Iso	3.64033	274.7	153.594	0.321531	0.587144
	Mouse 1	control no bout	1.56031	640.9	57.5	1.77358	1.11566
	Mouse 5	Hypoxia/hypercapnia	4.57875	218.4	102.875	0.987026	1.05201
	Mouse 2	Hypoxia/hypercapnia	7.73395	129.3	53.25	2.45071	1.17915
	Mouse 1	Hypoxia/hypercapnia	3.44828	290	106.5	1.26285	1.63969
	Mouse 4	control no bout	1.8522	539.9	115.875	1.17262	1.20724
	Mouse 4	Hypoxia/hypercapnia	4.02091	248.7	103.312	1.7717	1.3702
	Mouse 3	Hypoxia/hypercapnia	5.62113	177.9	68.5	2.12328	1.4738
	Mouse 4	Hypoxia/hypercapnia	3.80084	263.1	106.812	1.48275	1.28895
	Mouse 3	Hypoxia/hypercapnia	5.36481	186.4	57.25	2.61055	1.35995
	Mouse 3	Hypoxia/hypercapnia	8.41751	118.8	60	5.051	2.3717
	Mouse 2	10% CO2	4.90677	203.8	88.25	1.68978	1.65091
	Mouse 5	10% CO2	5.04541	198.2	86.125	2.70148	2.08281
	Mouse 3	control bout	9.05797	110.4	49.875	2.58691	0.893132
	Mouse 3	10% CO2	4.92126	203.2	77	1.50656	1.13593
	Mouse 3	control no bout	9.63391	103.8	60.375	3.80082	1.57295
	Mouse 1	control no bout	5.97372	167.4	48.625	1.88251	1.0085
	Mouse 4	Iso	2.65745	376.3	153.594	0.654172	0.733325
	Mouse 4	10% CO2	4.68384	213.5	86.3125	2.74365	1.92911
	Mouse 6	10% CO2	6.66667	150	60.5	2.64082	1.47318
	Mouse 6	Iso	2.46609	405.5	153.562	0.859496	0.942838
	Mouse 6	Hypoxia/hypercapnia	6.70691	149.1	67.875	3.30608	1.99229
	Mouse 6	Hypoxia/hypercapnia	7.54717	132.5	65.8125	3.57441	1.99887
	Mouse 1	10% CO2	4.10004	243.9	93.125	2.05368	2.28554
	Mouse 2	control no bout	9.48767	105.4	56.625	2.0762	1.03244
	Mouse 3	10% CO2	4.89716	204.2	78.8125	1.49135	1.13676
	Mouse 4	Iso	2.90613	344.1	153.594	0.477622	0.671067
	Mouse 3	Hypoxia/hypercapnia	5.89275	169.7	43	1.65974	0.752214
	Mouse 4	control no bout	9.25926	108	59.625	3.08391	1.27895
	Mouse 5	Iso	2.58799	386.4	153.594	0.692524	0.84468
	Mouse 2	10% CO2	5.44662	183.6	74.375	2.10685	1.62382
	Mouse 5	Hypoxia/hypercapnia	3.74252	267.2	109.25	1.26996	1.41964
	Mouse 6	10% CO2	6.93481	144.2	61.125	3.0213	1.64026
	Mouse 4	Hypoxia/hypercapnia	4.81696	207.6	95.3125	1.74402	1.25993
	Mouse 1	Hypoxia/hypercapnia	4	250	91.375	1.50848	1.67878
	Mouse 6	control bout	10.3627	96.5	52.875	1.9106	0.86944
	Mouse 1	Hypoxia/hypercapnia	4.5977	217.5	86.25	1.52165	1.58867
	Mouse 4	Iso	2.65393	376.8	153.625	0.352597	0.45567
	Mouse 1	Iso	2.531	395.1	153.562	0.494331	0.707172
	Mouse 6	Hypoxia/hypercapnia	5.35906	186.6	87.25	2.44266	2.12571
	Mouse 2	Hypoxia/hypercapnia	5.87199	170.3	84.5	2.05147	1.76191
	Mouse 6	Hypoxia/hypercapnia	8.58369	116.5	64.5	2.27731	1.40974
	Mouse 1	10% CO2	4.43656	225.4	90.1875	2.38228	2.4963
	Mouse 6	10% CO2	5.5991	178.6	68.6875	2.2509	1.47226
	Mouse 6	10% CO2	6.37755	156.8	66.25	1.88483	1.26366
	Mouse 2	control no bout	9.7371	102.7	49	1.99913	0.815811
	Mouse 6	control no bout	4.41891	226.3	61.875	1.31023	0.769643
	Mouse 4	Hypoxia/hypercapnia	4.0032	249.8	107.25	1.33274	1.11238
	Mouse 2	10% CO2	7.14286	140	81.375	1.5974	1.42597
	Mouse 3	Hypoxia/hypercapnia	5.33618	187.4	77	2.5642	1.8905
	Mouse 2	control no bout	8.58369	116.5	58.875	2.52807	1.2349
	Mouse 2	Hypoxia/hypercapnia	4.99002	200.4	89.25	1.40674	1.34343
	Mouse 5	Iso	2.27273	440	153.625	0.559128	0.788329
	Mouse 5	Hypoxia/hypercapnia	3.47584	287.7	102	0.955526	1.00196
	Mouse 5	Hypoxia/hypercapnia	3.8956	256.7	125	1.3864	1.64313
	Mouse 3	Hypoxia/hypercapnia	5.5991	178.6	73.75	2.67656	1.88117
	Mouse 2	10% CO2	5.45554	183.3	81.125	1.88842	1.66812
	Mouse 2	control no bout	11.1111	90	45.5	2.87123	0.980701
	Mouse 2	control no bout	3.75799	266.1	110	1.14733	1.28101
	Mouse 2	control no bout	2.19443	455.7	89.5	1.08786	0.962771
	Mouse 6	10% CO2	6.40615	156.1	72.5	2.56614	1.82668
	Mouse 4	10% CO2	4.61255	216.8	81.875	3.06027	1.91565
	Mouse 1	10% CO2	6.36943	157	67.0625	3.23836	2.38608
	Mouse 6	10% CO2	6.19963	161.3	69.3125	2.59732	1.67467
	Mouse 1	10% CO2	6.52316	153.3	75.0625	4.35191	3.36608
	Mouse 4	10% CO2	3.23939	308.7	57.6875	2.07333	0.991651
	Mouse 2	control no bout	9.3633	106.8	58.5	2.40967	1.20008
	Mouse 4	control no bout	3.367	297	50.125	1.80791	0.644202
	Mouse 4	10% CO2	5.06329	197.5	85.625	3.5352	2.47759
	Mouse 2	control no bout	8.49618	117.7	54.375	2.11897	0.948244
	Mouse 5	Hypoxia/hypercapnia	4.60405	217.2	108.625	1.56584	1.61863
	Mouse 5	control no bout	3.73413	267.8	51	1.75287	0.704216
	Mouse 4	Hypoxia/hypercapnia	4.15455	240.7	102.5	1.43183	1.08726
	Mouse 6	Hypoxia/hypercapnia	5.91716	169	71.125	2.2815	1.55747
	Mouse 3	10% CO2	6.83995	146.2	74.75	2.72845	1.67602
	Mouse 1	10% CO2	4.93583	202.6	83.75	2.27889	2.26755
	Mouse 1	10% CO2	7.74593	129.1	57.1875	2.98417	1.80457
	Mouse 3	control no bout	11.0988	90.1	43.5	1.55203	0.47455
	Mouse 3	Iso	2.65604	376.5	153.594	0.500019	0.646215
	Mouse 3	10% CO2	5.89275	169.7	78.75	3.291	2.17039
	Mouse 3	10% CO2	5.62113	177.9	80.25	3.0177	1.98805
	Mouse 1	control no bout	9.04977	110.5	51.75	2.91814	1.50092
	Mouse 5	Iso	3.01932	331.2	153.625	0.597237	0.847809
	Mouse 3	control no bout	3.11526	321	82.6875	1.56435	1.03381
	Mouse 2	Iso	2.44738	408.6	153.594	0.341176	0.566384
	Mouse 6	Hypoxia/hypercapnia	5.01253	199.5	80	1.57059	1.38712
	Mouse 3	Hypoxia/hypercapnia	5.62113	177.9	71.875	3.0029	1.9115
	Mouse 2	10% CO2	5.45554	183.3	81.3125	2.31406	1.95272
	Mouse 3	10% CO2	5.32481	187.8	81.1875	1.8366	1.37973
	Mouse 6	10% CO2	6.37349	156.9	67.8125	2.72205	1.69071
	Mouse 6	control no bout	2.37023	421.9	87	1.30352	1.1706
	Mouse 5	Hypoxia/hypercapnia	3.31455	301.7	117.375	1.32059	1.52713
	Mouse 1	Hypoxia/hypercapnia	4.24809	235.4	63.875	1.55391	1.10277
	Mouse 5	control no bout	3.96668	252.1	49.5	1.25492	0.488773
	Mouse 3	control no bout	3.94789	253.3	103.375	1.37155	1.25026
	Mouse 4	Hypoxia/hypercapnia	4.3384	230.5	107.875	1.64438	1.38451
	Mouse 5	Hypoxia/hypercapnia	3.93082	254.4	122.188	1.23846	1.52303
	Mouse 4	Hypoxia/hypercapnia	4.27716	233.8	94	1.58792	1.01393
	Mouse 2	Hypoxia/hypercapnia	7.20981	138.7	64.125	2.73447	1.66212
	Mouse 6	Hypoxia/hypercapnia	5.2687	189.8	80.3125	1.87298	1.59967
	Mouse 4	10% CO2	5.4407	183.8	85.25	3.17817	2.37021
	Mouse 2	Iso	2.30097	434.6	153.625	0.3573	0.568718
	Mouse 3	control no bout	12.6904	78.8	47.125	2.68085	0.873177
	Mouse 1	Iso	2.7115	368.8	153.594	0.392893	0.594616
	Mouse 3	control no bout	3.96197	252.4	71.5	1.90574	1.06425
	Mouse 1	Iso	2.8678	348.7	153.594	0.38988	0.667619
	Mouse 3	Iso	2.72628	366.8	153.562	0.484332	0.638247
	Mouse 3	control no bout	2.06526	484.2	86.5	1.59523	1.18679
	Mouse 6	Iso	2.54712	392.6	153.625	0.719939	0.985644
	Mouse 2	10% CO2	6.60938	151.3	67.75	2.12334	1.42277
	Mouse 4	10% CO2	4.23549	236.1	76.625	2.34788	1.57614
	Mouse 6	10% CO2	5.8997	169.5	70.25	2.62038	1.7118
	Mouse 3	Iso	2.52908	395.4	153.562	0.50594	0.614783
	Mouse 3	control no bout	10.1937	98.1	53.6875	2.28525	0.878561
	Mouse 2	10% CO2	4.59348	217.7	79	1.32683	1.2156
	Mouse 3	10% CO2	5.38213	185.8	79.3125	1.71051	1.28874
	Mouse 3	control no bout	10.8225	92.4	50.375	2.37251	0.852575
	Mouse 3	Hypoxia/hypercapnia	5.34474	187.1	63	2.18669	1.29884
	Mouse 1	10% CO2	6.34115	157.7	71.375	2.79583	2.27103
	Mouse 3	control no bout	10.6383	94	47.25	1.98648	0.661003
	Mouse 3	10% CO2	4.99251	200.3	81.9375	1.52065	1.22089
	Mouse 2	control no bout	3.69822	270.4	52.875	1.10996	0.531174
	Mouse 2	Iso	3.02663	330.4	153.625	0.283011	0.522654
	Mouse 6	control no bout	4.91401	203.5	80.875	1.734	1.24717
	Mouse 1	Hypoxia/hypercapnia	3.95413	252.9	97.875	1.60396	1.71598
	Mouse 3	Iso	2.5974	385	153.594	0.533963	0.652312
	Mouse 2	control no bout	2.46792	405.2	103.625	0.799132	0.828714
	Mouse 1	Iso	2.74048	364.9	153.594	0.303115	0.567893
	Mouse 6	10% CO2	7.44602	134.3	53.1875	2.61383	1.24989
	Mouse 2	control no bout	3.47947	287.4	104.312	0.925618	1.01962
	Mouse 3	Hypoxia/hypercapnia	5.96303	167.7	67.25	3.1872	1.82608
	Mouse 5	Hypoxia/hypercapnia	3.11139	321.4	115.25	1.2514	1.39385
	Mouse 6	10% CO2	5.86855	170.4	67	2.18461	1.41896
	Mouse 5	control no bout	2.44141	409.6	69	1.74287	0.961184
	Mouse 4	10% CO2	5.82072	171.8	61.25	3.18703	1.48758
	Mouse 1	10% CO2	4.40141	227.2	82.6875	2.08331	1.99722
	Mouse 1	control no bout	9.04977	110.5	52.375	2.61938	1.42167
	Mouse 3	control no bout	3.67918	271.8	95	1.4046	1.14763
	Mouse 6	control no bout	6.34921	157.5	46.375	1.38564	0.586439
	Mouse 3	control no bout	2.06911	483.3	106.375	0.742273	0.77282
	Mouse 3	Iso	3.39905	294.2	153.594	0.438299	0.569989
	Mouse 1	10% CO2	5.38213	185.8	83.625	2.728	2.627
	Mouse 2	control no bout	1.9685	508	94.375	1.02174	0.952765
	Mouse 4	10% CO2	5.42888	184.2	81.6875	3.25346	2.14334
	Mouse 4	control no bout	1.97629	506	89.125	1.08212	0.853867
	Mouse 6	Iso	2.61917	381.8	153.625	0.628164	1.17675
	Mouse 2	control no bout	4.4603	224.2	70.375	2.26701	1.35243
	Mouse 1	control no bout	9.52381	105	41.5	1.7944	0.800385
	Mouse 4	control no bout	9.7561	102.5	50.375	3.19567	1.10026
	Mouse 5	control no bout	6.43087	155.5	56.625	1.87601	0.815173
	Mouse 2	control no bout	9.84252	101.6	60.5	2.59616	1.32838
	Mouse 6	10% CO2	5.34188	187.2	48.4375	1.55991	0.77499
	Mouse 6	control no bout	6.83527	146.3	47.875	1.5617	0.651184
	Mouse 4	10% CO2	6.65779	150.2	70.5	3.68853	1.99274
	Mouse 2	10% CO2	5.50055	181.8	74	1.87984	1.4765
	Mouse 4	control no bout	8.98473	111.3	50	2.78255	0.922294
	Mouse 2	control no bout	2.69978	370.4	91.3125	1.14158	1.11715
	Mouse 1	Hypoxia/hypercapnia	4.55581	219.5	73.5	1.78506	1.4265
	Mouse 2	Iso	2.76091	362.2	153.594	0.287748	0.527315
	Mouse 5	control no bout	1.69664	589.4	78	1.22644	0.833442
	Mouse 5	control no bout	11.7371	85.2	38.875	1.552	0.421049
	Mouse 3	control no bout	3.98248	251.1	71.125	1.61407	0.952598
	Mouse 4	Hypoxia/hypercapnia	3.97931	251.3	100.25	1.51984	1.1801
	Mouse 4	control no bout	10.8342	92.3	48.75	2.76989	0.921853
	Mouse 2	control no bout	5.2521	190.4	49.125	1.97128	0.794207
	Mouse 5	10% CO2	5.39665	185.3	84.1875	2.72623	2.1971
	Mouse 6	10% CO2	6.49773	153.9	59.125	2.72624	1.44984
	Mouse 3	10% CO2	6.18047	161.8	72.625	3.01399	1.77898
	Mouse 6	10% CO2	6.68003	149.7	57.0625	2.29781	1.23063
	Mouse 3	10% CO2	5.71102	175.1	72.875	2.21336	1.34306
	Mouse 3	control no bout	11.0375	90.6	46.1875	2.15942	0.704642
	Mouse 3	control no bout	9.47867	105.5	48.375	2.45369	0.82262
	Mouse 3	control no bout	10.2145	97.9	41.5	1.82963	0.528861
	Mouse 6	Hypoxia/hypercapnia	4.62107	216.4	72.1875	1.25405	1.05981
	Mouse 6	10% CO2	6.34921	157.5	56.3125	1.79102	1.0347
	Mouse 6	Hypoxia/hypercapnia	5.60853	178.3	85.25	2.6667	2.17998
	Mouse 6	control no bout	3.33667	299.7	98.375	1.04722	1.14309
	Mouse 5	control no bout	9.1659	109.1	49.25	2.7634	0.979601
	Mouse 5	10% CO2	4.92854	202.9	88.5	3.02661	2.39458
	Mouse 2	Hypoxia/hypercapnia	5.88235	170	77	1.9769	1.53093
	Mouse 2	control no bout	2.46305	406	78.375	1.25531	0.981967
	Mouse 2	10% CO2	5.70451	175.3	66.5	1.56836	1.07366
	Mouse 3	Hypoxia/hypercapnia	5.03271	198.7	77.25	2.56643	1.88292
	Mouse 2	control no bout	9.88142	101.2	61.1875	2.46932	1.29172
	Mouse 1	10% CO2	5.22466	191.4	81.1875	2.39874	2.27967
	Mouse 6	control no bout	9.53289	104.9	61.75	2.70769	1.3865
	Mouse 1	10% CO2	4.20698	237.7	94.875	1.56638	1.87642
	Mouse 3	10% CO2	4.88998	204.5	79	1.29221	0.997445
	Mouse 4	10% CO2	6.92042	144.5	61.5	4.78951	2.09661
	Mouse 3	Hypoxia/hypercapnia	6.98324	143.2	71	3.51242	2.22511
	Mouse 2	Hypoxia/hypercapnia	5.97729	167.3	82.625	1.56973	1.4644
	Mouse 1	Iso	3.10366	322.2	153.594	0.330251	0.63271
	Mouse 5	10% CO2	6.31712	158.3	72.625	3.28423	2.09116
	Mouse 1	Hypoxia/hypercapnia	3.93701	254	109.625	1.44263	1.96671
	Mouse 6	control no bout	7.34754	136.1	73.875	2.58182	1.62969
	Mouse 6	10% CO2	7.33138	136.4	76.75	2.77105	2.07269
	Mouse 5	Hypoxia/hypercapnia	3.72024	268.8	107	1.04946	1.18382
	Mouse 3	Hypoxia/hypercapnia	5.005	199.8	66.25	2.25826	1.43891
	Mouse 3	Iso	3.52609	283.6	153.594	0.518038	0.535668
	Mouse 2	10% CO2	4.83559	206.8	83	1.53272	1.4705
	Mouse 2	control no bout	2.19877	454.8	101.5	0.759067	0.852704
	Mouse 1	control no bout	2.03998	490.2	68.75	1.02468	0.948781
	Mouse 4	control no bout	9.70874	103	60.5	2.86174	1.21448
	Mouse 2	control no bout	3.27118	305.7	103.75	1.17607	1.27659
	Mouse 6	10% CO2	7.02741	142.3	60.125	2.61933	1.44698
	Mouse 2	Iso	2.75027	363.6	153.594	0.290329	0.521276
	Mouse 3	10% CO2	3.70645	269.8	118.438	2.66763	2.63291
	Mouse 1	Iso	2.63227	379.9	153.625	0.379807	0.640207
	Mouse 3	control no bout	9.90099	101	43.8125	1.69598	0.534767
	Mouse 4	control no bout	5.2521	190.4	59.25	2.72781	1.11674
	Mouse 6	Hypoxia/hypercapnia	9.10747	109.8	51.125	2.61665	1.20898
	Mouse 2	Hypoxia/hypercapnia	5.5371	180.6	85	1.80268	1.55442
	Mouse 3	Hypoxia/hypercapnia	5.6338	177.5	69.75	3.80686	2.18171
	Mouse 3	10% CO2	4.94315	202.3	74.375	1.36379	1.02915
	Mouse 2	control no bout	2.6824	372.8	82	1.50828	1.19328
	Mouse 5	control no bout	4.81464	207.7	59	2.61486	1.1405
	Mouse 4	Iso	2.87191	348.2	153.625	0.53997	0.528693
	Mouse 1	Iso	2.68962	371.8	153.594	0.342977	0.56271
	Mouse 2	10% CO2	6.41849	155.8	63.3125	2.35827	1.44903
	Mouse 3	10% CO2	5.8548	170.8	75.75	3.66591	2.17819
	Mouse 4	10% CO2	5.07099	197.2	68.6875	2.8051	1.57399
	Mouse 2	10% CO2	5.88235	170	78.3125	2.22299	1.85916
	Mouse 4	10% CO2	4.64468	215.3	84.375	3.43059	1.93068
	Mouse 1	10% CO2	5.47645	182.6	73.4375	3.12509	2.50823
	Mouse 5	Iso	2.46853	405.1	153.625	0.525278	0.733418
	Mouse 5	Hypoxia/hypercapnia	4.60405	217.2	105.875	0.852588	0.995984
	Mouse 6	10% CO2	5.59597	178.7	65.625	2.66283	1.61118
	Mouse 6	Iso	2.85633	350.1	153.625	0.670485	1.00154
	Mouse 1	control no bout	4.69263	213.1	61.5	2.12439	1.44557
	Mouse 4	Iso	3.12793	319.7	153.594	0.391861	0.536732
	Mouse 4	10% CO2	5.20021	192.3	76.75	3.23962	1.93016
	Mouse 6	Hypoxia/hypercapnia	5.98444	167.1	68.25	2.19372	1.39647
	Mouse 2	control no bout	3.74112	267.3	43.8125	2.57658	0.855119
	Mouse 2	control no bout	10.02	99.8	54.375	2.77996	1.18945
	Mouse 3	Iso	2.42189	412.9	153.594	0.464408	0.528291
	Mouse 6	10% CO2	6.08272	164.4	71.8125	2.50901	1.69833
	Mouse 5	control no bout	9.80392	102	50.125	2.99506	1.01151
	Mouse 1	Hypoxia/hypercapnia	3.72162	268.7	113.75	1.53218	2.03438
	Mouse 3	10% CO2	5.36193	186.5	75.8125	2.35465	1.51426
	Mouse 3	Hypoxia/hypercapnia	5.80383	172.3	66.5	3.83467	2.05646
	Mouse 6	Hypoxia/hypercapnia	5.77367	173.2	73.625	2.0606	1.54729
	Mouse 5	10% CO2	5.8548	170.8	86	2.27567	1.95678
	Mouse 1	10% CO2	4.23549	236.1	90.75	1.93844	2.06958
	Mouse 4	control bout	10.2669	97.4	50.625	3.68526	1.14055
	Mouse 1	10% CO2	4.19639	238.3	100.75	2.17616	2.63632
	Mouse 2	control bout	12.5157	79.9	57	2.18652	1.08198
	Mouse 3	control no bout	9.46074	105.7	50.5	2.41383	0.847009
	Mouse 2	10% CO2	6.82128	146.6	65.25	1.95111	1.27995
	Mouse 5	Hypoxia/hypercapnia	3.04321	328.6	117.5	1.12709	1.36977
	Mouse 4	Hypoxia/hypercapnia	3.98406	251	105.188	1.61947	1.31271
	Mouse 2	Hypoxia/hypercapnia	5.92417	168.8	82.5	1.29587	1.22537
	Mouse 6	Hypoxia/hypercapnia	6.22278	160.7	71	3.0291	1.95715
	Mouse 2	Hypoxia/hypercapnia	5.36769	186.3	87	1.47141	1.42911
	Mouse 1	10% CO2	5.64653	177.1	77.0625	3.17316	2.82647
	Mouse 5	10% CO2	6.35324	157.4	71.125	4.35805	2.49834
	Mouse 6	10% CO2	5.54324	180.4	70.3125	2.32034	1.57662
	Mouse 6	control no bout	6.61376	151.2	49.375	1.76272	0.737407
	Mouse 1	Iso	2.48386	402.6	153.562	0.319123	0.502773
	Mouse 5	10% CO2	4.64684	215.2	92.625	2.4163	2.10383
	Mouse 3	control no bout	10.6724	93.7	55	2.84262	1.09568
	Mouse 1	10% CO2	5.9952	166.8	64.875	2.64437	1.8653
	Mouse 5	10% CO2	5.61482	178.1	73.625	4.37886	2.58742
	Mouse 5	10% CO2	4.85673	205.9	87.875	1.99498	1.79237
	Mouse 3	Iso	2.5227	396.4	153.594	0.290298	0.509664
	Mouse 2	Iso	2.24366	445.7	153.562	0.292913	0.447349
	Mouse 3	control no bout	2.66028	375.9	86.5	0.736474	0.610127
	Mouse 1	control no bout	6.49773	153.9	42.125	1.65824	0.740487
	Mouse 4	control no bout	7.4184	134.8	62.375	2.44772	1.10888
	Mouse 1	control no bout	5.01002	199.6	49.875	2.74193	1.33937
	Mouse 2	Hypoxia/hypercapnia	5.80046	172.4	83.5	1.64694	1.42565
	Mouse 4	Iso	2.38095	420	153.594	0.379096	0.553526
	Mouse 6	Hypoxia/hypercapnia	5.14403	194.4	81.75	2.27652	1.79225
	Mouse 4	control no bout	7.0028	142.8	66.5	3.13232	1.43294
	Mouse 1	Hypoxia/hypercapnia	3.70782	269.7	104.25	1.17395	1.55926
	Mouse 2	Iso	2.2041	453.7	153.562	0.325465	0.523933
	Mouse 3	control no bout	1.74155	574.2	146.875	0.719514	1.06648
	Mouse 2	10% CO2	5.92066	168.9	89.125	2.2969	2.19539
	Mouse 3	control no bout	6.15006	162.6	63.125	2.61953	1.17256
	Mouse 3	Iso	2.83688	352.5	153.594	0.464213	0.652782
	Mouse 5	control no bout	1.68833	592.3	109	0.863946	0.900901
	Mouse 3	control no bout	11.8343	84.5	48.875	2.642	0.903069
	Mouse 3	control no bout	2.69034	371.7	102	1.79919	1.6058
	Mouse 5	control no bout	9.57854	104.4	65.5	2.4617	1.22089
	Mouse 2	10% CO2	5.43478	184	87	1.8904	1.69156
	Mouse 2	control no bout	4.58295	218.2	53.25	1.52912	0.695738
	Mouse 1	control no bout	6.61813	151.1	39.1875	2.27818	0.841269
	Mouse 6	10% CO2	6.58328	151.9	67.625	2.72493	1.68461
	Mouse 5	10% CO2	4.91642	203.4	88.3125	2.28805	1.95949
	Mouse 4	Hypoxia/hypercapnia	3.96825	252	102.188	1.42242	1.16852
	Mouse 1	10% CO2	4.7081	212.4	80.875	2.53176	2.33912
	Mouse 3	control no bout	3.21957	310.6	76.375	1.9917	1.21749
	Mouse 4	control no bout	11.7786	84.9	61.3125	2.86898	1.23999
	Mouse 2	10% CO2	5.03778	198.5	76.75	1.22455	1.0598
	Mouse 2	control no bout	5.0813	196.8	76.5	1.62632	1.17706
	Mouse 6	10% CO2	6.55738	152.5	58.875	2.32847	1.27782
	Mouse 2	10% CO2	6.19195	161.5	65.25	2.40447	1.50412
	Mouse 2	10% CO2	6.16523	162.2	61	1.47135	0.92861
	Mouse 3	Iso	3.71195	269.4	153.594	0.392175	0.583222
	Mouse 3	control no bout	9.88142	101.2	53.125	3.29186	1.21491
	Mouse 1	control no bout	6.67557	149.8	38.3125	1.63661	0.666184
	Mouse 6	control no bout	3.12402	320.1	83.6875	0.950599	0.873816
	Mouse 3	Hypoxia/hypercapnia	6.5445	152.8	64.25	3.56582	1.97157
	Mouse 2	10% CO2	5.37345	186.1	78.5	1.37897	1.12292
	Mouse 2	10% CO2	5.89623	169.6	71.1875	1.73664	1.28653
	Mouse 1	control no bout	6.55738	152.5	61.375	2.92214	1.81371
	Mouse 3	control no bout	6.9735	143.4	46.5	1.49259	0.518694
	Mouse 6	control no bout	2.99581	333.8	77.75	1.23562	1.00864
	Mouse 6	10% CO2	6.81199	146.8	57.5625	2.6969	1.43395
	Mouse 5	control no bout	3.0003	333.3	83	1.09253	0.808322
	Mouse 2	control no bout	4.2735	234	74.375	1.9914	1.39549
	Mouse 2	control no bout	12.4378	80.4	45.75	2.4014	0.867938
	Mouse 2	10% CO2	5.27426	189.6	74.625	1.51227	1.24682
	Mouse 4	10% CO2	5.16262	193.7	77.6875	2.56763	1.76602
	Mouse 3	Hypoxia/hypercapnia	5.92417	168.8	62.5	2.41846	1.43455
	Mouse 3	Iso	2.65675	376.4	153.625	0.489978	0.642019
	Mouse 2	control no bout	4.60193	217.3	77.125	2.35433	1.56392
	Mouse 6	Hypoxia/hypercapnia	5.53097	180.8	90.125	2.64181	2.30796
	Mouse 2	Hypoxia/hypercapnia	6.96864	143.5	72.25	2.30619	1.65892
	Mouse 3	Hypoxia/hypercapnia	5.82411	171.7	70.125	2.93874	1.85595
	Mouse 1	10% CO2	5.43478	184	77.75	2.33948	2.20423
	Mouse 4	control no bout	2.02306	494.3	108.812	0.948639	0.952794
	Mouse 4	control no bout	6.04961	165.3	80.5	1.78935	1.10746
	Mouse 5	10% CO2	4.93827	202.5	87.125	2.05292	1.80306
	Mouse 2	control no bout	9.81354	101.9	51.125	2.21706	0.939409
	Mouse 3	control no bout	2.91036	343.6	108.625	1.23311	1.19126
	Mouse 6	control no bout	2.29516	435.7	78.375	1.6441	1.22379
	Mouse 5	10% CO2	5.2356	191	84.4375	2.4163	1.91707
	Mouse 2	control no bout	1.28238	779.8	72.5	1.19296	0.819951
	Mouse 3	10% CO2	4.97265	201.1	78.4375	1.43128	1.13172
	Mouse 5	control no bout	1.74978	571.5	59.125	1.68745	0.79133
	Mouse 4	control no bout	1.23168	811.9	98	0.91787	0.791212
	Mouse 4	10% CO2	4.98008	200.8	78.375	2.68221	1.86142
	Mouse 3	control no bout	10.846	92.2	41.875	1.688	0.477778
	Mouse 1	Iso	2.57003	389.1	153.625	0.356418	0.578849
	Mouse 1	10% CO2	5.09684	196.2	78.3125	2.24004	2.14157
	Mouse 6	control no bout	10.02	99.8	45	1.41033	0.56644
	Mouse 5	10% CO2	6.3857	156.6	55.6875	2.92649	1.32224
	Mouse 5	Hypoxia/hypercapnia	3.29489	303.5	122.5	1.16196	1.4754
	Mouse 4	control no bout	8.63558	115.8	47.125	2.40971	0.770079
	Mouse 1	control no bout	11.5075	86.9	37.3125	1.8753	0.682862
	Mouse 2	control no bout	4.19463	238.4	46.75	1.61805	0.633118
	Mouse 6	10% CO2	5.8072	172.2	66.8125	2.27711	1.4273
	Mouse 2	control no bout	5.95238	168	59	1.13152	0.644611
	Mouse 2	10% CO2	5.18941	192.7	75.9375	1.77689	1.35277
	Mouse 5	10% CO2	5.98802	167	69.875	4.54874	2.49512
	Mouse 3	control no bout	10.4822	95.4	47.125	2.93235	0.920965
	Mouse 1	10% CO2	5.43774	183.9	76.4375	2.3454	2.06631
	Mouse 2	Iso	2.65252	377	153.625	0.365659	0.571352
[truncated: 65,585 more rows]

## Sheet: e
	DATA								STATISTICS
		Abs. respiratory acceleration
	condition	replicate 1	replicate 2	replicate 3	replicate 4	replicate 5	replicate 6		Repeated measures ANOVA summary			Tukey's multiple comparisons test	Mean Diff.	95.00% CI of diff.	Summary	Adjusted P Value
	Spontaneous	4.9073	5.3183	3.8277	3.51567	4.32013	4.00988		F	144.4		Spontaneous vs. 10%O2, 5%CO2	3.416	2.249 to 4.584	***	0.0005
	10%O2, 5%CO2	0.522219	0.971133	1.07559	0.461285	0.992014	1.38001		P value	<0.0001		Spontaneous vs. 10%CO2	3.341	2.516 to 4.166	****	<0.0001
	10%CO2	0.915988	1.44009	0.879769	0.872828	0.761721	0.9821		P value summary	****		Spontaneous vs. Isoflurane	4.117	3.086 to 5.147	****	<0.0001
	Isoflurane	0.193677	0.20928	0.230013	0.201663	0.18118	0.18356					10%O2, 5%CO2 vs. 10%CO2	-0.07504	-0.6624 to 0.5124	ns	0.9622
												10%O2, 5%CO2 vs. Isoflurane	0.7005	0.1719 to 1.229	*	0.0167
												10%CO2 vs. Isoflurane	0.7755	0.4220 to 1.129	**	0.0018
		rapid bouts per minute
	condition	replicate 1	replicate 2	replicate 3	replicate 4	replicate 5	replicate 6		Repeated measures ANOVA summary			Tukey's multiple comparisons test	Mean Diff.	95.00% CI of diff.	Summary	Adjusted P Value
	Spontaneous	1.76386	1.63241	1.00443	0.888632	1.53399	1.3982		F	54.35		Spontaneous vs. 10%O2, 5%CO2	1.237	0.7355 to 1.739	**	0.001
	10%O2, 5%CO2	0.0994648	0.29837	0	0.100057	0	0.300191		P value	<0.0001		Spontaneous vs. 10%CO2	1.187	0.5624 to 1.811	**	0.0035
	10%CO2	0	0.70033	0.100046	0.200286	0	0.10015		P value summary	****		Spontaneous vs. Isoflurane	1.37	0.8411 to 1.899	***	0.0008
	Isoflurane	0	0	0	0	0	0					10%O2, 5%CO2 vs. 10%CO2	-0.05045	-0.3637 to 0.2628	ns	0.9296
												10%O2, 5%CO2 vs. Isoflurane	0.133	-0.07231 to 0.3383	ns	0.1966
												10%CO2 vs. Isoflurane	0.1835	-0.2143 to 0.5813	ns	0.4105

## Sheet: f
	DATA (prob density histograms)																													DATA (replicate means)								STATISTICS
		Control (room air)							Hypoxia/Hypercapnia							Severe Hypercapnia							1.5% Isoflurane								Frequency (Hz)
	Binned Hz (X)	probability density (Y)							probability density (Y)							probability density (Y)							probability density (Y)							Condition	replicate 1	replicate 2	replicate 3	replicate 4	replicate 5	replicate 6		Repeated measures ANOVA summary			Tukey's multiple comparisons test	Mean Diff.	95.00% CI of diff.	Summary	Adjusted P Value
		replicate 1	replicate 2	replicate 3	replicate 4	replicate 5	replicate 6		replicate 1	replicate 2	replicate 3	replicate 4	replicate 5	replicate 6		replicate 1	replicate 2	replicate 3	replicate 4	replicate 5	replicate 6		replicate 1	replicate 2	replicate 3	replicate 4	replicate 5	replicate 6		Control (slow mode)	3.3031	3.08534	3.26706	2.88576	3.19034	3.40005		F	241.9		Ctl slow vs. Ctl fast	-5.888	-6.675 to -5.101	****	<0.0001
	0	0	0	0	0	0	0		0	0	0	0	0	0		0	0	0	0	0	0		0	0	0	0	0	0		Control (fast mode)	8.60308	9.66683	9.58089	8.55344	8.76579	9.28844		P value	<0.0001		Clt slow vs. 10% O2; 5%CO2	-1.849	-3.272 to -0.4258	*	0.0177
	0.25	0.000751503	0	0	0	0.000381825	0		0	0	0	0	0	0		0	0	0	0	0	0		0	0	0	0	0	0		10% O2; 5%CO2	4.023	5.648	5.976	4.279	4.322	5.976		P value summary	****		Ctl slow vs. 10% CO2	-2.494	-3.201 to -1.787	***	0.0002
	0.5	0.00501002	0.000208638	0	0	0.00190913	0		0	0	0	0	0	0		0	0	0	0	0	0		0	0	0	0	0	0		10% CO2	5.218	6.082	5.882	5.3	5.301	6.313					Ctl slow vs. Iso	0.4501	0.1531 to 0.7471	**	0.0091
	0.75	0.010521	0.0016691	0	0.0026178	0.00343643	0		0	0	0	0	0	0		0	0	0	0	0	0		0	0.000701754	0	0	0	0		Iso	2.753	2.731	2.781	2.663	2.84	2.663					Ctl fast vs. 10% O2; 5%CO2	4.039	3.227 to 4.851	****	<0.0001
	1	0.0112725	0.00375548	0.000411777	0.00621728	0.0091638	0.00144467		0.000422297	0	0	0	0	0		0	0	0	0	0	0		0.000685871	0	0	0	0	0													Ctl fast vs. 10% CO2	3.394	2.973 to 3.814	****	<0.0001
	1.25	0.0107715	0.00605049	0.00123533	0.0176702	0.0148912	0.000288934		0	0	0.000283447	0	0	0		0	0	0	0	0	0		0.00137174	0.00210526	0.00343407	0	0	0.000982318													Ctl fast vs. Iso	6.338	5.515 to 7.161	****	<0.0001
	1.5	0.0195391	0.0146046	0.00452954	0.0379581	0.0225277	0.00231147		0	0	0	0.000796813	0.000403877	0.000289184		0	0	0	0	0	0		0.000685871	0	0.00137363	0	0	0.00196464													10% O2; 5%CO2 vs. 10% CO2	-0.6453	-1.461 to 0.1705	ns	0.1135
	1.75	0.0235471	0.0210724	0.0088532	0.0474476	0.0343643	0.00491188		0.000422297	0	0.000283447	0	0	0.000289184		0	0	0	0	0	0		0	0.000701754	0.00137363	0.00788177	0.000924214	0													10% O2; 5%CO2 vs. Iso	2.299	0.7615 to 3.836	**	0.0097
	2	0.0212926	0.035677	0.0214124	0.0598822	0.0423826	0.0118463		0	0	0	0.000398406	0.000807754	0		0	0.000280426	0	0	0	0		0	0.0238596	0.00137363	0.0167488	0.000924214	0													10% CO2 vs. Iso	2.944	2.127 to 3.762	***	0.0002
	2.25	0.0217936	0.0427707	0.0333539	0.0589005	0.0442917	0.0254262		0.000844595	0.000298507	0.000283447	0.000398406	0.00121163	0.000578369		0	0	0	0.00032	0	0		0.0555556	0.186667	0.140797	0.133005	0.0499076	0.115914
	2.5	0.0237976	0.0377634	0.0560016	0.0585733	0.0324551	0.0537417		0	0	0	0.00358566	0.00363489	0		0	0	0	0	0	0		0.364198	0.335439	0.331731	0.335961	0.268946	0.399804			Peak insp pressure (a.u.)
	2.75	0.0192886	0.0329647	0.0547663	0.0520288	0.0351279	0.0736781		0.00168919	0	0.000283447	0.00318725	0.00605816	0.000289184		0	0.000280426	0	0.00064	0	0		0.300412	0.179649	0.195055	0.293596	0.247689	0.272102		Condition	replicate 1	replicate 2	replicate 3	replicate 4	replicate 5	replicate 6		Repeated measures ANOVA summary			Tukey's multiple comparisons test	Mean Diff.	95.00% CI of diff.	Summary	Adjusted P Value
	3	0.0182866	0.0254538	0.0481779	0.0340314	0.0259641	0.0704999		0.00253378	0.000298507	0	0.00199203	0.0335218	0.000867553		0	0	0.000288101	0.00096	0.000318979	0		0.138546	0.0989474	0.10989	0.134975	0.231978	0.150295		Control	1.669	1.633	1.601	1.457	1.697	1.334		F	32.12		Ctl vs. 10% O2; 5%CO2	-0.07133	-1.025 to 0.8820	ns	0.9917
	3.25	0.0172846	0.0185687	0.0452954	0.039267	0.021764	0.0768564		0.0228041	0.000298507	0.000283447	0.00438247	0.0739095	0.000578369		0.000659631	0.000280426	0	0.00128	0	0.000267165		0.0925926	0.0449123	0.0975275	0.0541872	0.12939	0.0451866		10% O2; 5%CO2	1.129	1.495	2.602	1.236	1.304	2.053		P value	0.0003		Ctl vs. 10% CO2	-0.5833	-1.110 to -0.05634	*	0.0342
	3.5	0.0195391	0.0129355	0.0347951	0.0238874	0.0168003	0.0502745		0.127111	0.000597015	0.00113379	0.0163347	0.0670436	0.000867553		0.00131926	0.00140213	0.000288101	0.00096	0.000956938	0.000267165		0.0281207	0.0414035	0.0535714	0.0147783	0.0545287	0.00884086		10% CO2	1.97	1.667	2.31	2.359	2.336	2.249		P value summary	***		Ctl vs. Iso	1.153	0.8350 to 1.471	***	0.0002
	3.75	0.0197896	0.0152305	0.0280008	0.0238874	0.0252005	0.0343831		0.310811	0.00179104	0.00283447	0.103984	0.121567	0.00115674		0.00626649	0.0011217	0.00144051	0.00288	0.00191388	0.000801496		0.0123457	0.0477193	0.0315934	0.00788177	0.0147874	0.00294695		Iso	0.3013	0.3108	0.4776	0.326	0.4971	0.5609					10% O2; 5%CO2 vs. 10% CO2	-0.512	-1.368 to 0.3438	ns	0.2401
	4	0.0200401	0.0118923	0.0265596	0.0176702	0.021764	0.0291823		0.304899	0.00268657	0.00283447	0.332271	0.205574	0.00231348		0.0580475	0.00140213	0.00374532	0.00704	0.00318979	0.00133583		0.00342936	0.0252632	0.0233516	0.000985222	0.000924214	0.00196464													10% O2; 5%CO2 vs. Iso	1.224	0.4520 to 1.996	**	0.0078
	4.25	0.0230461	0.0118923	0.0253243	0.0186518	0.0255823	0.0225368		0.116976	0.0038806	0.00283447	0.312351	0.139742	0.0037594		0.136544	0.00280426	0.00316912	0.00768	0.0229665	0.00187016		0.00205761	0.0119298	0.00412088	0	0	0													10% CO2 vs. Iso	1.736	1.393 to 2.079	****	<0.0001
	4.5	0.0210421	0.0168996	0.0158534	0.0163613	0.0252005	0.0190696		0.0342061	0.0334328	0.00283447	0.101992	0.126414	0.0364372		0.172823	0.0162647	0.0242005	0.03808	0.0688995	0.00267165		0	0.000701754	0.00343407	0	0	0
	4.75	0.0222946	0.00876278	0.0109121	0.0114529	0.0236732	0.0196475		0.00929054	0.0128358	0.00538549	0.02749	0.0302908	0.0500289		0.0897098	0.0165451	0.0135408	0.17728	0.0727273	0.00320598		0	0	0.000686813	0	0	0
	5	0.0263026	0.0135614	0.0105003	0.0134162	0.0221459	0.013291		0.0147804	0.154627	0.0629252	0.0195219	0.0589661	0.165124		0.0943272	0.0642176	0.0999712	0.26048	0.316746	0.00427465		0	0	0.000686813	0	0	0
	5.25	0.0210421	0.0129355	0.0109121	0.0163613	0.0229095	0.0158914		0.00633446	0.149552	0.148243	0.0119522	0.0226171	0.109601		0.0742084	0.0928211	0.0870066	0.17536	0.165231	0.00374032		0	0	0	0	0	0
	5.5	0.0205411	0.0129355	0.00947087	0.0170157	0.0206186	0.0161803		0.00464527	0.255224	0.196712	0.00996016	0.0157512	0.111336		0.0580475	0.172743	0.160761	0.11168	0.113238	0.0438151		0	0	0	0	0	0
	5.75	0.0182866	0.0123096	0.00864731	0.0147251	0.0148912	0.0121352		0.00506757	0.115821	0.133787	0.0063745	0.0100969	0.092539		0.0603562	0.110768	0.152118	0.0688	0.0637959	0.150414		0	0	0	0	0	0
	6	0.0270541	0.0175256	0.0117356	0.0173429	0.0225277	0.0115574		0.00506757	0.129552	0.116213	0.00557769	0.0109047	0.0905147		0.0705805	0.143298	0.157591	0.0544	0.0701754	0.256212		0	0	0	0	0	0
	6.25	0.0210421	0.0116837	0.00967676	0.0124346	0.0126002	0.0104016		0.00253378	0.0122388	0.0836168	0.00557769	0.00928918	0.0480046		0.0343008	0.0356141	0.0642466	0.02176	0.0299841	0.149613		0	0	0	0	0	0
	6.5	0.0280561	0.0152305	0.0115298	0.0212696	0.0232913	0.017336		0.00380068	0.0459701	0.0685941	0.0059761	0.00767367	0.056391		0.0399077	0.121144	0.0826851	0.01792	0.0283892	0.151216		0	0	0	0	0	0
	6.75	0.0308116	0.0152305	0.0107062	0.0183246	0.015273	0.0127131		0.00380068	0.0146269	0.0439342	0.00358566	0.00969305	0.0401966		0.0280343	0.0614133	0.0478248	0.01312	0.015949	0.0817526		0	0	0	0	0	0
	7	0.0212926	0.0116837	0.0109121	0.0183246	0.0160367	0.0101127		0.00168919	0.00686567	0.0272109	0.00239044	0.00767367	0.0312319		0.0207784	0.0243971	0.0276577	0.0096	0.0105263	0.0472883		0	0	0	0	0	0
	7.25	0.0305611	0.0171083	0.0127651	0.0186518	0.0141275	0.0121352		0.00337838	0.0140299	0.0235261	0.00358566	0.0088853	0.0277617		0.0211082	0.0398205	0.0265053	0.00928	0.00606061	0.0358002		0	0	0	0	0	0
	7.5	0.0288076	0.0208638	0.0154416	0.0183246	0.0206186	0.0127131		0.00422297	0.0119403	0.0144558	0.00517928	0.00807754	0.0268942		0.0131926	0.0232754	0.0201671	0.00416	0.00382775	0.0267165		0	0	0	0	0	0
	7.75	0.0260521	0.0139787	0.0156475	0.0222513	0.0232913	0.0104016		0.00126689	0.00477612	0.0138889	0.00398406	0.00646204	0.0213997		0.00692612	0.015143	0.0103717	0.00224	0.0015949	0.0117553		0	0	0	0	0	0
	8	0.0237976	0.0148133	0.0179123	0.0193063	0.0187094	0.0138688		0.00168919	0.0038806	0.00623583	0.00199203	0.00605816	0.010989		0.00527704	0.0103758	0.00691443	0.00416	0.000956938	0.00801496		0	0	0	0	0	0
	8.25	0.0285571	0.0225329	0.0234713	0.0219241	0.0252005	0.0147356		0.00337838	0.00537313	0.00935374	0.00119522	0.00282714	0.0124349		0.00395778	0.0143017	0.00576203	0.00352	0	0.00667913		0	0	0	0	0	0
	8.5	0.0308116	0.0269142	0.0220301	0.0179974	0.0271096	0.0222479		0.00337838	0.00567164	0.010771	0.00159363	0.00242326	0.0138809		0.00296834	0.00981492	0.00172861	0.00128	0.000637959	0.00293882		0	0	0	0	0	0
	8.75	0.0328156	0.0256624	0.0199712	0.0215969	0.0290187	0.0251372		0	0.00447761	0.00396825	0.000398406	0.000807754	0.010989		0.000659631	0.00616938	0.000576203	0.00224	0	0.00267165		0	0	0	0	0	0
	9	0.0273046	0.0208638	0.0177064	0.0229058	0.0225277	0.0164692		0.000844595	0.0038806	0.00821995	0.000398406	0.000807754	0.00954309		0	0.00560852	0.000576203	0.00064	0.000956938	0.00240449		0	0	0	0	0	0
	9.25	0.0273046	0.0185687	0.0240889	0.0225785	0.0232913	0.0222479		0.000844595	0.00179104	0.00510204	0	0.000403877	0.00433777		0	0.00392597	0.000288101	0	0	0.000534331		0	0	0	0	0	0
	9.5	0.0305611	0.0281661	0.0280008	0.0219241	0.0282551	0.026293		0.000422297	0.00149254	0.00283447	0.000796813	0	0.00694043		0	0.00280426	0.000288101	0	0.000637959	0.00106866		0	0	0	0	0	0
	9.75	0.0298096	0.0298352	0.0267655	0.0179974	0.0339824	0.0236926		0.000422297	0.000895522	0	0.000398406	0	0.00520532		0	0.000841279	0.000288101	0.00096	0	0.00106866		0	0	0	0	0	0
	10	0.0353206	0.0337993	0.0325304	0.0212696	0.0313097	0.0254262		0	0.000597015	0	0	0	0.00260266		0	0.000280426	0	0.00032	0.000318979	0.000534331		0	0	0	0	0	0
	10.25	0.0217936	0.0292093	0.0321186	0.0176702	0.024055	0.026004		0	0.000298507	0.000283447	0	0	0.00202429		0	0	0	0.00032	0	0.000267165		0	0	0	0	0	0
	10.5	0.0190381	0.0358857	0.0277949	0.0183246	0.0229095	0.0245594		0.000422297	0.000298507	0	0.000398406	0	0.000867553		0	0	0	0	0	0		0	0	0	0	0	0
	10.75	0.0125251	0.0275402	0.0304715	0.0127618	0.0156548	0.0190696		0	0	0	0	0	0.000289184		0	0.000280426	0	0	0	0		0	0	0	0	0	0
	11	0.011523	0.0267056	0.0269714	0.00981675	0.0110729	0.0187807		0	0	0.000566893	0	0	0.000867553		0	0	0	0	0	0.000267165		0	0	0	0	0	0
	11.25	0.00926854	0.0312956	0.0292362	0.00818063	0.0103093	0.0167582		0	0	0	0	0	0		0	0.000280426	0	0.00032	0	0		0	0	0	0	0	0
	11.5	0.00701403	0.0262883	0.0257361	0.0026178	0.00496373	0.0144467		0	0	0	0	0	0.000289184		0	0	0	0	0	0		0	0	0	0	0	0
	11.75	0.00501002	0.0319216	0.0207947	0.00294503	0.00572738	0.0112684		0	0	0	0	0	0		0	0	0	0	0	0.000267165		0	0	0	0	0	0
	12	0.00450902	0.0252451	0.0160593	0.00196335	0.0030546	0.0109795		0	0	0.000283447	0	0	0		0	0	0	0	0	0.000267165		0	0	0	0	0	0
	12.25	0.00200401	0.0164824	0.0102944	0.0013089	0.00267278	0.00751228		0	0	0	0	0	0		0	0	0	0	0	0		0	0	0	0	0	0
	12.5	0.00150301	0.0129355	0.00700021	0.00065445	0.00114548	0.00317827		0	0	0	0	0	0.000289184		0	0	0	0	0	0		0	0	0	0	0	0
	12.75	0.00175351	0.00876278	0.00288244	0	0.00076365	0.00317827		0	0	0	0	0.000403877	0		0	0	0	0	0	0		0	0	0	0	0	0
	13	0.00150301	0.00396411	0.001853	0.00065445	0.00114548	0.00144467		0	0	0	0	0	0		0	0	0	0.00032	0	0		0	0	0	0	0	0
	13.25	0.001002	0.00479866	0.000823554	0.000327225	0	0.000577868		0	0	0	0	0	0		0	0	0	0	0	0		0	0	0	0	0	0
	13.5	0.000501002	0.00208638	0.000617665	0	0.000381825	0.000288934		0	0	0	0	0	0		0	0	0	0	0	0		0	0	0	0	0	0
	13.75	0.00200401	0.00125183	0.000205888	0	0.000381825	0.000577868		0	0	0	0	0	0		0	0	0	0	0	0		0	0	0	0	0	0
	14	0.00200401	0.000417275	0.000823554	0	0.000381825	0		0	0	0	0	0	0		0	0	0	0	0	0		0	0	0	0	0	0
	14.25	0.000250501	0.000625913	0	0	0.000381825	0		0	0	0	0	0	0		0	0	0	0	0	0		0	0	0	0	0	0
	14.5	0.001002	0	0.000205888	0	0.000381825	0		0	0	0	0	0	0		0	0.000280426	0	0	0	0		0	0	0	0	0	0
	14.75	0.000501002	0.000208638	0.000205888	0	0	0		0	0	0	0	0	0		0	0	0	0	0	0		0	0	0	0	0	0
	15	0.000250501	0	0	0.000327225	0	0.000288934		0	0	0	0	0	0		0	0	0	0	0	0		0	0	0	0	0	0
	Binned Peak insp pressure (X)	Control (room air)							Hypoxia/Hypercapnia							Severe Hypercapnia							1.5% Isoflurane
		probability density (Y)							probability density (Y)							probability density (Y)							probability density (Y)
		replicate 1	replicate 2	replicate 3	replicate 4	replicate 5	replicate 6		replicate 1	replicate 2	replicate 3	replicate 4	replicate 5	replicate 6		replicate 1	replicate 2	replicate 3	replicate 4	replicate 5	replicate 6		replicate 1	replicate 2	replicate 3	replicate 4	replicate 5	replicate 6
	0	0	0	0	0	0	0		0	0	0	0	0	0		0	0	0	0	0	0		0	0	0	0	0	0
	0.05	0	0	0	0	0	0		0	0	0	0	0	0		0	0	0	0	0	0		0	0	0	0	0	0
	0.1	0	0	0	0	0	0		0	0	0	0	0	0		0	0	0	0	0	0		0	0	0	0	0	0
	0.15	0	0	0	0	0	0		0	0	0	0	0	0		0	0	0	0	0	0		0	0.000701262	0	0	0	0
	0.2	0	0	0	0	0	0		0	0	0	0	0	0		0	0	0	0	0	0		0.021262	0.00350631	0	0.0265748	0	0
	0.25	0	0	0	0	0	0		0	0	0	0	0	0		0	0	0	0	0	0		0.392318	0.265778	0.0123542	0.224409	0	0
	0.3	0	0	0	0	0	0		0	0	0	0.000398883	0	0		0	0	0	0	0	0		0.377229	0.418654	0.0555937	0.42126	0	0
	0.35	0	0.000417188	0.000617538	0	0	0		0	0	0	0	0	0		0	0	0	0	0	0		0.0823045	0.175316	0.161977	0.142717	0	0.00490677
	0.4	0	0.000208594	0.00164677	0.000327332	0.000765111	0		0	0	0	0.00119665	0	0		0	0	0	0	0	0		0.0507545	0.103086	0.201098	0.0718504	0.0600185	0.0421982
	0.45	0.000250125	0.000625782	0.00102923	0.00130933	0.00191278	0		0	0	0	0.00119665	0	0		0	0	0	0	0	0		0.0356653	0.0238429	0.173644	0.0462598	0.313019	0.103042
	0.5	0.000250125	0.00125156	0.00349938	0.000654664	0.00153022	0.0011554		0	0	0	0.00319107	0	0		0	0	0	0	0	0		0.026749	0.00911641	0.0947152	0.0334646	0.350877	0.195289
	0.55	0.0010005	0.00229453	0.00679292	0.00229133	0.00879878	0.00635471		0	0	0	0.00119665	0.000403877	0		0	0.000208594	0	0	0	0		0.0137174	0	0.0652025	0.00984252	0.198523	0.255152
	0.6	0.00250125	0.00563204	0.0127625	0.0091653	0.0160673	0.00808781		0.000422119	0	0	0.00358995	0.00201939	0		0	0	0	0	0	0		0	0	0.0576527	0.0127953	0.0683287	0.194308
	0.65	0.00550275	0.00980392	0.0164677	0.0166939	0.0126243	0.00953206		0.000422119	0.000298507	0	0.00279218	0.00201939	0		0	0.000417188	0	0	0	0		0	0	0.0665752	0.00393701	0.00738689	0.116781
	0.7	0.00975488	0.0141844	0.0234664	0.0265139	0.0179801	0.017331		0.00464331	0	0	0.00358995	0.0088853	0		0	0.00104297	0	0	0	0		0	0	0.0638298	0.00393701	0.000923361	0.0500491
	0.75	0.0125063	0.0198164	0.0255249	0.0314239	0.0210406	0.0262854		0.0139299	0	0	0.00598325	0.0282714	0		0.000330033	0.00250313	0.000578369	0	0	0		0	0	0.0315717	0.000984252	0	0.0186457
	0.8	0.016008	0.0223196	0.0259366	0.0301146	0.0218057	0.0361063		0.0350359	0	0	0.00997208	0.0674475	0.000289771		0.000330033	0.0035461	0.000289184	0	0	0		0	0	0.0130405	0	0	0.0147203
	0.85	0.0182591	0.0208594	0.029436	0.0376432	0.0195103	0.0496823		0.0662727	0	0	0.0123654	0.0819871	0.000289771		0.000330033	0.00500626	0.000289184	0	0	0		0	0	0.00205903	0	0	0.00196271
	0.9	0.02001	0.0185649	0.0349938	0.0353519	0.0195103	0.0407279		0.099198	0.00238806	0	0.0283207	0.0872375	0.00231817		0	0.00730079	0.000867553	0	0	0.000267237		0	0	0.000686342	0	0	0.00294406
	0.95	0.0215108	0.0271172	0.0317003	0.0333879	0.020658	0.0415945		0.119882	0.00507463	0	0.0446749	0.0860258	0.00231817		0.00231023	0.014393	0.00144592	0	0	0.000267237		0	0	0	0	0	0
	1	0.018009	0.0229453	0.0360231	0.0392799	0.0244836	0.0491046		0.134234	0.00925373	0	0.0825688	0.065832	0.00376702		0.00165017	0.0160617	0.00318103	0.000643087	0	0.000267237		0	0	0	0	0	0
	1.05	0.0235118	0.0193992	0.0275834	0.0432079	0.0252487	0.0517042		0.112706	0.020597	0	0.115676	0.072294	0.00376702		0.00627063	0.0227368	0.00433777	0.00128617	0	0.000534474		0	0	0	0	0	0
	1.1	0.0305153	0.022111	0.0259366	0.0307692	0.0198929	0.0453495		0.088645	0.0471642	0	0.116873	0.0682553	0.010142		0.00858086	0.0258657	0.00954309	0.000643087	0	0.00106895		0	0	0	0	0	0
	1.15	0.028014	0.0193992	0.0275834	0.0379705	0.0260138	0.0488157		0.0768257	0.0755224	0	0.146789	0.0577544	0.00840336		0.0188119	0.0340008	0.0135917	0.00096463	0	0.00160342		0	0	0	0.000984252	0	0
	1.2	0.0307654	0.0252399	0.0284068	0.0373159	0.0256312	0.0427499		0.0468552	0.108657	0	0.118069	0.0448304	0.0153579		0.0138614	0.0377555	0.0176403	0	0	0.000267237		0	0	0	0	0	0
	1.25	0.0350175	0.0275344	0.0228489	0.0294599	0.0237184	0.0436164		0.0375686	0.110448	0	0.0901476	0.0383683	0.0191249		0.00990099	0.0369212	0.0245807	0.000321543	0	0.00160342		0	0	0	0.000984252	0	0
	1.3	0.0342671	0.0254485	0.0236723	0.0314239	0.0263963	0.0343732		0.0291262	0.0985075	0.00176783	0.0502593	0.0270598	0.0182556		0.0049505	0.0417188	0.0286293	0.000643087	0.000646204	0.00106895		0	0	0	0	0	0
	1.35	0.0327664	0.0269086	0.0261424	0.0265139	0.0244836	0.0340843		0.017729	0.0844776	0.000294638	0.0291185	0.0254443	0.0214431		0.0132013	0.0415102	0.0234239	0.000643087	0.000323102	0.00427579		0	0	0	0	0	0
	1.4	0.0402701	0.0325407	0.0209963	0.0245499	0.0225708	0.0349509		0.00970874	0.0644776	0.0023571	0.0187475	0.0177706	0.0194147		0.0161716	0.0452649	0.0164835	0.00160772	0.00129241	0.0050775		0	0	0	0	0	0
	1.45	0.0365183	0.0346266	0.0298477	0.0281506	0.0244836	0.0323512		0.00928662	0.0471642	0.0023571	0.00997208	0.0129241	0.0254999		0.0221122	0.0450563	0.0150376	0.00096463	0.00323102	0.00748263		0	0	0	0	0	0
	1.5	0.0317659	0.0306633	0.0224372	0.0294599	0.0252487	0.0303293		0.0113972	0.0402985	0.00294638	0.00797766	0.00807754	0.0281078		0.0409241	0.0458907	0.0101215	0.00128617	0.00516963	0.00962052		0	0	0	0	0	0
	1.55	0.0345173	0.0350438	0.0195554	0.0225859	0.0290742	0.0294627		0.0101309	0.0289552	0.00265174	0.00438771	0.00928918	0.0231817		0.040264	0.0444305	0.00722961	0.00321543	0.00904685	0.0114912		0	0	0	0	0	0
	1.6	0.0317659	0.0387985	0.0277892	0.0297872	0.030987	0.0280185		0.00717602	0.0238806	0.00589275	0.00558436	0.00767367	0.0266589		0.0478548	0.0406758	0.00636206	0.00482315	0.0171244	0.0160342		0	0	0	0	0.000923361	0
	1.65	0.0295148	0.0327493	0.0205846	0.0252046	0.0229533	0.0265742		0.00633179	0.0202985	0.00913377	0.00319107	0.00484653	0.034193		0.0475248	0.0425532	0.00665124	0.00546624	0.0300485	0.0160342		0	0	0	0	0	0
	1.7	0.0275138	0.0317063	0.0207904	0.0268412	0.0267789	0.0280185		0.00506543	0.02	0.0132587	0.00438771	0.00605816	0.0370907		0.050495	0.0387985	0.0075188	0.0073955	0.0458805	0.0211117		0	0	0	0	0	0
	1.75	0.0235118	0.0310805	0.0218197	0.0222586	0.017215	0.0265742		0.00506543	0.0158209	0.0167943	0.00837655	0.00767367	0.0324544		0.0478548	0.034418	0.00983227	0.0125402	0.0536349	0.0251203		0	0	0	0	0	0
	1.8	0.0295148	0.0333751	0.0212021	0.0248773	0.0225708	0.0184864		0.00253271	0.0113433	0.0241603	0.00319107	0.0088853	0.03796		0.050495	0.0404673	0.0147484	0.0170418	0.0536349	0.0267237		0	0	0	0	0	0
	1.85	0.0255128	0.0302461	0.0195554	0.0242226	0.0195103	0.0181976		0.0021106	0.0158209	0.0229817	0.00319107	0.00484653	0.0457838		0.0429043	0.036504	0.0185078	0.0257235	0.0546042	0.0318012		0	0	0	0	0	0
	1.9	0.0272636	0.0312891	0.0193495	0.0255319	0.0271614	0.019353		0.00295483	0.0107463	0.0324101	0.00598325	0.00363489	0.0356418		0.0419142	0.0321235	0.0251591	0.037299	0.0484653	0.0422234		0	0	0	0	0	0
	1.95	0.0222611	0.0294118	0.0189378	0.0229133	0.0221882	0.0242634		0.00337695	0.0101493	0.0271067	0.0023933	0.00444265	0.03796		0.0372937	0.0273258	0.0208213	0.0411576	0.0520194	0.0486371		0	0	0	0	0	0
	2	0.0235118	0.027743	0.0207904	0.0245499	0.024101	0.0147314		0.00168848	0.00716418	0.0359458	0.00279218	0.00403877	0.040568		0.0389439	0.0285774	0.0240023	0.0453376	0.0390953	0.0481026		0	0	0	0	0	0
	2.05	0.0227614	0.0239883	0.0205846	0.0183306	0.0248661	0.0176199		0.00295483	0.00656716	0.0380082	0.00279218	0.00484653	0.0425963		0.0293729	0.0246141	0.0283401	0.0572347	0.0355412	0.0523784		0	0	0	0	0	0
	2.1	0.0230115	0.0281602	0.0236723	0.0199673	0.0198929	0.0150202		0.00295483	0.00985075	0.0383029	0.00358995	0.00363489	0.0373805		0.0290429	0.0235711	0.034413	0.0578778	0.0319871	0.0464992		0	0	0	0	0	0
	2.15	0.0245123	0.022111	0.0168794	0.0176759	0.0198929	0.00866551		0.00253271	0.00835821	0.0415439	0.00319107	0.00444265	0.0353521		0.0244224	0.0198164	0.0318103	0.0594855	0.038126	0.0448958		0	0	0	0	0	0
	2.2	0.0212606	0.0248227	0.0191437	0.0196399	0.024101	0.00664356		0.00295483	0.0119403	0.0483206	0.0023933	0.00484653	0.030426		0.0336634	0.0166875	0.0401966	0.0565916	0.0336026	0.0499733		0	0	0	0	0	0
	2.25	0.0232616	0.0235711	0.0179086	0.0140753	0.0145371	0.00635471		0.00168848	0.00626866	0.0418385	0.000797766	0.00403877	0.0281078		0.0240924	0.0158531	0.0349913	0.0575563	0.0374798	0.0529129		0	0	0	0	0	0
	2.3	0.0210105	0.0193992	0.0168794	0.011784	0.0221882	0.00722126		0.00422119	0.00865672	0.0356511	0.00159553	0.00484653	0.0275283		0.0247525	0.0139758	0.0355697	0.0572347	0.0264943	0.0459647		0	0	0	0	0	0
	2.35	0.02001	0.0146016	0.0195554	0.00883797	0.0198929	0.00433276		0	0.00746269	0.0335887	0.00358995	0.00646204	0.0254999		0.0231023	0.0114727	0.0355697	0.0427653	0.0303716	0.0432924		0	0	0	0	0	0
	2.4	0.0142571	0.0125156	0.0150268	0.0101473	0.0248661	0.0034662		0.000844238	0.00358209	0.0303477	0.00319107	0.00565428	0.0234715		0.0207921	0.0112641	0.0332562	0.0533762	0.0245557	0.0355425		0	0	0	0	0	0
	2.45	0.0167584	0.0116813	0.0162618	0.00425532	0.0210406	0.0034662		0.00295483	0.00447761	0.0291691	0.00319107	0.00484653	0.0208635		0.020132	0.00980392	0.0280509	0.0382637	0.0226171	0.0400855		0	0	0	0	0	0
	2.5	0.0142571	0.0123071	0.0135858	0.00851064	0.0198929	0.00375505		0.00126636	0.00507463	0.0279906	0	0.00403877	0.0153579		0.019802	0.00980392	0.0294968	0.0344051	0.0180937	0.0344735		0	0	0	0	0	0
	2.55	0.0145073	0.00917814	0.01338	0.00425532	0.0164499	0.00144425		0.00253271	0.0041791	0.026812	0.00199442	0.00605816	0.0162272		0.0191419	0.00750939	0.0268942	0.0308682	0.0180937	0.0299305		0	0	0	0	0	0
	2.6	0.010005	0.0070922	0.0125566	0.00589198	0.0168324	0.0011554		0.000422119	0.0038806	0.026812	0.00199442	0.00444265	0.0162272		0.0155116	0.00604923	0.0260266	0.0289389	0.0142165	0.0251203		0	0	0	0	0	0
	2.65	0.00950475	0.00855236	0.0109098	0.00458265	0.0153022	0.000866551		0.00126636	0.00298507	0.0324101	0.000797766	0.00686591	0.0179658		0.0191419	0.00584063	0.0245807	0.0205788	0.0148627	0.0221807		0	0	0	0	0	0
	2.7	0.0090045	0.00417188	0.0102923	0.00490998	0.0122418	0.00028885		0.00168848	0.00328358	0.02033	0.00119665	0.00484653	0.0130397		0.0165017	0.00500626	0.0222672	0.0241158	0.0138934	0.0205772		0	0	0	0	0	0
	2.75	0.0070035	0.00584063	0.00679292	0.00327332	0.0110941	0.000577701		0.00126636	0.00179104	0.02033	0.00119665	0.00605816	0.013909		0.0112211	0.00458907	0.0190862	0.0215434	0.0119548	0.0179049		0	0	0	0	0	0
	2.8	0.006003	0.00458907	0.0102923	0.00327332	0.00765111	0		0.000422119	0.00328358	0.0218032	0.000797766	0.00282714	0.010142		0.0115512	0.00542345	0.0170619	0.0196141	0.0161551	0.0128274		0	0	0	0	0	0
	2.85	0.00350175	0.00312891	0.00679292	0.00229133	0.00497322	0.000577701		0.00253271	0.00507463	0.0232764	0.00119665	0.00444265	0.00956245		0.00924092	0.00312891	0.0225564	0.0176849	0.0122779	0.0138963		0	0	0	0	0	0
	2.9	0.00350175	0.00271172	0.00473446	0.00196399	0.00726855	0		0.000422119	0.0038806	0.0223925	0.000797766	0.00605816	0.0089829		0.00726073	0.00292032	0.0190862	0.0144695	0.0116317	0.0133618		0	0	0	0	0	0
	2.95	0.00250125	0.00271172	0.00596953	0.00196399	0.00459067	0.00028885		0.000422119	0.00298507	0.0188568	0.000398883	0.00484653	0.00724428		0.00660066	0.00229453	0.0170619	0.0109325	0.012601	0.0104222		0	0	0	0	0	0
	3	0.00250125	0.00229453	0.0049403	0	0.00497322	0		0.00126636	0.00298507	0.0147319	0.00159553	0.00282714	0.00869313		0.00792079	0.00166875	0.0176403	0.011254	0.0109855	0.0128274		0	0	0	0	0	0
	3.05	0.000750375	0.00146016	0.00370523	0.000654664	0.00306044	0		0.000422119	0.00208955	0.0144372	0.00159553	0.0052504	0.00782382		0.0039604	0.00166875	0.0147484	0.00932476	0.0106624	0.00881881		0	0	0	0	0	0
	3.1	0.00125063	0.00166875	0.00288184	0.000327332	0.00229533	0		0	0.000895522	0.0167943	0.000797766	0.00484653	0.00724428		0.00363036	0.00104297	0.01417	0.00868167	0.0116317	0.0080171		0	0	0	0	0	0
	3.15	0.0010005	0.000208594	0.00185261	0.000327332	0.00191278	0		0.000844238	0.00238806	0.0144372	0.000797766	0.00242326	0.00521588		0.00264026	0.000417188	0.01417	0.00707395	0.0103393	0.00641368		0	0	0	0	0	0
	3.2	0.00050025	0.000417188	0.00205846	0.000327332	0.000765111	0		0	0.00179104	0.0167943	0.00159553	0.00403877	0.00695451		0.00264026	0.000625782	0.0112782	0.00643087	0.00807754	0.0050775		0	0	0	0	0	0
	3.25	0.00050025	0.000208594	0.00185261	0.000327332	0.00153022	0		0.00126636	0.00119403	0.0182675	0.000797766	0.00201939	0.00550565		0.00132013	0.000625782	0.010989	0.00514469	0.00807754	0.00481026		0	0	0	0	0	0
	3.3	0.000750375	0.000625782	0.00185261	0.000327332	0.00114767	0		0	0.00149254	0.0129641	0.00119665	0.00242326	0.00376702		0.00231023	0.000417188	0.0101215	0.00578778	0.0109855	0.00400855		0	0	0	0	0	0
	3.35	0.00050025	0.000208594	0.00164677	0	0.000765111	0.00028885		0.000422119	0.00119403	0.0111962	0	0.00484653	0.0040568		0.000660066	0.000208594	0.0106998	0.00482315	0.00969305	0.00427579		0	0	0	0	0	0
	3.4	0.000250125	0	0.000617538	0	0.000382555	0		0	0.000895522	0.010607	0.0023933	0.00282714	0.00173863		0.00132013	0.000417188	0.0101215	0.00450161	0.00969305	0.00187066		0	0	0	0	0	0
	3.45	0.00050025	0	0.000205846	0	0.000382555	0		0	0.000895522	0.0135533	0.000398883	0.00201939	0.00347725		0.00132013	0	0.00838635	0.00289389	0.00743134	0.00347408		0	0	0	0	0	0
	3.5	0.00050025	0.000208594	0.000205846	0	0.000765111	0		0.000844238	0.000597015	0.0103123	0	0.00201939	0.00231817		0.000990099	0.000208594	0.0075188	0.00321543	0.00807754	0.00187066		0	0	0	0	0	0
	3.55	0.00050025	0.000208594	0.000205846	0	0	0		0.000422119	0	0.00824985	0.000398883	0.00282714	0.00115908		0	0	0.00607287	0.00450161	0.00904685	0.000267237		0	0	0	0	0	0
	3.6	0	0	0	0	0.000382555	0		0.000422119	0.000298507	0.00854449	0.000797766	0	0.00231817		0	0	0.00347021	0.0022508	0.0103393	0.00080171		0	0	0	0	0	0
	3.65	0	0	0.000205846	0	0.000765111	0		0.000422119	0	0.00795522	0.000797766	0.00242326	0.000869313		0.000660066	0	0.00520532	0.00192926	0.00904685	0.00240513		0	0	0	0	0	0
	3.7	0	0	0.000205846	0.000327332	0	0		0	0.000298507	0.00677666	0.000398883	0.000403877	0.00173863		0	0	0.00318103	0.00128617	0.00484653	0.000267237		0	0	0	0	0	0
	3.75	0	0	0.000411692	0	0.000382555	0		0	0.000597015	0.0100177	0	0	0.00115908		0	0	0.00433777	0.00321543	0.00840065	0.00080171		0	0	0	0	0	0
	3.8	0	0	0	0	0	0		0	0	0.00795522	0.00119665	0	0.00231817		0	0	0.00404858	0.00160772	0.00484653	0.000267237		0	0	0	0	0	0
	3.85	0	0	0	0	0	0		0	0	0.00441956	0.00119665	0.000403877	0.000869313		0	0	0.00173511	0.000321543	0.00355412	0.000534474		0	0	0	0	0	0
	3.9	0	0	0.000205846	0	0	0		0	0	0.00412493	0	0	0.00144886		0	0	0.00260266	0.00128617	0.00161551	0		0	0	0	0	0	0
	3.95	0	0	0	0	0	0		0	0.000298507	0.00441956	0.000398883	0	0.000869313		0	0	0.00115674	0.00128617	0.00226171	0		0	0	0	0	0	0
	4	0	0	0	0	0	0		0	0	0.00559811	0.000797766	0	0.000579542		0	0	0.00115674	0.000643087	0.00161551	0.000267237		0	0	0	0	0	0
