# Supplementary material for: Parabrachial tachykinin1-expressing neurons involved in state-dependent breathing control
Source: Nat Commun. 2023 Feb 21;14:963. doi: 10.1038/s41467-023-36603-z (PMC9944916; doi:10.1038/s41467-023-36603-z)
Supplement: Supplementary file 4 — Source Data [file 41467_2023_36603_MOESM4_ESM.zip › Source Data Fig2 FigS2, S3.xlsx]

## Sheet: a
	DATA
	Observation #	Tac1+?	Calca+?	Oprm1+?			n=	% total
	1	NO	NO	NO		Total Cells	9839
	2	NO	NO	NO		Calca+	1280	13.0095
	3	NO	NO	NO		Oprm1+	6190	62.9129
	4	NO	NO	NO		Tac1+	2260	22.9698
	5	NO	NO	NO		Tac1+; Calca+	1011	10.2754
	6	NO	NO	NO		Tac1+; Oprm1+	2050	20.8355
	7	NO	NO	YES		Tac1+; Calca+; Oprm1+	993	10.0925
	8	NO	NO	NO		Tac1-; Calca-; Oprm1-	3380	34.3531
	9	NO	NO	NO		Tac1+; Calca-; Oprm1-	192	1.95142
	10	NO	NO	NO		Tac1+; Calca+; Oprm1-	18	0.182945
	11	NO	NO	NO		Tac1+; Oprm1-	210	2.13436
	12	NO	NO	YES		Tac1+; Oprm1+; Calca-	1057	10.743
	13	NO	NO	YES		Calca+; Tac1-; Oprm1-	59	0.599654
	14	NO	NO	YES		Calca+; Oprm1+; Tac1-	210	2.13436
	15	NO	NO	NO		Oprm1+; Tac1-; Calca-	3930	39.9431
	16	NO	NO	NO
	17	NO	NO	NO
	18	NO	NO	NO
	19	NO	NO	NO
	20	NO	NO	NO
	21	NO	NO	NO
	22	NO	NO	NO
	23	NO	NO	NO
	24	NO	NO	YES
	25	NO	NO	NO
	26	NO	NO	NO
	27	NO	NO	NO
	28	NO	NO	YES
	29	NO	NO	YES
	30	NO	NO	YES
	31	NO	NO	NO
	32	NO	NO	NO
	33	NO	NO	YES
	34	NO	NO	NO
	35	NO	NO	NO
	36	NO	NO	NO
	37	NO	NO	NO
	38	NO	NO	YES
	39	NO	NO	YES
	40	NO	NO	YES
	41	NO	NO	NO
	42	NO	NO	YES
	43	NO	NO	YES
	44	NO	NO	NO
	45	NO	NO	NO
	46	NO	NO	NO
	47	NO	NO	NO
	48	NO	NO	YES
	49	NO	NO	NO
	50	NO	NO	NO
	51	NO	NO	NO
	52	NO	NO	NO
	53	NO	NO	NO
	54	NO	NO	NO
	55	NO	NO	NO
	56	NO	NO	YES
	57	NO	NO	NO
	58	NO	NO	NO
	59	NO	NO	YES
	60	NO	NO	NO
	61	NO	NO	NO
	62	NO	NO	NO
	63	NO	NO	NO
	64	NO	NO	NO
	65	NO	NO	NO
	66	NO	NO	YES
	67	NO	NO	YES
	68	NO	NO	YES
	69	NO	NO	NO
	70	NO	NO	NO
	71	NO	NO	YES
	72	NO	NO	YES
	73	NO	NO	NO
	74	NO	NO	YES
	75	NO	NO	YES
	76	NO	NO	NO
	77	NO	NO	YES
	78	NO	NO	YES
	79	NO	NO	NO
	80	NO	NO	NO
	81	NO	NO	NO
	82	NO	NO	NO
	83	NO	NO	YES
	84	NO	NO	NO
	85	YES	NO	YES
	86	NO	NO	YES
	87	NO	NO	YES
	88	NO	NO	YES
	89	NO	NO	NO
	90	NO	NO	YES
	91	NO	NO	YES
	92	NO	NO	YES
	93	NO	NO	YES
	94	NO	NO	NO
	95	NO	NO	NO
	96	NO	NO	YES
	97	NO	NO	NO
	98	NO	NO	YES
	99	NO	NO	YES
	100	NO	NO	NO
	101	NO	NO	NO
	102	NO	NO	NO
	103	NO	NO	YES
	104	NO	NO	YES
	105	NO	NO	NO
	106	NO	NO	YES
	107	NO	NO	NO
	108	NO	NO	NO
	109	NO	NO	YES
	110	NO	NO	YES
	111	NO	NO	NO
	112	NO	NO	NO
	113	NO	NO	NO
	114	NO	NO	NO
	115	NO	NO	YES
	116	NO	NO	NO
	117	NO	NO	YES
	118	NO	NO	YES
	119	NO	NO	YES
	120	NO	NO	NO
	121	NO	NO	NO
	122	NO	NO	NO
	123	NO	NO	YES
	124	NO	NO	NO
	125	NO	NO	YES
	126	NO	NO	NO
	127	NO	NO	NO
	128	NO	NO	NO
	129	NO	NO	NO
	130	NO	NO	NO
	131	NO	NO	NO
	132	NO	NO	YES
	133	NO	NO	YES
	134	NO	NO	NO
	135	NO	NO	NO
	136	NO	NO	NO
	137	NO	NO	NO
	138	NO	NO	NO
	139	NO	NO	NO
	140	NO	NO	YES
	141	NO	NO	NO
	142	NO	NO	YES
	143	NO	NO	NO
	144	NO	NO	NO
	145	NO	NO	NO
	146	YES	NO	YES
	147	YES	NO	YES
	148	YES	NO	YES
	149	NO	NO	NO
	150	NO	NO	YES
	151	NO	NO	NO
	152	NO	NO	NO
	153	NO	NO	NO
	154	NO	NO	NO
	155	NO	NO	NO
	156	NO	NO	NO
	157	NO	NO	NO
	158	NO	NO	NO
	159	NO	NO	NO
	160	YES	NO	YES
	161	NO	NO	YES
	162	NO	NO	YES
	163	NO	NO	YES
	164	NO	NO	NO
	165	NO	NO	NO
	166	YES	NO	YES
	167	NO	NO	YES
	168	NO	NO	NO
	169	NO	NO	YES
	170	NO	NO	NO
	171	NO	NO	NO
	172	NO	NO	YES
	173	NO	NO	NO
	174	NO	NO	NO
	175	NO	NO	NO
	176	NO	NO	YES
	177	NO	NO	NO
	178	NO	NO	YES
	179	NO	NO	NO
	180	NO	NO	YES
	181	NO	NO	YES
	182	NO	NO	YES
	183	NO	NO	NO
	184	NO	NO	YES
	185	NO	NO	YES
	186	NO	NO	YES
	187	NO	NO	YES
	188	NO	NO	YES
	189	NO	NO	NO
	190	NO	NO	YES
	191	NO	NO	YES
	192	YES	NO	NO
	193	NO	NO	YES
	194	NO	NO	YES
	195	NO	NO	YES
	196	NO	NO	NO
	197	NO	NO	YES
	198	NO	NO	NO
	199	NO	NO	NO
	200	NO	NO	YES
	201	NO	NO	YES
	202	NO	NO	NO
	203	NO	NO	YES
	204	NO	NO	NO
	205	NO	NO	NO
	206	NO	NO	YES
	207	NO	NO	NO
	208	NO	NO	NO
	209	NO	NO	YES
	210	NO	NO	NO
	211	NO	NO	YES
	212	NO	NO	NO
	213	NO	NO	YES
	214	NO	NO	NO
	215	NO	NO	YES
	216	NO	NO	NO
	217	NO	NO	NO
	218	NO	NO	YES
	219	NO	NO	NO
	220	NO	NO	NO
	221	NO	NO	YES
	222	YES	NO	YES
	223	NO	NO	NO
	224	NO	NO	YES
	225	NO	NO	NO
	226	NO	NO	NO
	227	NO	NO	NO
	228	NO	NO	YES
	229	NO	NO	NO
	230	NO	NO	YES
	231	NO	NO	NO
	232	YES	NO	NO
	233	NO	NO	NO
	234	NO	NO	NO
	235	NO	NO	NO
	236	NO	NO	NO
	237	NO	NO	NO
	238	NO	NO	YES
	239	NO	NO	NO
	240	YES	NO	YES
	241	YES	NO	YES
	242	NO	NO	NO
	243	NO	NO	YES
	244	NO	NO	NO
	245	NO	NO	YES
	246	NO	NO	YES
	247	NO	NO	YES
	248	NO	NO	NO
	249	NO	NO	NO
	250	YES	NO	YES
	251	YES	NO	YES
	252	YES	NO	YES
	253	NO	NO	NO
	254	YES	NO	YES
	255	NO	NO	YES
	256	NO	NO	NO
	257	NO	NO	YES
	258	NO	NO	YES
	259	YES	NO	YES
	260	NO	NO	YES
	261	YES	NO	YES
	262	NO	NO	YES
	263	NO	NO	NO
	264	NO	NO	NO
	265	NO	NO	NO
	266	NO	NO	NO
	267	NO	NO	YES
	268	YES	NO	NO
	269	NO	NO	NO
	270	NO	NO	NO
	271	YES	NO	YES
	272	NO	NO	NO
	273	NO	NO	YES
	274	NO	NO	YES
	275	NO	NO	YES
	276	NO	NO	YES
	277	NO	NO	NO
	278	NO	NO	YES
	279	NO	NO	NO
	280	NO	NO	NO
	281	NO	NO	YES
	282	NO	NO	NO
	283	NO	NO	NO
	284	NO	NO	YES
	285	NO	NO	NO
	286	NO	NO	NO
	287	NO	NO	YES
	288	NO	NO	YES
	289	NO	NO	YES
	290	NO	NO	YES
	291	NO	NO	NO
	292	NO	NO	YES
	293	NO	NO	YES
	294	NO	NO	NO
	295	NO	NO	YES
	296	NO	NO	NO
	297	YES	NO	YES
	298	NO	NO	YES
	299	NO	NO	NO
	300	NO	NO	YES
	301	NO	NO	YES
	302	NO	NO	NO
	303	NO	NO	YES
	304	NO	NO	NO
	305	YES	NO	NO
	306	YES	NO	NO
	307	NO	NO	NO
	308	NO	NO	NO
	309	NO	NO	YES
	310	NO	NO	NO
	311	NO	NO	NO
	312	NO	NO	YES
	313	NO	NO	NO
	314	NO	NO	NO
	315	NO	NO	NO
	316	NO	NO	NO
	317	NO	NO	YES
	318	YES	NO	NO
	319	NO	NO	YES
	320	NO	NO	NO
	321	NO	NO	YES
	322	NO	NO	NO
	323	NO	NO	YES
	324	NO	NO	NO
	325	NO	NO	YES
	326	NO	NO	NO
	327	NO	NO	NO
	328	NO	NO	NO
	329	NO	NO	NO
	330	NO	NO	NO
	331	NO	NO	NO
	332	NO	NO	NO
	333	NO	NO	NO
	334	NO	NO	YES
	335	NO	NO	YES
	336	NO	NO	NO
	337	NO	NO	NO
	338	NO	NO	YES
	339	NO	NO	NO
	340	NO	NO	NO
	341	NO	NO	NO
	342	NO	NO	NO
	343	NO	NO	YES
	344	NO	NO	NO
	345	NO	NO	NO
	346	NO	NO	NO
	347	NO	NO	NO
	348	NO	NO	NO
	349	NO	NO	YES
	350	NO	NO	YES
	351	NO	NO	NO
	352	NO	NO	NO
	353	NO	NO	NO
	354	NO	NO	NO
	355	NO	NO	NO
	356	NO	NO	NO
	357	NO	NO	NO
	358	NO	NO	NO
	359	NO	NO	NO
	360	YES	NO	NO
	361	NO	NO	NO
	362	YES	NO	NO
	363	NO	NO	NO
	364	NO	NO	NO
	365	NO	NO	NO
	366	NO	NO	NO
	367	NO	NO	NO
	368	NO	NO	NO
	369	NO	NO	NO
	370	NO	NO	NO
	371	YES	NO	NO
	372	NO	NO	NO
	373	NO	NO	NO
	374	NO	NO	NO
	375	NO	NO	NO
	376	YES	NO	NO
	377	NO	NO	NO
	378	YES	NO	NO
	379	NO	NO	NO
	380	NO	NO	NO
	381	NO	NO	NO
	382	NO	NO	NO
	383	NO	NO	NO
	384	NO	NO	NO
	385	YES	NO	NO
	386	YES	NO	NO
	387	NO	NO	NO
	388	NO	NO	NO
	389	NO	NO	NO
	390	NO	NO	NO
	391	NO	NO	NO
	392	YES	NO	NO
	393	NO	NO	NO
	394	NO	NO	NO
	395	NO	NO	NO
	396	NO	NO	NO
	397	NO	NO	NO
	398	NO	NO	NO
	399	NO	NO	NO
	400	NO	NO	NO
	401	NO	NO	NO
	402	NO	NO	NO
	403	NO	NO	NO
	404	YES	NO	NO
	405	NO	NO	NO
	406	NO	NO	NO
	407	YES	NO	NO
	408	NO	NO	NO
	409	NO	NO	NO
	410	YES	NO	NO
	411	NO	NO	NO
	412	YES	NO	NO
	413	NO	NO	NO
	414	YES	NO	NO
	415	NO	NO	NO
	416	NO	NO	NO
	417	NO	NO	NO
	418	NO	NO	NO
	419	NO	NO	NO
	420	NO	NO	NO
	421	NO	NO	NO
	422	NO	NO	NO
	423	NO	NO	NO
	424	NO	NO	NO
	425	NO	NO	NO
	426	YES	NO	NO
	427	YES	NO	NO
	428	YES	NO	NO
	429	NO	NO	NO
	430	NO	NO	NO
	431	NO	NO	NO
	432	NO	NO	NO
	433	YES	NO	NO
	434	YES	YES	NO
	435	NO	NO	NO
	436	NO	NO	NO
	437	NO	NO	NO
	438	YES	NO	NO
	439	NO	NO	NO
	440	NO	NO	NO
	441	NO	NO	NO
	442	NO	NO	NO
	443	NO	NO	NO
	444	NO	NO	NO
	445	YES	NO	NO
	446	NO	NO	NO
	447	NO	NO	NO
	448	NO	NO	NO
	449	NO	NO	NO
	450	NO	NO	NO
	451	NO	NO	NO
	452	YES	NO	NO
	453	NO	NO	NO
	454	NO	NO	NO
	455	NO	NO	NO
	456	NO	NO	NO
	457	YES	NO	NO
	458	NO	NO	NO
	459	YES	YES	NO
	460	NO	NO	NO
	461	NO	NO	NO
	462	YES	NO	NO
	463	NO	NO	NO
	464	NO	NO	NO
	465	NO	NO	NO
	466	NO	NO	NO
	467	NO	NO	NO
	468	NO	NO	NO
	469	NO	NO	NO
	470	NO	NO	NO
	471	NO	NO	NO
	472	NO	NO	NO
	473	NO	NO	NO
	474	NO	NO	NO
	475	YES	YES	NO
	476	NO	NO	NO
	477	NO	NO	NO
	478	YES	NO	NO
	479	NO	NO	NO
	480	NO	NO	NO
	481	NO	NO	NO
	482	NO	NO	NO
	483	NO	NO	NO
	484	NO	NO	NO
	485	NO	NO	NO
	486	YES	YES	NO
	487	YES	NO	NO
	488	NO	NO	NO
	489	NO	NO	NO
	490	YES	YES	NO
	491	YES	NO	NO
	492	NO	NO	NO
	493	NO	NO	NO
	494	NO	NO	NO
	495	NO	YES	NO
	496	NO	NO	NO
	497	NO	NO	NO
	498	NO	NO	NO
	499	NO	NO	NO
	500	NO	NO	NO
	501	YES	NO	NO
	502	NO	NO	NO
	503	YES	NO	NO
	504	NO	NO	NO
	505	YES	NO	NO
	506	NO	NO	NO
	507	YES	NO	NO
	508	NO	NO	NO
	509	NO	NO	NO
	510	NO	NO	NO
	511	YES	NO	NO
	512	YES	NO	NO
	513	NO	NO	NO
	514	YES	NO	NO
	515	NO	NO	NO
	516	NO	NO	NO
	517	NO	NO	NO
	518	NO	NO	NO
	519	NO	NO	NO
	520	NO	NO	NO
	521	NO	NO	NO
	522	YES	NO	NO
	523	NO	NO	NO
	524	NO	NO	NO
	525	NO	NO	NO
	526	NO	NO	NO
	527	NO	NO	NO
	528	NO	NO	NO
	529	NO	NO	NO
	530	NO	NO	NO
	531	YES	NO	NO
	532	NO	NO	NO
	533	NO	NO	NO
	534	NO	NO	NO
	535	NO	NO	NO
	536	NO	NO	NO
	537	NO	NO	NO
	538	YES	NO	NO
	539	NO	NO	NO
	540	NO	NO	NO
	541	YES	NO	NO
	542	YES	NO	NO
	543	NO	NO	NO
	544	NO	NO	NO
	545	NO	NO	NO
	546	NO	NO	NO
	547	NO	NO	NO
	548	NO	NO	NO
	549	YES	NO	NO
	550	YES	NO	NO
	551	NO	NO	NO
	552	YES	NO	NO
	553	NO	NO	NO
	554	NO	NO	NO
	555	NO	NO	NO
	556	YES	NO	NO
	557	NO	NO	NO
	558	YES	NO	NO
	559	NO	NO	NO
	560	NO	NO	NO
	561	YES	YES	NO
	562	NO	NO	NO
	563	NO	NO	NO
	564	NO	NO	NO
	565	NO	NO	NO
	566	NO	NO	NO
	567	NO	NO	NO
	568	YES	YES	NO
	569	YES	NO	NO
	570	NO	NO	NO
	571	YES	NO	NO
	572	NO	NO	NO
	573	NO	NO	NO
	574	NO	NO	NO
	575	NO	NO	NO
	576	NO	NO	NO
	577	NO	NO	NO
	578	YES	NO	NO
	579	YES	NO	NO
	580	NO	NO	NO
	581	NO	NO	NO
	582	NO	NO	NO
	583	NO	NO	NO
	584	NO	NO	NO
	585	NO	NO	NO
	586	YES	YES	NO
	587	YES	NO	NO
	588	NO	NO	NO
	589	NO	NO	NO
	590	NO	NO	NO
	591	YES	NO	NO
	592	NO	NO	NO
	593	YES	YES	NO
	594	NO	NO	NO
	595	NO	NO	NO
	596	YES	NO	NO
	597	NO	NO	NO
	598	YES	NO	NO
	599	YES	YES	NO
	600	NO	NO	NO
	601	NO	NO	NO
	602	YES	YES	NO
	603	YES	YES	NO
	604	YES	YES	NO
	605	YES	NO	NO
	606	YES	YES	NO
	607	NO	NO	NO
	608	YES	YES	NO
	609	YES	NO	NO
	610	NO	NO	NO
	611	NO	YES	NO
	612	NO	NO	NO
	613	NO	NO	NO
	614	NO	NO	NO
	615	NO	NO	NO
	616	NO	NO	NO
	617	NO	NO	NO
	618	NO	NO	NO
	619	NO	NO	NO
	620	NO	NO	NO
	621	NO	NO	NO
	622	NO	NO	NO
	623	NO	NO	NO
	624	YES	YES	NO
	625	NO	NO	NO
	626	NO	NO	NO
	627	NO	NO	NO
	628	YES	NO	NO
	629	NO	NO	NO
	630	YES	NO	NO
	631	NO	NO	NO
	632	NO	NO	NO
	633	NO	NO	NO
	634	NO	NO	NO
	635	NO	NO	NO
	636	NO	NO	NO
	637	NO	NO	NO
	638	NO	NO	NO
	639	NO	NO	NO
	640	NO	NO	NO
	641	NO	NO	NO
	642	NO	NO	NO
	643	NO	NO	NO
	644	NO	YES	NO
	645	NO	YES	NO
	646	NO	NO	NO
	647	NO	YES	NO
	648	NO	NO	NO
	649	NO	NO	NO
	650	NO	YES	NO
	651	NO	NO	NO
	652	NO	NO	NO
	653	NO	YES	NO
	654	NO	NO	NO
	655	NO	NO	NO
	656	NO	NO	NO
	657	NO	NO	NO
	658	NO	NO	NO
	659	NO	NO	NO
	660	NO	NO	NO
	661	NO	NO	NO
	662	NO	NO	NO
	663	NO	YES	NO
	664	NO	YES	NO
	665	NO	YES	NO
	666	NO	NO	NO
	667	NO	NO	NO
	668	NO	NO	NO
	669	NO	YES	NO
	670	NO	NO	NO
	671	NO	NO	NO
	672	NO	YES	NO
	673	NO	NO	NO
	674	NO	NO	NO
	675	NO	NO	NO
	676	NO	YES	NO
	677	NO	YES	NO
	678	NO	NO	NO
	679	NO	YES	NO
	680	NO	NO	NO
	681	NO	NO	NO
	682	NO	YES	NO
	683	NO	YES	NO
	684	NO	NO	NO
	685	NO	NO	NO
	686	NO	NO	NO
	687	NO	NO	NO
	688	NO	NO	NO
	689	NO	NO	NO
	690	NO	YES	NO
	691	NO	NO	NO
	692	NO	NO	NO
	693	NO	YES	NO
	694	NO	NO	NO
	695	NO	NO	NO
	696	NO	NO	NO
	697	NO	NO	NO
	698	NO	YES	NO
	699	NO	NO	NO
	700	NO	NO	NO
	701	NO	NO	NO
	702	NO	NO	NO
	703	NO	NO	NO
	704	NO	NO	NO
	705	NO	NO	NO
	706	NO	YES	NO
	707	NO	NO	NO
	708	NO	YES	NO
	709	NO	NO	NO
	710	NO	NO	NO
	711	NO	YES	NO
	712	NO	NO	NO
	713	NO	NO	NO
	714	NO	NO	NO
	715	NO	NO	NO
	716	NO	NO	NO
	717	NO	NO	NO
	718	NO	NO	NO
	719	NO	NO	NO
	720	NO	YES	NO
	721	NO	NO	NO
	722	NO	NO	NO
	723	NO	NO	NO
	724	NO	NO	NO
	725	NO	NO	NO
	726	NO	YES	NO
	727	NO	NO	NO
	728	NO	YES	NO
	729	NO	NO	NO
	730	NO	YES	NO
	731	NO	YES	NO
	732	NO	NO	NO
	733	NO	YES	NO
	734	NO	NO	NO
	735	NO	NO	NO
	736	NO	NO	NO
	737	NO	NO	NO
	738	NO	NO	NO
	739	NO	NO	NO
	740	NO	YES	NO
	741	NO	NO	NO
	742	NO	NO	NO
	743	NO	NO	NO
	744	NO	NO	NO
	745	NO	NO	NO
	746	NO	NO	NO
	747	NO	YES	NO
	748	NO	NO	NO
	749	NO	NO	NO
	750	NO	YES	NO
	751	NO	NO	NO
	752	NO	NO	NO
	753	NO	YES	NO
	754	NO	NO	NO
	755	NO	NO	NO
	756	NO	NO	NO
	757	NO	NO	NO
	758	NO	NO	NO
	759	NO	YES	NO
	760	NO	NO	NO
	761	NO	YES	NO
	762	NO	NO	NO
	763	NO	NO	NO
	764	NO	NO	NO
	765	NO	YES	NO
	766	NO	NO	NO
	767	NO	NO	NO
	768	NO	NO	NO
	769	NO	NO	NO
	770	NO	NO	NO
	771	NO	YES	NO
	772	NO	NO	NO
	773	NO	NO	NO
	774	NO	NO	NO
	775	NO	NO	NO
	776	NO	NO	NO
	777	NO	NO	NO
	778	NO	NO	NO
	779	NO	YES	NO
	780	NO	YES	NO
	781	NO	NO	NO
	782	NO	NO	NO
	783	NO	YES	NO
	784	NO	NO	NO
	785	NO	NO	NO
	786	NO	YES	NO
	787	NO	NO	NO
	788	NO	NO	NO
	789	NO	NO	NO
	790	NO	NO	NO
	791	NO	NO	NO
	792	NO	NO	NO
	793	NO	YES	NO
	794	NO	NO	NO
	795	NO	NO	NO
	796	NO	NO	NO
	797	NO	NO	NO
	798	NO	NO	NO
	799	NO	YES	NO
	800	NO	NO	NO
	801	NO	YES	NO
	802	NO	NO	NO
	803	NO	NO	NO
	804	NO	NO	NO
	805	NO	NO	NO
	806	NO	YES	NO
	807	NO	NO	NO
	808	NO	NO	NO
	809	NO	YES	NO
	810	NO	NO	NO
	811	NO	NO	NO
	812	NO	NO	NO
	813	NO	NO	NO
	814	NO	NO	NO
	815	NO	NO	NO
	816	NO	NO	NO
	817	NO	YES	NO
	818	NO	NO	NO
	819	NO	NO	NO
	820	NO	NO	NO
	821	NO	NO	NO
	822	NO	NO	NO
	823	NO	NO	NO
	824	NO	NO	NO
	825	NO	NO	NO
	826	NO	NO	NO
	827	NO	NO	NO
	828	NO	NO	NO
	829	NO	NO	NO
	830	NO	NO	NO
	831	NO	NO	NO
	832	NO	NO	NO
	833	NO	NO	NO
	834	NO	NO	NO
	835	NO	NO	NO
	836	NO	NO	NO
	837	NO	YES	NO
	838	NO	NO	NO
	839	NO	NO	NO
	840	NO	NO	NO
	841	NO	NO	NO
	842	NO	NO	NO
	843	NO	NO	NO
	844	NO	NO	NO
	845	NO	NO	NO
	846	NO	NO	NO
	847	NO	NO	NO
	848	NO	NO	NO
	849	NO	NO	NO
	850	NO	NO	NO
	851	NO	NO	NO
	852	NO	NO	NO
	853	NO	NO	NO
	854	NO	YES	NO
	855	NO	NO	NO
	856	NO	NO	NO
	857	NO	NO	NO
	858	NO	NO	NO
	859	NO	NO	NO
	860	NO	NO	NO
	861	NO	NO	NO
	862	NO	NO	NO
	863	NO	NO	NO
	864	NO	NO	NO
	865	NO	NO	NO
	866	NO	NO	NO
	867	NO	NO	NO
	868	NO	NO	NO
	869	NO	NO	NO
	870	NO	NO	NO
	871	NO	NO	NO
	872	NO	NO	NO
	873	NO	NO	NO
	874	NO	NO	NO
	875	NO	NO	NO
	876	NO	NO	YES
	877	NO	NO	NO
	878	NO	NO	NO
	879	NO	NO	NO
	880	NO	NO	NO
	881	NO	NO	YES
	882	NO	NO	NO
	883	NO	NO	NO
	884	NO	NO	NO
	885	NO	NO	NO
	886	NO	NO	NO
	887	NO	NO	NO
	888	NO	NO	NO
	889	NO	NO	YES
	890	NO	NO	YES
	891	NO	NO	NO
	892	NO	NO	NO
	893	NO	NO	NO
	894	NO	NO	NO
	895	NO	NO	NO
	896	NO	NO	NO
	897	NO	NO	NO
	898	NO	NO	NO
	899	NO	NO	NO
	900	NO	NO	NO
	901	NO	NO	NO
	902	NO	NO	YES
	903	NO	NO	NO
	904	NO	NO	NO
	905	NO	NO	NO
	906	NO	NO	YES
	907	NO	NO	NO
	908	NO	NO	NO
	909	NO	NO	NO
	910	NO	NO	YES
	911	NO	NO	NO
	912	NO	NO	YES
	913	NO	NO	YES
	914	NO	NO	NO
	915	NO	NO	NO
	916	NO	NO	NO
	917	NO	NO	NO
	918	NO	NO	NO
	919	NO	NO	NO
	920	NO	NO	NO
	921	NO	NO	NO
	922	NO	NO	NO
	923	NO	NO	NO
	924	NO	NO	NO
	925	NO	NO	NO
	926	NO	NO	NO
	927	NO	NO	NO
	928	NO	NO	YES
	929	NO	NO	NO
	930	NO	NO	NO
	931	NO	NO	NO
	932	NO	NO	YES
	933	NO	NO	NO
	934	NO	NO	NO
	935	NO	NO	YES
	936	NO	NO	YES
	937	NO	NO	NO
	938	NO	NO	NO
	939	NO	NO	NO
	940	NO	NO	YES
	941	NO	NO	YES
	942	NO	NO	NO
	943	NO	NO	NO
	944	NO	NO	NO
	945	NO	NO	NO
	946	NO	NO	YES
	947	NO	NO	NO
	948	NO	NO	NO
	949	NO	NO	NO
	950	NO	NO	NO
	951	NO	NO	YES
	952	NO	NO	YES
	953	NO	NO	YES
	954	NO	NO	NO
	955	YES	NO	NO
	956	NO	NO	NO
	957	NO	NO	NO
	958	NO	NO	YES
	959	NO	NO	NO
	960	NO	NO	YES
	961	NO	NO	YES
	962	NO	NO	NO
	963	NO	NO	YES
	964	NO	NO	NO
	965	NO	NO	NO
	966	NO	NO	NO
	967	NO	NO	NO
	968	NO	NO	NO
	969	NO	NO	YES
	970	NO	NO	YES
	971	NO	NO	NO
	972	NO	NO	NO
	973	NO	NO	YES
	974	NO	NO	NO
	975	NO	NO	NO
	976	YES	NO	NO
	977	NO	NO	NO
	978	NO	NO	NO
	979	NO	NO	YES
	980	NO	NO	YES
	981	NO	NO	NO
	982	NO	NO	NO
	983	NO	NO	NO
	984	NO	NO	YES
	985	YES	NO	YES
	986	NO	NO	YES
	987	NO	NO	YES
	988	NO	NO	YES
	989	NO	NO	NO
	990	NO	NO	YES
	991	NO	NO	NO
	992	NO	NO	NO
	993	NO	NO	YES
	994	YES	NO	YES
	995	NO	NO	NO
	996	NO	NO	YES
	997	NO	NO	NO
	998	NO	NO	YES
	999	NO	NO	YES
	1000	NO	NO	YES
	1001	NO	NO	YES
	1002	NO	NO	YES
	1003	NO	NO	NO
	1004	NO	NO	YES
	1005	NO	NO	NO
	1006	NO	NO	NO
	1007	NO	NO	YES
	1008	NO	NO	YES
	1009	NO	NO	YES
	1010	NO	NO	YES
	1011	NO	NO	YES
	1012	NO	NO	NO
	1013	NO	NO	YES
	1014	NO	NO	NO
	1015	NO	NO	YES
	1016	YES	NO	YES
	1017	NO	NO	YES
	1018	NO	NO	NO
	1019	NO	NO	YES
	1020	NO	NO	NO
	1021	YES	NO	YES
	1022	NO	NO	NO
	1023	NO	NO	YES
	1024	NO	NO	NO
	1025	NO	NO	NO
	1026	NO	NO	YES
	1027	NO	NO	NO
	1028	YES	NO	YES
	1029	NO	NO	NO
	1030	YES	NO	NO
	1031	NO	NO	YES
	1032	NO	NO	YES
	1033	NO	NO	YES
	1034	NO	NO	YES
	1035	NO	NO	YES
	1036	YES	NO	NO
	1037	NO	NO	YES
	1038	YES	NO	YES
	1039	YES	NO	YES
	1040	NO	NO	YES
	1041	NO	NO	YES
	1042	NO	NO	YES
	1043	NO	NO	NO
	1044	NO	NO	YES
	1045	NO	NO	NO
	1046	NO	NO	YES
	1047	NO	NO	NO
	1048	NO	NO	NO
	1049	NO	NO	YES
	1050	NO	NO	NO
	1051	NO	NO	NO
	1052	NO	NO	NO
	1053	NO	NO	NO
	1054	NO	NO	YES
	1055	NO	NO	NO
	1056	YES	NO	YES
	1057	NO	NO	NO
	1058	NO	NO	NO
	1059	NO	NO	NO
	1060	NO	NO	YES
	1061	NO	NO	NO
	1062	NO	NO	NO
	1063	NO	NO	NO
	1064	NO	NO	NO
	1065	NO	NO	NO
	1066	NO	NO	NO
	1067	NO	YES	YES
	1068	NO	NO	NO
	1069	NO	NO	NO
	1070	YES	NO	YES
	1071	NO	NO	YES
	1072	NO	NO	YES
	1073	NO	NO	YES
	1074	NO	NO	YES
	1075	NO	NO	YES
	1076	NO	NO	NO
	1077	NO	NO	YES
	1078	NO	NO	NO
	1079	NO	NO	NO
	1080	NO	NO	YES
	1081	NO	NO	YES
	1082	NO	NO	YES
	1083	YES	NO	YES
	1084	NO	NO	NO
	1085	NO	NO	YES
	1086	NO	NO	NO
	1087	NO	NO	YES
	1088	NO	NO	NO
	1089	NO	NO	YES
	1090	YES	NO	YES
	1091	NO	NO	NO
	1092	NO	NO	YES
	1093	NO	NO	YES
	1094	NO	NO	YES
	1095	NO	NO	NO
	1096	NO	NO	YES
	1097	NO	NO	NO
	1098	NO	NO	NO
	1099	NO	NO	YES
	1100	NO	NO	YES
	1101	NO	NO	YES
	1102	NO	NO	YES
	1103	NO	NO	NO
	1104	NO	NO	YES
	1105	NO	NO	NO
	1106	YES	NO	YES
	1107	NO	NO	YES
	1108	NO	NO	NO
	1109	NO	NO	NO
	1110	NO	NO	NO
	1111	NO	NO	NO
	1112	YES	NO	YES
	1113	NO	NO	YES
	1114	YES	NO	YES
	1115	NO	NO	NO
	1116	NO	NO	YES
	1117	NO	NO	NO
	1118	NO	NO	NO
	1119	NO	NO	NO
	1120	NO	NO	NO
	1121	NO	NO	YES
	1122	NO	NO	NO
	1123	NO	NO	NO
	1124	NO	NO	YES
	1125	NO	NO	NO
	1126	NO	NO	NO
	1127	NO	NO	YES
	1128	NO	NO	YES
	1129	NO	NO	YES
	1130	NO	NO	NO
	1131	NO	NO	YES
	1132	YES	NO	YES
	1133	NO	NO	YES
	1134	YES	NO	YES
	1135	NO	NO	YES
	1136	NO	NO	YES
	1137	NO	NO	YES
	1138	YES	NO	NO
	1139	NO	NO	YES
	1140	NO	NO	NO
	1141	NO	NO	YES
	1142	NO	NO	NO
	1143	NO	NO	YES
	1144	NO	NO	YES
	1145	NO	NO	YES
	1146	NO	NO	NO
	1147	NO	NO	YES
	1148	NO	NO	YES
	1149	NO	NO	YES
	1150	NO	NO	NO
	1151	NO	NO	YES
	1152	NO	NO	NO
	1153	NO	NO	NO
	1154	NO	NO	NO
	1155	NO	NO	YES
	1156	YES	NO	NO
	1157	NO	NO	YES
	1158	NO	NO	YES
	1159	NO	NO	NO
	1160	NO	NO	YES
	1161	NO	NO	YES
	1162	NO	NO	NO
	1163	NO	NO	YES
	1164	NO	NO	YES
	1165	NO	NO	YES
	1166	NO	NO	YES
	1167	NO	NO	YES
	1168	YES	NO	NO
	1169	NO	NO	NO
	1170	NO	NO	YES
	1171	NO	NO	NO
	1172	NO	NO	YES
	1173	YES	NO	YES
	1174	NO	NO	YES
	1175	NO	NO	NO
	1176	NO	NO	NO
	1177	NO	NO	YES
	1178	NO	NO	NO
	1179	NO	NO	NO
	1180	NO	NO	YES
	1181	NO	NO	YES
	1182	YES	NO	NO
	1183	NO	NO	NO
	1184	NO	NO	NO
	1185	NO	NO	YES
	1186	NO	NO	NO
	1187	NO	NO	YES
	1188	NO	NO	NO
	1189	NO	NO	YES
	1190	NO	NO	YES
	1191	NO	NO	YES
	1192	YES	NO	NO
	1193	NO	NO	NO
	1194	NO	NO	YES
	1195	NO	NO	YES
	1196	NO	NO	NO
	1197	NO	NO	YES
	1198	NO	NO	YES
	1199	NO	NO	YES
	1200	NO	NO	YES
	1201	NO	NO	NO
	1202	NO	NO	YES
	1203	NO	NO	YES
	1204	NO	NO	NO
	1205	NO	NO	NO
	1206	NO	NO	YES
	1207	NO	YES	NO
	1208	NO	NO	YES
	1209	NO	NO	NO
	1210	NO	NO	YES
	1211	NO	NO	NO
	1212	NO	NO	NO
	1213	NO	NO	YES
	1214	NO	NO	NO
	1215	NO	NO	NO
	1216	NO	NO	NO
	1217	NO	NO	YES
	1218	NO	NO	NO
	1219	NO	NO	YES
	1220	NO	NO	NO
	1221	NO	NO	YES
	1222	NO	NO	NO
	1223	NO	NO	YES
	1224	NO	NO	NO
	1225	YES	NO	NO
	1226	NO	NO	NO
	1227	NO	NO	NO
	1228	NO	NO	NO
	1229	NO	NO	YES
	1230	NO	NO	YES
	1231	NO	NO	NO
	1232	NO	NO	NO
	1233	NO	NO	NO
	1234	NO	NO	NO
	1235	NO	NO	YES
	1236	NO	NO	NO
	1237	NO	NO	YES
	1238	NO	NO	NO
	1239	NO	NO	NO
	1240	NO	NO	NO
	1241	NO	YES	YES
	1242	NO	NO	NO
	1243	NO	NO	NO
	1244	NO	NO	NO
	1245	NO	NO	YES
	1246	NO	NO	YES
	1247	NO	NO	NO
	1248	NO	NO	NO
	1249	NO	NO	YES
	1250	NO	NO	YES
	1251	NO	NO	NO
	1252	NO	NO	NO
	1253	NO	NO	YES
	1254	NO	YES	YES
	1255	NO	NO	YES
	1256	NO	NO	YES
	1257	NO	NO	NO
	1258	NO	NO	YES
	1259	NO	NO	NO
	1260	NO	NO	NO
	1261	NO	NO	YES
	1262	NO	NO	NO
	1263	NO	NO	YES
	1264	NO	YES	YES
	1265	NO	NO	YES
	1266	NO	NO	NO
	1267	NO	NO	YES
	1268	NO	NO	YES
	1269	NO	NO	YES
	1270	NO	YES	YES
	1271	NO	NO	NO
	1272	NO	NO	YES
	1273	NO	NO	YES
	1274	NO	NO	NO
	1275	YES	NO	YES
	1276	NO	NO	YES
	1277	NO	NO	NO
	1278	NO	NO	NO
	1279	NO	NO	YES
	1280	NO	NO	NO
	1281	NO	YES	YES
	1282	NO	NO	YES
	1283	YES	NO	NO
	1284	NO	NO	NO
	1285	NO	NO	YES
	1286	NO	NO	YES
	1287	NO	NO	NO
	1288	NO	NO	YES
	1289	YES	NO	YES
	1290	NO	NO	NO
	1291	NO	NO	YES
	1292	NO	NO	YES
	1293	NO	NO	YES
	1294	NO	NO	NO
	1295	NO	NO	NO
	1296	NO	NO	YES
	1297	NO	NO	NO
	1298	NO	NO	YES
	1299	NO	NO	NO
	1300	YES	NO	YES
	1301	NO	YES	YES
	1302	NO	NO	YES
	1303	NO	NO	YES
	1304	NO	NO	YES
	1305	NO	NO	NO
	1306	YES	YES	YES
	1307	NO	YES	NO
	1308	NO	NO	YES
	1309	NO	NO	YES
	1310	NO	NO	NO
	1311	YES	NO	YES
	1312	YES	NO	YES
	1313	NO	NO	NO
	1314	NO	NO	NO
	1315	YES	NO	YES
	1316	YES	NO	YES
	1317	YES	NO	YES
	1318	NO	NO	YES
	1319	NO	NO	YES
	1320	NO	NO	NO
	1321	NO	NO	YES
	1322	NO	NO	NO
	1323	NO	NO	YES
	1324	NO	NO	NO
	1325	NO	NO	YES
	1326	NO	NO	YES
	1327	NO	NO	NO
	1328	NO	NO	YES
	1329	YES	NO	YES
	1330	NO	YES	YES
	1331	NO	NO	YES
	1332	NO	NO	YES
	1333	NO	YES	YES
	1334	NO	NO	YES
	1335	NO	NO	NO
	1336	NO	NO	YES
	1337	NO	YES	YES
	1338	NO	NO	YES
	1339	NO	NO	NO
	1340	NO	NO	YES
	1341	YES	NO	YES
	1342	NO	NO	YES
	1343	NO	NO	NO
	1344	NO	NO	YES
	1345	NO	YES	YES
	1346	NO	NO	NO
	1347	NO	NO	YES
	1348	NO	NO	YES
	1349	NO	NO	NO
	1350	NO	NO	YES
	1351	NO	NO	YES
	1352	YES	NO	YES
	1353	NO	NO	NO
	1354	NO	NO	YES
	1355	NO	NO	NO
	1356	NO	NO	NO
	1357	NO	NO	YES
	1358	NO	NO	YES
	1359	NO	NO	YES
	1360	YES	YES	YES
	1361	NO	NO	NO
	1362	NO	NO	NO
	1363	NO	NO	NO
	1364	NO	NO	YES
	1365	NO	NO	NO
	1366	YES	NO	YES
	1367	NO	NO	NO
	1368	NO	NO	YES
	1369	NO	NO	NO
	1370	NO	NO	NO
	1371	NO	YES	YES
	1372	NO	NO	NO
	1373	NO	NO	NO
	1374	YES	YES	YES
	1375	NO	NO	YES
	1376	NO	NO	YES
	1377	NO	NO	NO
	1378	NO	NO	NO
	1379	NO	YES	YES
	1380	NO	NO	NO
	1381	NO	NO	YES
	1382	NO	YES	YES
	1383	NO	NO	YES
	1384	YES	NO	YES
	1385	YES	YES	YES
	1386	NO	NO	YES
	1387	NO	NO	YES
	1388	YES	YES	YES
	1389	NO	NO	NO
	1390	NO	NO	NO
	1391	NO	NO	YES
	1392	NO	NO	YES
	1393	NO	NO	YES
	1394	YES	YES	YES
	1395	NO	NO	NO
	1396	YES	YES	YES
	1397	NO	NO	NO
	1398	YES	YES	YES
	1399	NO	NO	NO
	1400	NO	NO	YES
	1401	YES	YES	YES
	1402	YES	YES	YES
	1403	NO	NO	YES
	1404	NO	NO	YES
	1405	NO	NO	NO
	1406	NO	NO	NO
	1407	NO	NO	NO
	1408	NO	NO	YES
	1409	NO	NO	NO
	1410	NO	NO	NO
	1411	NO	NO	NO
	1412	YES	YES	YES
	1413	NO	NO	NO
	1414	NO	NO	YES
	1415	YES	YES	YES
	1416	NO	YES	YES
	1417	NO	NO	NO
	1418	NO	NO	YES
	1419	NO	NO	NO
	1420	YES	YES	YES
	1421	NO	NO	YES
	1422	NO	NO	NO
	1423	NO	NO	NO
	1424	NO	NO	NO
	1425	NO	NO	NO
	1426	YES	YES	YES
	1427	NO	YES	YES
	1428	NO	YES	NO
	1429	NO	NO	NO
	1430	NO	NO	NO
	1431	NO	NO	NO
	1432	NO	NO	YES
	1433	NO	NO	YES
	1434	NO	NO	NO
	1435	YES	NO	YES
	1436	NO	NO	YES
	1437	NO	NO	NO
	1438	NO	NO	NO
	1439	NO	NO	NO
	1440	NO	NO	NO
	1441	NO	NO	NO
	1442	NO	NO	NO
	1443	NO	NO	YES
	1444	YES	YES	YES
	1445	NO	NO	YES
	1446	NO	NO	NO
	1447	NO	YES	YES
	1448	YES	YES	YES
	1449	NO	NO	NO
	1450	NO	NO	YES
	1451	NO	NO	NO
	1452	NO	NO	YES
	1453	YES	YES	YES
	1454	NO	NO	YES
	1455	NO	NO	YES
	1456	NO	NO	NO
	1457	NO	NO	NO
	1458	NO	NO	YES
	1459	NO	NO	NO
	1460	NO	NO	YES
	1461	NO	NO	YES
	1462	NO	NO	NO
	1463	YES	YES	YES
	1464	NO	NO	YES
	1465	NO	NO	NO
	1466	NO	YES	YES
	1467	YES	YES	YES
	1468	NO	NO	NO
	1469	NO	NO	YES
	1470	NO	NO	YES
	1471	NO	NO	NO
	1472	NO	NO	NO
	1473	NO	NO	YES
	1474	YES	YES	YES
	1475	YES	YES	YES
	1476	YES	YES	YES
	1477	YES	YES	YES
	1478	NO	YES	YES
	1479	NO	NO	NO
	1480	NO	NO	YES
	1481	NO	NO	NO
	1482	YES	YES	YES
	1483	YES	YES	YES
	1484	YES	YES	YES
	1485	NO	NO	NO
	1486	NO	NO	YES
	1487	NO	NO	YES
	1488	NO	NO	YES
	1489	YES	YES	YES
	1490	NO	NO	NO
	1491	NO	NO	NO
	1492	YES	YES	YES
	1493	YES	YES	YES
	1494	YES	YES	YES
	1495	NO	NO	NO
	1496	NO	NO	YES
	1497	NO	NO	NO
	1498	NO	NO	NO
	1499	NO	NO	YES
	1500	NO	NO	YES
	1501	NO	NO	YES
	1502	NO	NO	YES
	1503	NO	NO	NO
	1504	NO	NO	NO
	1505	YES	NO	YES
	1506	YES	YES	YES
	1507	YES	YES	YES
	1508	NO	NO	NO
	1509	NO	NO	YES
	1510	NO	NO	NO
	1511	NO	NO	NO
	1512	NO	NO	NO
	1513	NO	NO	YES
	1514	NO	NO	NO
	1515	YES	YES	YES
	1516	YES	YES	YES
	1517	NO	NO	NO
	1518	NO	NO	NO
	1519	NO	NO	NO
	1520	YES	YES	YES
	1521	NO	NO	NO
	1522	NO	NO	NO
	1523	NO	NO	NO
	1524	YES	YES	YES
	1525	NO	NO	YES
	1526	NO	NO	NO
	1527	NO	YES	YES
	1528	YES	YES	YES
	1529	NO	NO	NO
	1530	YES	YES	NO
	1531	NO	NO	NO
	1532	YES	YES	YES
	1533	NO	NO	NO
	1534	YES	YES	YES
	1535	NO	NO	YES
	1536	YES	YES	YES
	1537	YES	YES	YES
	1538	NO	NO	NO
	1539	YES	YES	YES
	1540	YES	NO	YES
	1541	NO	NO	NO
	1542	NO	NO	NO
	1543	NO	NO	YES
	1544	NO	NO	YES
	1545	YES	NO	YES
	1546	NO	NO	YES
	1547	YES	YES	YES
	1548	NO	NO	YES
	1549	NO	NO	NO
	1550	YES	YES	YES
	1551	NO	NO	NO
	1552	YES	YES	YES
	1553	YES	YES	YES
	1554	NO	NO	YES
	1555	NO	NO	NO
	1556	NO	NO	NO
	1557	NO	NO	YES
	1558	NO	NO	NO
	1559	NO	NO	NO
	1560	NO	NO	NO
	1561	NO	NO	YES
	1562	NO	NO	YES
	1563	NO	NO	YES
	1564	NO	NO	NO
	1565	YES	YES	YES
	1566	YES	YES	YES
	1567	NO	NO	NO
	1568	YES	YES	YES
	1569	NO	NO	YES
	1570	YES	NO	YES
	1571	NO	NO	NO
	1572	YES	YES	YES
	1573	NO	NO	NO
	1574	NO	NO	NO
	1575	NO	NO	NO
	1576	NO	NO	NO
	1577	NO	NO	NO
	1578	NO	NO	YES
	1579	NO	NO	NO
	1580	NO	YES	YES
	1581	YES	NO	YES
	1582	YES	YES	YES
	1583	NO	NO	NO
	1584	YES	NO	YES
	1585	NO	NO	NO
	1586	YES	YES	YES
	1587	YES	YES	YES
	1588	YES	NO	NO
	1589	YES	YES	YES
	1590	NO	NO	NO
	1591	YES	YES	YES
	1592	YES	NO	NO
	1593	YES	YES	YES
	1594	NO	NO	NO
	1595	YES	NO	YES
	1596	YES	NO	YES
	1597	YES	NO	NO
	1598	YES	YES	YES
	1599	YES	YES	YES
	1600	YES	NO	YES
	1601	YES	NO	NO
	1602	YES	NO	YES
	1603	NO	NO	YES
	1604	NO	NO	NO
	1605	YES	NO	YES
	1606	NO	NO	NO
	1607	NO	NO	NO
	1608	NO	NO	NO
	1609	YES	NO	NO
	1610	YES	YES	YES
	1611	NO	NO	YES
	1612	NO	NO	YES
	1613	YES	YES	YES
	1614	YES	YES	YES
	1615	YES	NO	YES
	1616	YES	YES	YES
	1617	YES	NO	NO
	1618	NO	NO	NO
	1619	YES	NO	YES
	1620	YES	NO	YES
	1621	YES	YES	YES
	1622	YES	NO	YES
	1623	YES	YES	YES
	1624	NO	NO	YES
	1625	YES	NO	YES
	1626	YES	NO	YES
	1627	YES	YES	YES
	1628	YES	NO	YES
	1629	NO	NO	NO
	1630	NO	NO	YES
	1631	YES	YES	YES
	1632	NO	NO	NO
	1633	YES	NO	YES
	1634	NO	NO	NO
	1635	YES	NO	YES
	1636	YES	NO	YES
	1637	NO	NO	NO
	1638	YES	YES	YES
	1639	YES	NO	YES
	1640	YES	YES	YES
	1641	NO	NO	NO
	1642	NO	NO	YES
	1643	YES	YES	YES
	1644	YES	YES	YES
	1645	YES	YES	YES
	1646	YES	YES	YES
	1647	NO	NO	NO
	1648	NO	NO	NO
	1649	NO	NO	YES
	1650	YES	YES	YES
	1651	NO	NO	YES
	1652	NO	NO	YES
	1653	YES	NO	YES
	1654	YES	YES	YES
	1655	NO	NO	NO
	1656	NO	NO	NO
	1657	NO	NO	NO
	1658	NO	NO	YES
	1659	NO	NO	YES
	1660	NO	NO	YES
	1661	NO	NO	NO
	1662	YES	NO	YES
	1663	YES	NO	YES
	1664	NO	NO	NO
	1665	NO	NO	NO
	1666	NO	NO	NO
	1667	NO	NO	YES
	1668	NO	NO	YES
	1669	NO	NO	YES
	1670	NO	NO	YES
	1671	YES	NO	NO
	1672	NO	NO	NO
	1673	NO	NO	YES
	1674	NO	NO	NO
	1675	NO	NO	YES
	1676	NO	NO	YES
	1677	NO	NO	NO
	1678	YES	NO	YES
	1679	NO	NO	NO
	1680	NO	NO	NO
	1681	NO	NO	YES
	1682	NO	NO	YES
	1683	NO	NO	NO
	1684	YES	NO	YES
	1685	NO	NO	NO
	1686	NO	NO	NO
	1687	NO	NO	NO
	1688	NO	NO	NO
	1689	NO	NO	NO
	1690	NO	NO	NO
	1691	NO	NO	NO
	1692	NO	NO	YES
	1693	NO	NO	YES
	1694	NO	NO	NO
	1695	NO	NO	YES
	1696	NO	NO	NO
	1697	NO	NO	YES
	1698	NO	NO	YES
	1699	NO	NO	NO
	1700	NO	NO	YES
	1701	NO	NO	NO
	1702	NO	NO	NO
	1703	NO	NO	YES
	1704	NO	NO	YES
	1705	YES	NO	YES
	1706	NO	NO	YES
	1707	NO	NO	YES
	1708	NO	NO	NO
	1709	NO	NO	NO
	1710	NO	NO	NO
	1711	NO	NO	YES
	1712	NO	NO	YES
	1713	NO	NO	NO
	1714	NO	NO	YES
	1715	YES	NO	YES
	1716	YES	NO	YES
	1717	NO	NO	YES
	1718	NO	NO	NO
	1719	NO	NO	YES
	1720	NO	NO	NO
	1721	NO	NO	YES
	1722	NO	NO	NO
	1723	NO	NO	NO
	1724	NO	NO	YES
	1725	NO	NO	NO
	1726	NO	NO	NO
	1727	NO	NO	YES
	1728	NO	NO	YES
	1729	NO	NO	YES
	1730	NO	NO	YES
	1731	NO	NO	NO
	1732	YES	NO	NO
	1733	NO	NO	NO
	1734	NO	NO	YES
	1735	YES	NO	NO
	1736	NO	NO	YES
	1737	NO	NO	YES
	1738	NO	NO	YES
	1739	NO	NO	NO
	1740	YES	NO	NO
	1741	NO	NO	YES
	1742	NO	NO	YES
	1743	NO	NO	NO
	1744	YES	NO	YES
	1745	NO	NO	NO
	1746	NO	NO	YES
	1747	NO	NO	NO
	1748	NO	NO	YES
	1749	NO	NO	NO
	1750	NO	NO	NO
	1751	NO	NO	YES
	1752	NO	NO	NO
	1753	NO	NO	YES
	1754	NO	NO	NO
	1755	NO	NO	YES
	1756	NO	NO	NO
	1757	NO	NO	NO
	1758	YES	NO	YES
	1759	NO	NO	YES
	1760	NO	NO	NO
	1761	NO	NO	YES
	1762	NO	NO	YES
	1763	NO	NO	NO
	1764	NO	NO	YES
	1765	NO	NO	YES
	1766	NO	NO	NO
	1767	NO	NO	NO
	1768	NO	NO	NO
	1769	NO	NO	YES
	1770	NO	NO	YES
	1771	NO	NO	YES
	1772	NO	NO	YES
	1773	NO	NO	YES
	1774	NO	NO	YES
	1775	YES	NO	YES
	1776	NO	NO	NO
	1777	NO	NO	NO
	1778	YES	NO	YES
	1779	YES	NO	YES
	1780	NO	NO	YES
	1781	NO	NO	NO
	1782	NO	NO	YES
	1783	NO	NO	YES
	1784	NO	NO	NO
	1785	YES	NO	NO
	1786	NO	NO	YES
	1787	YES	NO	YES
	1788	NO	NO	YES
	1789	NO	NO	NO
	1790	YES	NO	YES
	1791	NO	NO	NO
	1792	NO	NO	NO
	1793	NO	NO	YES
	1794	NO	NO	NO
	1795	NO	NO	NO
	1796	NO	NO	NO
	1797	NO	NO	YES
	1798	YES	NO	NO
	1799	YES	NO	YES
	1800	NO	NO	YES
	1801	NO	NO	NO
	1802	NO	NO	YES
	1803	NO	NO	NO
	1804	NO	NO	NO
	1805	NO	NO	NO
	1806	YES	NO	YES
	1807	NO	NO	YES
	1808	NO	NO	YES
	1809	YES	NO	YES
	1810	NO	NO	NO
	1811	NO	NO	NO
	1812	NO	NO	YES
	1813	NO	NO	NO
	1814	NO	NO	YES
	1815	NO	NO	NO
	1816	NO	NO	YES
	1817	NO	NO	YES
	1818	NO	NO	YES
	1819	NO	NO	YES
	1820	YES	NO	NO
	1821	NO	NO	YES
	1822	NO	NO	YES
	1823	NO	NO	YES
	1824	NO	NO	NO
	1825	NO	NO	YES
	1826	YES	NO	YES
	1827	YES	NO	YES
	1828	NO	NO	YES
	1829	YES	NO	YES
	1830	NO	NO	YES
	1831	NO	NO	YES
	1832	NO	NO	YES
	1833	NO	NO	YES
	1834	NO	NO	NO
	1835	NO	NO	YES
	1836	NO	NO	NO
	1837	NO	NO	YES
	1838	YES	NO	YES
	1839	NO	NO	YES
	1840	NO	NO	YES
	1841	NO	NO	YES
	1842	NO	NO	YES
	1843	NO	NO	NO
	1844	NO	NO	YES
	1845	NO	NO	YES
	1846	NO	NO	YES
	1847	NO	NO	YES
	1848	NO	NO	YES
	1849	NO	NO	NO
	1850	NO	NO	NO
	1851	NO	NO	YES
	1852	NO	NO	YES
	1853	YES	NO	YES
	1854	NO	NO	NO
	1855	NO	NO	YES
	1856	NO	NO	YES
	1857	NO	NO	NO
	1858	NO	NO	YES
	1859	NO	NO	YES
	1860	NO	NO	YES
	1861	YES	YES	YES
	1862	NO	NO	NO
	1863	YES	NO	YES
	1864	NO	NO	YES
	1865	YES	NO	YES
	1866	NO	NO	YES
	1867	YES	NO	YES
	1868	YES	NO	YES
	1869	YES	NO	YES
	1870	YES	NO	YES
	1871	NO	NO	YES
	1872	NO	NO	NO
	1873	NO	NO	YES
	1874	NO	NO	YES
	1875	NO	NO	NO
	1876	YES	NO	YES
	1877	YES	NO	YES
	1878	YES	YES	YES
	1879	NO	NO	YES
	1880	NO	NO	YES
	1881	YES	NO	YES
	1882	NO	NO	NO
	1883	NO	NO	NO
	1884	NO	NO	NO
	1885	YES	YES	YES
	1886	NO	NO	YES
	1887	YES	YES	YES
	1888	NO	NO	YES
	1889	YES	NO	YES
	1890	YES	NO	YES
	1891	NO	NO	YES
	1892	NO	NO	NO
	1893	YES	YES	YES
	1894	NO	NO	YES
	1895	NO	NO	YES
	1896	NO	NO	YES
	1897	NO	NO	YES
	1898	NO	NO	NO
	1899	NO	NO	YES
	1900	NO	NO	NO
	1901	NO	NO	YES
	1902	YES	NO	YES
	1903	NO	NO	YES
	1904	NO	NO	YES
	1905	YES	NO	NO
	1906	NO	NO	YES
	1907	NO	NO	YES
	1908	NO	NO	YES
	1909	NO	NO	YES
	1910	YES	YES	YES
	1911	NO	NO	YES
	1912	YES	NO	YES
	1913	NO	NO	YES
	1914	NO	NO	YES
	1915	YES	NO	YES
	1916	YES	NO	YES
	1917	NO	NO	YES
	1918	YES	NO	YES
	1919	NO	NO	NO
	1920	NO	NO	NO
	1921	NO	NO	YES
	1922	NO	NO	YES
	1923	NO	NO	NO
	1924	NO	NO	YES
	1925	YES	YES	YES
	1926	NO	NO	NO
	1927	YES	YES	YES
	1928	NO	NO	YES
	1929	YES	NO	YES
	1930	YES	NO	YES
	1931	NO	NO	NO
	1932	YES	NO	NO
	1933	NO	NO	NO
	1934	YES	NO	YES
	1935	NO	NO	NO
	1936	NO	NO	YES
	1937	NO	NO	YES
	1938	NO	NO	NO
	1939	NO	NO	YES
	1940	NO	NO	YES
	1941	NO	NO	YES
	1942	YES	NO	YES
	1943	NO	NO	NO
	1944	NO	NO	NO
	1945	NO	NO	YES
	1946	NO	NO	YES
	1947	YES	NO	YES
	1948	YES	NO	YES
	1949	NO	NO	NO
	1950	YES	NO	YES
	1951	YES	YES	YES
	1952	NO	NO	NO
	1953	YES	NO	NO
	1954	NO	NO	NO
	1955	NO	NO	YES
	1956	YES	YES	YES
	1957	YES	NO	YES
	1958	NO	NO	NO
	1959	NO	NO	NO
	1960	NO	NO	NO
	1961	YES	YES	YES
	1962	NO	NO	NO
	1963	NO	NO	YES
	1964	NO	NO	NO
	1965	NO	NO	NO
	1966	YES	YES	YES
	1967	NO	NO	NO
	1968	YES	YES	YES
	1969	NO	NO	NO
	1970	NO	NO	YES
	1971	NO	NO	YES
	1972	NO	NO	YES
	1973	YES	NO	NO
	1974	NO	NO	YES
	1975	NO	NO	NO
	1976	YES	NO	YES
	1977	YES	NO	NO
	1978	NO	NO	NO
	1979	NO	NO	NO
	1980	YES	NO	NO
	1981	YES	YES	YES
	1982	NO	NO	YES
	1983	YES	YES	YES
	1984	YES	YES	YES
	1985	NO	NO	YES
	1986	NO	NO	YES
	1987	NO	NO	YES
	1988	NO	NO	YES
	1989	NO	NO	NO
	1990	YES	NO	YES
	1991	YES	NO	YES
	1992	NO	NO	YES
	1993	NO	YES	YES
	1994	NO	NO	YES
	1995	YES	YES	YES
	1996	YES	YES	YES
	1997	NO	NO	YES
	1998	NO	NO	YES
[truncated: 7,841 more rows]

## Sheet: f
	DATA (prob density histograms)																														DATA (replicate means)									STATISTICS
		Light OFF (Tac1 and Calca pooled)														Light ON (Tac1)								Light ON (Calca)								Frequency (Hz)								Tac1 ON vs. OFF			Calca ON vs. OFF			Tac1 ON vs. Calca ON
	Binned Hz (X)	probability density (Y)														probability density (Y)								probability density (Y)							Condition	replicate 1	replicate 2	replicate 3	replicate 4	replicate 5	replicate 6	replicate 7		Wilcoxon matched-pairs signed rank test			Wilcoxon matched-pairs signed rank test			Mann Whitney test
		replicate 1	replicate 2	replicate 3	replicate 4	replicate 5	replicate 6	replicate 7	replicate 1	replicate 2	replicate 3	replicate 4	replicate 5	replicate 6		replicate 1	replicate 2	replicate 3	replicate 4	replicate 5	replicate 6	replicate 7		replicate 1	replicate 2	replicate 3	replicate 4	replicate 5	replicate 6		OFF Tac1	5.166	4.029	5.168	6.431	4.166	4.568	5.141		P value	0.0156		P value	0.0313		P value	0.0012
	0	0	0	0	0	0	0	0	0	0	0	0.00255102	0	0		0	0	0	0	0	0	0		0	0	0	0	0	0		ON Tac1	8.755	7.084	7.933	8.299	8.442	9.159	7.565		Exact or approximate P value?	Exact		Exact or approximate P value?	Exact		Exact or approximate P value?	Exact
	0.25	0	0	0	0	0	0	0	0	0	0	0	0	0		0	0	0	0	0	0	0		0	0	0	0	0	0		OFF Calca	4.959	5.501	5.683	4.636	5.186	6.452			P value summary	*		P value summary	*		P value summary	**
	0.5	0	0	0	0	0	0	0	0	0	0	0.00255102	0	0		0	0	0	0	0	0	0		0	0	0	0	0	0		ON Calca	2.336	2.578	3.579	3.334	2.901	3.28			Significantly different (P < 0.05)?	Yes		Significantly different (P < 0.05)?	Yes		Significantly different (P < 0.05)?	Yes
	0.75	0	0	0	0	0	0	0	0	0	0	0	0	0		0	0	0	0	0	0	0.00381679		0	0	0	0	0	0											One- or two-tailed P value?	Two-tailed		One- or two-tailed P value?	Two-tailed		One- or two-tailed P value?	Two-tailed
	1	0	0	0	0	0	0	0	0	0	0	0	0	0.00110619		0	0	0	0	0	0	0		0	0.00970874	0	0	0.0114286	0											Sum of positive, negative ranks	28.00 , 0.000		Sum of positive, negative ranks	0.000 , -21.00		Sum of ranks in column B,D	70 , 21
	1.25	0	0.00151745	0.00125313	0.000714286	0	0	0.00777605	0	0	0	0	0	0		0	0	0	0	0	0	0.00954198		0	0.0291262	0	0.00595238	0.0228571	0.034965											Sum of signed ranks (W)	28		Sum of signed ranks (W)	-21		Mann-Whitney U	0
	1.5	0.0025974	0.00151745	0.00125313	0.000714286	0	0	0.00933126	0.00149701	0.00875657	0	0.00510204	0.00133869	0.00110619		0	0	0	0	0	0	0.00954198		0.0134228	0.00970874	0	0.0119048	0	0.00699301											Number of pairs	7		Number of pairs	6
	1.75	0.0233766	0.0030349	0.00125313	0	0.00223214	0.0075188	0.00777605	0	0.0455342	0.00356506	0.00255102	0.0147256	0.00663717		0	0	0	0	0	0	0.00381679		0.100671	0.0194175	0.0220588	0.047619	0.0685714	0.027972											Number of ties (ignored)	0		Number of ties (ignored)	0
	2	0.0545455	0.0030349	0.0037594	0.00142857	0.00223214	0.037594	0.0155521	0.00898204	0.0350263	0.00178253	0.0102041	0.0294511	0.0121681		0	0	0	0	0	0	0.00381679		0.288591	0.0776699	0	0.0119048	0.0571429	0.013986
	2.25	0.0441558	0.00758725	0.00501253	0.005	0.00892857	0.0601504	0.0233281	0.0134731	0.0315236	0	0.0357143	0.0374833	0.0165929		0	0	0	0.000894454	0	0	0.0019084		0.228188	0.252427	0.0220588	0.0892857	0.0571429	0.020979
	2.5	0.0493506	0.0227618	0.0100251	0.00785714	0.0714286	0.116541	0.0124417	0.0419162	0.0963222	0.0124777	0.163265	0.0522088	0.0365044		0	0	0	0	0	0	0		0.120805	0.23301	0.0514706	0.0833333	0.08	0.013986			Peak insp pressure (a.u.)								Tac1 ON vs. OFF			Calca ON vs. OFF			Tac1 ON vs. Calca ON
	2.75	0.0545455	0.0364188	0.0238095	0.00857143	0.0892857	0.0827068	0.0342146	0.0808383	0.0595447	0.0338681	0.196429	0.060241	0.0365044		0	0	0	0	0	0	0.0019084		0.0805369	0.135922	0.102941	0.119048	0.182857	0.020979		Condition	replicate 1	replicate 2	replicate 3	replicate 4	replicate 5	replicate 6	replicate 7		Wilcoxon matched-pairs signed rank test			Wilcoxon matched-pairs signed rank test			Mann Whitney test
	3	0.0467532	0.0652504	0.0313283	0.0135714	0.104911	0.105263	0.0528771	0.109281	0.0350263	0.030303	0.0841837	0.0522088	0.0387168		0	0	0	0	0	0	0.00381679		0.127517	0.106796	0.169118	0.172619	0.177143	0.0909091		OFF Tac1	1.462	1.894	1.285	1.077	1.174	1.848	1.112		P value	0.0156		P value	0.0313		P value	0.0012
	3.25	0.0519481	0.121396	0.0501253	0.0192857	0.129464	0.0413534	0.0388802	0.101796	0.0823117	0.108734	0.0637755	0.0963855	0.0663717		0	0	0	0.000894454	0	0	0		0.033557	0.038835	0.294118	0.154762	0.211429	0.335664		ON Tac1	1.925	2.909	1.939	1.385	2.018	2.769	1.545		Exact or approximate P value?	Exact		Exact or approximate P value?	Exact		Exact or approximate P value?	Exact
	3.5	0.0675325	0.115326	0.056391	0.0321429	0.113839	0.037594	0.0513219	0.0434132	0.0297723	0.0606061	0.0204082	0.060241	0.0475664		0	0	0	0.000894454	0	0	0.00572519		0	0	0.0220588	0.0297619	0.0171429	0.111888		OFF Calca	1.171	1.399	1.401	1.214	1.311	0.8265			P value summary	*		P value summary	*		P value summary	**
	3.75	0.0233766	0.128983	0.093985	0.04	0.120536	0.037594	0.0699844	0.0374251	0.0227671	0.0481283	0.0102041	0.0562249	0.0376106		0	0	0.00131579	0.00536673	0	0	0.00763359		0.00671141	0.0582524	0.176471	0.119048	0.0514286	0.265734		ON Calca	0.7235	0.8948	0.7143	0.8145	0.9403	0.5255			Significantly different (P < 0.05)?	Yes		Significantly different (P < 0.05)?	Yes		Significantly different (P < 0.05)?	Yes
	4	0.0207792	0.118361	0.0676692	0.04	0.0625	0.0225564	0.0637636	0.0374251	0.0262697	0.0766488	0.0127551	0.0348059	0.0165929		0	0	0	0.00357782	0	0	0.00763359		0	0	0.00735294	0.00595238	0.0114286	0.020979											One- or two-tailed P value?	Two-tailed		One- or two-tailed P value?	Two-tailed		One- or two-tailed P value?	Two-tailed
	4.25	0.0337662	0.0955994	0.0726817	0.0371429	0.0334821	0.056391	0.0404355	0.0284431	0.0192644	0.0445633	0.0204082	0.0321285	0.0232301		0	0.00607903	0.00131579	0.00268336	0	0.00266667	0.00763359		0	0	0.0588235	0.047619	0.0171429	0.027972											Sum of positive, negative ranks	28.00 , 0.000		Sum of positive, negative ranks	0.000 , -21.00		Sum of ranks in column B,D	70 , 21
	4.5	0.0415584	0.0591806	0.0726817	0.0385714	0.0290179	0.0225564	0.0404355	0.0359281	0.0122592	0.0374332	0.00765306	0.0267738	0.0188053		0.00209644	0.00455927	0.00131579	0.00805009	0	0	0.0133588		0	0	0	0	0.00571429	0											Sum of signed ranks (W)	28		Sum of signed ranks (W)	-21		Mann-Whitney U	0
	4.75	0.0285714	0.0515933	0.0626566	0.0357143	0.015625	0.0037594	0.0435459	0.0194611	0.0105079	0.0231729	0.00510204	0.0147256	0.0154867		0	0.00759878	0.00131579	0.00357782	0	0	0.00763359		0	0	0.00735294	0.00595238	0	0.00699301											Number of pairs	7		Number of pairs	6
	5	0.0233766	0.0424886	0.047619	0.0378571	0.0357143	0.018797	0.0326594	0.0344311	0.0140105	0.0481283	0.0153061	0.0133869	0.0165929		0.00419287	0.0288754	0.00263158	0.0116279	0	0.00266667	0.028626		0	0.0291262	0.0294118	0.0357143	0.00571429	0											Number of ties (ignored)	0		Number of ties (ignored)	0
	5.25	0.0311688	0.0333839	0.0451128	0.0278571	0.0223214	0.0263158	0.0326594	0.0179641	0.00525394	0.0196078	0.00765306	0.00669344	0.0110619		0.00419287	0.0349544	0.00526316	0.00626118	0.00172712	0.00266667	0.0267176		0	0	0	0	0.0114286	0
	5.5	0.0311688	0.0288316	0.0275689	0.0314286	0.03125	0.0300752	0.0233281	0.0239521	0.00875657	0.030303	0.0153061	0.0200803	0.0165929		0.00419287	0.0592705	0.00526316	0.009839	0.00690846	0.008	0.0209924		0	0	0	0	0	0
	5.75	0.0181818	0.0151745	0.0200501	0.045	0.00669643	0.0300752	0.0342146	0.0374251	0.0105079	0.0160428	0.0127551	0.0120482	0.0199115		0.00209644	0.112462	0.00789474	0.0116279	0.00345423	0.00533333	0.0343511		0	0	0	0.00595238	0	0
	6	0.025974	0.0121396	0.0325815	0.0385714	0.00223214	0.0225564	0.0435459	0.0224551	0.0140105	0.0338681	0.0280612	0.0107095	0.0232301		0.00628931	0.107903	0.0118421	0.0143113	0.0103627	0.0106667	0.0591603		0	0	0	0.00595238	0	0
	6.25	0.0207792	0.0136571	0.0175439	0.045	0.0178571	0.0338346	0.0279938	0.0209581	0.0105079	0.0249554	0.00765306	0.0200803	0.0199115		0.0167715	0.0638298	0.0105263	0.0143113	0.00172712	0.00533333	0.0419847		0	0	0	0.00595238	0	0
	6.5	0.0285714	0.00455235	0.0300752	0.0428571	0.015625	0.0150376	0.0466563	0.0404192	0.0227671	0.026738	0.0153061	0.0174029	0.0298673		0.0125786	0.0638298	0.0157895	0.00626118	0.00863558	0.0133333	0.0381679		0	0	0	0	0	0
	6.75	0.0233766	0.00151745	0.0250627	0.0428571	0.00892857	0.037594	0.0404355	0.0224551	0.0210158	0.0249554	0.0153061	0.0227577	0.0121681		0.00838574	0.0410334	0.0223684	0.0169946	0.0172712	0.008	0.0362595		0	0	0	0	0.00571429	0
	7	0.0207792	0.00151745	0.0350877	0.0392857	0.00446429	0.0225564	0.0342146	0.0269461	0.0210158	0.0142602	0.00510204	0.0187416	0.0143805		0.0125786	0.0379939	0.05	0.0214669	0.0310881	0.0213333	0.019084		0	0	0	0	0	0
	7.25	0.0285714	0.0030349	0.0325815	0.0314286	0.00892857	0.0150376	0.0279938	0.0359281	0.028021	0.0160428	0.00765306	0.0348059	0.0221239		0.0503145	0.0471125	0.126316	0.049195	0.0466321	0.0293333	0.019084		0	0	0.00735294	0.00595238	0	0
	7.5	0.025974	0.0030349	0.0150376	0.0435714	0.00892857	0.0075188	0.0248834	0.0254491	0.0192644	0.0249554	0.0255102	0.0254351	0.0298673		0.0524109	0.0471125	0.173684	0.0706619	0.0777202	0.04	0.0343511		0	0	0.00735294	0.0178571	0.00571429	0
	7.75	0.0285714	0.0030349	0.018797	0.0407143	0.00446429	0.0225564	0.0186625	0.0239521	0.0245184	0.0249554	0.0153061	0.0240964	0.0265487		0.0712788	0.056231	0.136842	0.0769231	0.100173	0.0426667	0.0400763		0	0	0	0	0	0
	8	0.012987	0	0.0162907	0.0335714	0.00446429	0.0112782	0.0155521	0.0134731	0.0175131	0.00891266	0.0204082	0.0174029	0.0243363		0.0566038	0.0349544	0.1	0.0742397	0.108808	0.0266667	0.0553435		0	0	0	0	0	0
	8.25	0.0155844	0.0030349	0.0162907	0.025	0.00669643	0.0075188	0.0139969	0.0179641	0.0245184	0.026738	0.0178571	0.0227577	0.0243363		0.0796646	0.0364742	0.0486842	0.0670841	0.0967185	0.0426667	0.0381679		0	0	0	0	0	0
	8.5	0.0155844	0	0.018797	0.0342857	0	0	0.0248834	0.0179641	0.0367776	0.0196078	0.0178571	0.038822	0.0376106		0.081761	0.0516717	0.05	0.088551	0.0984456	0.032	0.0419847		0	0	0	0	0	0
	8.75	0.00779221	0	0.00877193	0.0207143	0.00223214	0.0112782	0.0139969	0.00898204	0.0315236	0.0106952	0.0204082	0.0307898	0.0309735		0.0754717	0.0182371	0.0460526	0.0822898	0.105354	0.0533333	0.0477099		0	0	0	0	0	0
	9	0.025974	0	0.00626566	0.0164286	0.00669643	0.0150376	0.00777605	0.00898204	0.0262697	0.0142602	0.0280612	0.0187416	0.0387168		0.0628931	0.0288754	0.0407895	0.0867621	0.0708117	0.0773333	0.0610687		0	0	0	0	0	0
	9.25	0.0103896	0.00151745	0.00501253	0.0264286	0.00669643	0.0112782	0.00933126	0.00898204	0.0157618	0.0178253	0.0178571	0.0147256	0.039823		0.0754717	0.0212766	0.0342105	0.0822898	0.0587219	0.0773333	0.0553435		0	0	0	0.00595238	0	0
	9.5	0.0025974	0	0.0037594	0.0207143	0.00223214	0.0075188	0.00466563	0.00748503	0.0227671	0.0231729	0.00765306	0.0147256	0.0210177		0.0691824	0.0212766	0.0302632	0.0465116	0.0431779	0.109333	0.0438931		0	0	0	0	0	0
	9.75	0.0103896	0	0.0037594	0.02	0.00446429	0.0075188	0.00466563	0.00598802	0.0245184	0.0231729	0.0153061	0.0133869	0.0276549		0.0649895	0.0288754	0.0289474	0.0447227	0.0189983	0.0986667	0.0687023		0	0	0	0	0	0
	10	0.0103896	0	0.0075188	0.0121429	0	0.0037594	0.00155521	0.00299401	0.0245184	0.0231729	0.0204082	0.00803213	0.034292		0.0461216	0.00759878	0.0131579	0.0277281	0.0138169	0.0346667	0.0419847		0	0	0.00735294	0.0119048	0	0
	10.25	0.0207792	0	0.00501253	0.01	0.00223214	0	0	0.00149701	0.0175131	0.00534759	0.00765306	0.00401606	0.0276549		0.0524109	0.0151976	0.00921053	0.0187835	0.0172712	0.0693333	0.0381679		0	0	0	0	0	0
	10.5	0.00519481	0	0.00250627	0.00857143	0	0	0.00155521	0.00149701	0.0105079	0.0124777	0.00255102	0.00669344	0.0210177		0.0230608	0.00759878	0.0118421	0.0134168	0.00863558	0.0453333	0.00572519		0	0	0	0	0	0
	10.75	0.0025974	0	0	0.00714286	0	0.0075188	0	0.00149701	0.0122592	0.00713012	0.00255102	0.00535475	0.0143805		0.0272537	0.00151976	0.00657895	0.00805009	0.0276339	0.0453333	0.0019084		0	0	0	0	0	0
	11	0.00519481	0	0	0.00357143	0.00223214	0.0037594	0.00155521	0	0.00700525	0.00713012	0	0.00267738	0.0176991		0.0125786	0	0.00394737	0.00715564	0.00690846	0.0373333	0		0	0	0	0	0	0
	11.25	0	0	0	0.00357143	0	0	0	0.00299401	0.00700525	0.00713012	0.00255102	0.00401606	0.00331858		0.00628931	0	0	0.009839	0.00518135	0.0266667	0		0	0	0	0	0	0
	11.5	0	0	0.00250627	0.00142857	0.00223214	0	0	0.00149701	0	0.00534759	0.00255102	0	0.00663717		0.00838574	0.00303951	0.00131579	0.00268336	0.00345423	0.0213333	0.0019084		0	0	0	0	0	0
	11.75	0.0025974	0.00151745	0	0.00214286	0	0	0.00155521	0.00149701	0.00525394	0	0	0.00133869	0.00774336		0.00209644	0	0.00131579	0.000894454	0	0.00533333	0.0019084		0	0	0	0	0	0
	12	0	0	0	0.000714286	0.00223214	0	0	0	0.00175131	0	0.00255102	0.00133869	0.00221239		0.00419287	0	0	0.000894454	0	0	0		0	0	0	0	0	0
	12.25	0	0	0	0	0	0	0	0	0	0	0	0	0.00221239		0.00209644	0.00151976	0	0	0.00518135	0	0		0	0	0	0	0	0
	12.5	0	0	0	0.00214286	0	0	0	0.00149701	0	0	0	0	0		0	0.00151976	0	0.00178891	0.00518135	0.00533333	0.0019084		0	0	0	0	0	0
	12.75	0	0	0	0	0	0	0	0	0	0.00178253	0	0	0		0.00209644	0	0	0	0	0	0		0	0	0	0	0	0
	13	0	0	0	0.00142857	0.00446429	0	0	0	0	0	0	0	0		0	0	0	0	0	0	0		0	0	0	0	0	0
	13.25	0	0	0	0.000714286	0	0	0	0.00149701	0	0	0	0	0.00110619		0	0	0	0	0	0	0.0019084		0	0	0	0	0	0
	13.5	0	0	0	0.000714286	0	0	0	0.00149701	0	0	0	0	0		0	0	0	0	0	0	0.0019084		0	0	0	0	0	0
	13.75	0	0	0	0	0	0	0	0	0	0	0	0	0		0	0	0	0	0	0	0		0	0	0	0	0	0
	14	0	0	0.00125313	0	0	0	0	0	0	0	0	0	0		0	0.00151976	0	0	0	0	0		0	0	0	0	0	0
	14.25	0	0	0	0	0.00223214	0	0	0	0	0	0	0	0		0	0	0	0.000894454	0	0	0.0019084		0	0	0.00735294	0	0	0
	14.5	0	0	0.00125313	0.000714286	0	0	0	0	0	0	0	0	0		0	0	0	0	0	0	0.0019084		0	0	0	0	0	0
	14.75	0	0	0	0.000714286	0	0	0	0	0	0	0	0	0		0	0	0	0	0	0	0		0	0	0	0	0	0
	15	0.0025974	0	0	0	0	0	0	0	0	0	0	0	0		0	0	0	0	0	0	0		0	0	0.00735294	0	0	0
	Binned Peak insp pressure (X)	Light OFF (Tac1 and Calca pooled)														Light ON (Tac1)								Light ON (Calca)
		probability density (Y)							probability density (Y)							probability density (Y)								probability density (Y)
		replicate 1	replicate 2	replicate 3	replicate 4	replicate 5	replicate 6	replicate 7	replicate 1	replicate 2	replicate 3	replicate 4	replicate 5	replicate 6		replicate 1	replicate 2	replicate 3	replicate 4	replicate 5	replicate 6			replicate 1	replicate 2	replicate 3	replicate 4	replicate 5	replicate 6
	0	0	0	0	0	0	0	0	0	0	0	0.00326797	0	0		0	0	0	0	0	0	0		0	0	0	0	0	0
	0.05	0	0	0	0	0	0	0	0	0	0	0	0	0		0	0	0	0	0	0	0		0	0	0	0	0	0
	0.1	0	0	0	0	0	0	0	0	0	0	0	0	0		0	0	0	0	0	0	0		0	0	0	0	0	0
	0.15	0	0	0	0	0	0	0	0	0	0	0	0	0.00505051		0	0	0	0	0	0	0		0	0	0	0	0	0
	0.2	0	0	0	0	0	0	0	0.00469484	0	0	0	0	0		0	0	0	0	0	0	0		0	0	0	0	0	0
	0.25	0	0	0	0.000708717	0	0	0	0	0	0	0.00326797	0	0		0	0	0	0.000894454	0	0	0		0	0	0.00735294	0	0	0
	0.3	0	0	0	0.00283487	0.00440529	0	0	0	0	0	0	0	0.010101		0	0	0	0.00178891	0	0	0		0	0	0	0.0199005	0	0
	0.35	0	0	0	0.000708717	0.00220264	0	0	0.00469484	0	0	0	0.00395257	0		0	0	0	0	0	0	0		0.0272727	0	0.0147059	0.0248756	0	0.00699301
	0.4	0	0	0	0.0042523	0.00220264	0	0	0	0	0	0.00326797	0.00395257	0		0	0	0	0.000894454	0	0	0		0	0	0.0220588	0.0646766	0	0.132867
	0.45	0	0	0	0.00141743	0	0	0.00616333	0	0	0	0	0	0.010101		0	0	0	0	0	0	0.0019084		0.0181818	0	0.0220588	0.0696517	0.00571429	0.167832
	0.5	0	0	0	0.00496102	0	0	0.0123267	0.00469484	0	0	0.00653595	0	0.0454545		0	0.0016129	0	0	0	0	0.00381679		0.0454545	0.0196078	0.0955882	0.079602	0.0228571	0.251748
	0.55	0.00255754	0	0.00621891	0.0134656	0	0	0.0123267	0.00469484	0	0	0.0261438	0.00790514	0.0808081		0	0	0	0.000894454	0	0	0.0152672		0.0545455	0.00980392	0.0735294	0.039801	0.0171429	0.160839
	0.6	0	0	0.00373134	0.0134656	0	0.0037037	0.0215716	0.028169	0	0.00444444	0.0882353	0.00395257	0.111111		0.00209644	0	0	0	0	0	0.00763359		0.172727	0.0490196	0.102941	0.0895522	0.0285714	0.160839
	0.65	0.00511509	0	0.00497512	0.0233877	0.00881057	0	0.0215716	0.056338	0	0.00888889	0.101307	0	0.116162		0	0	0	0.00357782	0	0	0.00381679		0.181818	0.0882353	0.110294	0.0696517	0.0457143	0.0629371
	0.7	0.00767263	0.00150376	0.00870647	0.0318923	0.00660793	0.0037037	0.0308166	0.0516432	0.0166667	0.0222222	0.101307	0.0118577	0.131313		0	0	0	0.00447227	0	0	0.00763359		0.109091	0.137255	0.117647	0.079602	0.0628571	0.027972
	0.75	0.00511509	0.00300752	0.0161692	0.0453579	0.0264317	0.00740741	0.05547	0.0798122	0.00555556	0.0266667	0.117647	0.0316206	0.0959596		0	0	0	0.00357782	0.00172712	0	0.00763359		0.163636	0.127451	0.0808824	0.0995025	0.0857143	0.00699301
	0.8	0.0230179	0.00451128	0.0136816	0.0503189	0.0330396	0.0037037	0.0585516	0.0704225	0.0222222	0.0488889	0.0751634	0.0632411	0.10101		0	0	0	0.0125224	0	0	0.00954198		0.1	0.127451	0.0955882	0.0547264	0.08	0.00699301
	0.85	0.0127877	0.0105263	0.0323383	0.0588235	0.0440529	0.0148148	0.0493066	0.0798122	0.0666667	0.0311111	0.0457516	0.0750988	0.0252525		0	0	0	0.0169946	0	0	0.0171756		0.0272727	0.0882353	0.0882353	0.0597015	0.0914286	0.00699301
	0.9	0.0230179	0.00902256	0.039801	0.0687456	0.0682819	0.0259259	0.0616333	0.0469484	0.0555556	0.0488889	0.0653595	0.0790514	0.0252525		0.00419287	0	0	0.0143113	0	0.00268817	0.019084		0.00909091	0.0588235	0.0441176	0.0497512	0.114286	0
	0.95	0.0230179	0.0120301	0.0609453	0.0779589	0.061674	0.0444444	0.0477658	0.056338	0.111111	0.0666667	0.0228758	0.0909091	0.00505051		0.00209644	0	0	0.019678	0	0	0.0209924		0.0272727	0.0392157	0.0441176	0.0248756	0.0857143	0
	1	0.0383632	0.00451128	0.0696517	0.0807938	0.0903084	0.0148148	0.0631741	0.0422535	0.0722222	0.0711111	0.0163399	0.106719	0.020202		0	0	0	0.0232558	0	0	0.0209924		0	0.0490196	0.00735294	0.0199005	0.0685714	0
	1.05	0.0537084	0.0165414	0.0646766	0.0807938	0.0726872	0.0222222	0.0662558	0.0328638	0.0777778	0.0666667	0.0294118	0.0988142	0.0151515		0.00419287	0	0	0.0366726	0	0	0.0324427		0	0.0294118	0.0294118	0	0.0857143	0.00699301
	1.1	0.0537084	0.0075188	0.0559701	0.0588235	0.0726872	0.0148148	0.0493066	0.028169	0.0833333	0.0444444	0.0130719	0.055336	0.020202		0.00838574	0	0.00131579	0.0420394	0	0	0.0229008		0.0181818	0.0392157	0	0.0149254	0.0457143	0
	1.15	0.0434783	0.0105263	0.0870647	0.0581148	0.061674	0.0148148	0.0477658	0.0187793	0.0333333	0.0444444	0.00653595	0.055336	0.020202		0.00838574	0	0	0.0751342	0.00172712	0	0.028626		0	0.00980392	0.0147059	0.0298507	0.0457143	0
	1.2	0.0613811	0.00451128	0.0708955	0.042523	0.0418502	0.0148148	0.0400616	0.00469484	0.0388889	0.0533333	0.00653595	0.027668	0.020202		0.0104822	0	0.00131579	0.0724508	0	0	0.0324427		0.00909091	0.00980392	0.00735294	0.0199005	0.0285714	0
	1.25	0.0358056	0.0165414	0.0659204	0.042523	0.0506608	0.0222222	0.0385208	0.0234742	0.0444444	0.0444444	0.00326797	0.0237154	0.00505051		0.00628931	0	0	0.0652952	0.00172712	0	0.0229008		0	0.0196078	0.00735294	0.00995025	0.0171429	0
	1.3	0.0588235	0.0210526	0.0572139	0.0333097	0.0638767	0.00740741	0.0493066	0.0234742	0.00555556	0.0222222	0.00980392	0.0355731	0.00505051		0.00838574	0	0.00657895	0.0679785	0.00172712	0	0.0477099		0	0.0490196	0.00735294	0.00995025	0.00571429	0
	1.35	0.0434783	0.0150376	0.050995	0.0481928	0.0462555	0.00740741	0.0446841	0.0234742	0.0277778	0.0266667	0.00326797	0.00790514	0.0252525		0.00838574	0	0.00394737	0.078712	0.00345423	0	0.0400763		0	0	0	0.00497512	0.00571429	0
	1.4	0.0255754	0.0210526	0.0385572	0.0304748	0.0506608	0.0111111	0.0323575	0.0187793	0.0111111	0.0133333	0.00326797	0.00395257	0.0252525		0.0272537	0	0.0131579	0.0527728	0.00863558	0	0.0305344		0	0	0	0	0.00571429	0
	1.45	0.0434783	0.0135338	0.0373134	0.0233877	0.0352423	0.0148148	0.03698	0.00938967	0.0111111	0.0177778	0.00326797	0.0395257	0.0151515		0.0293501	0	0.0157895	0.0518784	0.0103627	0.00268817	0.0267176		0.00909091	0.00980392	0	0	0	0
	1.5	0.0409207	0.0255639	0.0335821	0.0240964	0.0242291	0.0296296	0.0308166	0.0187793	0.00555556	0.0133333	0.00326797	0.0118577	0.0252525		0.033543	0	0.0315789	0.0411449	0.015544	0.00537634	0.0229008		0.00909091	0.0196078	0.00735294	0.00497512	0.00571429	0
	1.55	0.028133	0.0315789	0.0186567	0.0163005	0.0418502	0.0222222	0.0292758	0.0234742	0.0222222	0.00444444	0.00326797	0.00790514	0.010101		0.0356394	0.0016129	0.0381579	0.0474061	0.015544	0	0.0267176		0.00909091	0	0	0	0.00571429	0
	1.6	0.0434783	0.0330827	0.0211443	0.0127569	0.0242291	0.0259259	0.0215716	0.0187793	0.00555556	0.00444444	0	0.0118577	0		0.0461216	0.00322581	0.0368421	0.0375671	0.0276339	0	0.0400763		0	0	0	0.00497512	0	0
	1.65	0.0332481	0.0466165	0.0174129	0.00850461	0.0154185	0.0296296	0.0169492	0.00938967	0.0222222	0.0133333	0.00326797	0.0118577	0.020202		0.048218	0.00322581	0.0631579	0.0375671	0.0397237	0.00537634	0.0381679		0	0	0	0.00995025	0	0
	1.7	0.0358056	0.0285714	0.0149254	0.0120482	0.0220264	0.037037	0.0123267	0.028169	0.00555556	0.0311111	0.00326797	0	0		0.0503145	0.00645161	0.0513158	0.0313059	0.0379965	0.00268817	0.0610687		0	0	0	0	0.00571429	0
	1.75	0.0204604	0.0496241	0.00995025	0.00708717	0.00881057	0.0407407	0.0138675	0.0140845	0.00555556	0.0222222	0.00326797	0.00395257	0.00505051		0.0566038	0.0016129	0.0592105	0.029517	0.0587219	0	0.0477099		0	0	0	0	0.00571429	0
	1.8	0.0255754	0.0406015	0.00621891	0.00708717	0.00220264	0.0296296	0.00924499	0.0375587	0.0166667	0.0222222	0.00326797	0.00395257	0		0.0440252	0.00483871	0.0592105	0.0223614	0.0518135	0.00268817	0.0477099		0	0	0	0	0.00571429	0
	1.85	0.0204604	0.0631579	0.00746269	0.0042523	0.00440529	0.037037	0.0046225	0.0187793	0.00555556	0.00444444	0	0	0		0.0398323	0.0129032	0.0618421	0.0286225	0.0794473	0.016129	0.0515267		0	0	0	0.00497512	0.00571429	0
	1.9	0.0230179	0.0721805	0.00621891	0.00283487	0	0.0407407	0.00308166	0.0187793	0	0	0.00326797	0.00395257	0		0.0461216	0.016129	0.0671053	0.0259392	0.074266	0.00806452	0.0458015		0	0	0	0.00497512	0	0
	1.95	0.0332481	0.0330827	0.00621891	0.00212615	0.00220264	0.037037	0.0046225	0.0187793	0.0166667	0.0266667	0.0130719	0	0.00505051		0.048218	0.0112903	0.0565789	0.0178891	0.0725389	0.0107527	0.019084		0	0	0	0	0.00571429	0
	2	0.0179028	0.0451128	0.00746269	0.00354359	0.00220264	0.0259259	0.0046225	0.00938967	0.0111111	0.0133333	0.00653595	0	0		0.0377358	0.00967742	0.0644737	0.0125224	0.0587219	0.00537634	0.0362595		0	0	0	0	0.00571429	0
	2.05	0.0204604	0.0330827	0.0124378	0.000708717	0.00220264	0.0518519	0.00154083	0.0234742	0.0166667	0.0177778	0.00653595	0	0		0.0293501	0.0129032	0.0618421	0.00715564	0.0518135	0.0188172	0.0324427		0	0	0	0	0	0
	2.1	0.0179028	0.043609	0.00870647	0.00141743	0.00220264	0.0333333	0	0.0234742	0.0166667	0.00888889	0.0130719	0.00395257	0		0.0461216	0.0129032	0.0592105	0.00447227	0.0587219	0.0134409	0.0305344		0	0	0	0	0	0
	2.15	0.0102302	0.0406015	0.00497512	0	0	0.0296296	0	0.00469484	0.0111111	0	0.00326797	0	0		0.0377358	0.00967742	0.0289474	0.00805009	0.0414508	0.0134409	0.0248092		0	0	0	0.00497512	0	0
	2.2	0.0179028	0.0300752	0.00373134	0	0	0.0259259	0.00154083	0.00469484	0.0166667	0.0222222	0.00653595	0	0		0.0272537	0.0177419	0.0421053	0.000894454	0.0431779	0.0107527	0.0229008		0	0.00980392	0	0	0	0
	2.25	0.00767263	0.0240602	0.00124378	0	0	0.0333333	0	0.00469484	0.0111111	0.0133333	0	0	0		0.0419287	0.0129032	0.0368421	0	0.0414508	0.0430108	0.0152672		0	0	0	0	0	0
	2.3	0.0102302	0.0165414	0.00124378	0	0.00220264	0.0148148	0	0	0.00555556	0.0177778	0.00326797	0.00790514	0		0.0398323	0.0370968	0.0342105	0.000894454	0.0397237	0.0322581	0.00763359		0	0	0	0	0	0
	2.35	0.00767263	0.0165414	0.00373134	0	0	0.0333333	0	0.00469484	0.0166667	0.0133333	0.0196078	0	0		0.0293501	0.0241935	0.0236842	0	0.0328152	0.00806452	0.00572519		0	0	0	0	0	0
	2.4	0.00511509	0.0225564	0.00373134	0	0.00220264	0.0222222	0	0	0.0111111	0.00888889	0.00653595	0.00395257	0		0.0251572	0.033871	0.0184211	0	0.029361	0.0322581	0.0019084		0	0	0	0	0	0
	2.45	0.00511509	0.0135338	0.00373134	0	0	0.0111111	0	0	0.0222222	0.0133333	0.00653595	0.00395257	0		0.0272537	0.0274194	0.00921053	0	0.0224525	0.0564516	0		0	0	0	0	0	0
	2.5	0.0127877	0.0165414	0.00248756	0	0	0.0111111	0	0	0.0111111	0.0133333	0.00653595	0.0118577	0		0.0209644	0.0274194	0.00789474	0	0.0189983	0.0322581	0.0019084		0	0	0	0	0.00571429	0
	2.55	0	0.0120301	0.00124378	0	0	0.0185185	0	0	0.00555556	0.0177778	0.00653595	0	0		0.0230608	0.0419355	0.0118421	0	0.0103627	0.0322581	0		0	0	0	0	0	0
	2.6	0	0.0165414	0	0	0	0.0185185	0	0.00469484	0.0166667	0.00444444	0.00980392	0	0		0.00838574	0.0435484	0.00789474	0	0.00863558	0.061828	0		0	0	0	0.00497512	0	0
	2.65	0	0.0150376	0.00124378	0	0	0.00740741	0	0	0	0	0.0130719	0.00395257	0		0.0104822	0.0241935	0.00921053	0	0.00345423	0.0295699	0		0.00909091	0	0	0	0	0
	2.7	0	0.00902256	0.00248756	0	0	0.0148148	0	0	0	0.00444444	0	0	0		0.0104822	0.0580645	0.00526316	0	0.00690846	0.0672043	0		0	0	0	0	0	0
	2.75	0	0.00601504	0	0	0	0.0111111	0	0	0	0.00444444	0.0130719	0.00790514	0		0.00419287	0.0370968	0.00131579	0	0.00518135	0.0268817	0		0	0	0	0	0	0
	2.8	0	0.0120301	0.00248756	0	0	0.00740741	0	0	0.00555556	0.00888889	0	0.0118577	0		0	0.0451613	0.00131579	0	0.00172712	0.0268817	0		0	0	0	0	0	0
	2.85	0	0.00150376	0.00124378	0	0	0.0037037	0	0	0	0	0.00326797	0.00395257	0		0.00628931	0.0322581	0.00131579	0	0.00345423	0.0268817	0		0	0	0	0	0	0
	2.9	0	0.00300752	0	0	0	0.0148148	0	0	0.0111111	0	0.0130719	0	0		0.00628931	0.0193548	0.00131579	0	0.00345423	0.0456989	0		0	0	0	0	0	0
	2.95	0.00255754	0.00300752	0.00124378	0	0	0.0037037	0	0	0.0111111	0	0.00326797	0	0		0	0.0387097	0.00263158	0	0	0.0349462	0		0	0	0	0	0	0
	3	0	0.00300752	0.00248756	0	0	0.00740741	0	0	0	0	0.0130719	0.00790514	0		0	0.0322581	0.00131579	0	0.00172712	0.0322581	0		0	0	0	0	0	0
	3.05	0	0.00601504	0.00248756	0	0	0.00740741	0	0	0	0	0.00980392	0.00395257	0		0	0.0322581	0.00263158	0	0	0.0215054	0		0	0	0	0	0	0
	3.1	0	0.00300752	0.00124378	0	0	0.00740741	0	0	0	0	0.0130719	0.00790514	0		0	0.0370968	0	0	0.00518135	0.0322581	0		0	0	0	0	0	0
	3.15	0	0.00150376	0.00248756	0	0	0.0037037	0	0	0	0.00444444	0.00326797	0.00790514	0		0	0.0209677	0	0	0.00172712	0.0349462	0		0	0	0	0	0	0
	3.2	0	0.00601504	0.00124378	0	0	0	0	0	0	0	0.00980392	0	0		0	0.016129	0	0.000894454	0.00172712	0.016129	0		0	0	0	0	0	0
	3.25	0	0.00150376	0	0	0	0	0	0	0.0111111	0.00444444	0.00326797	0.00790514	0		0	0.0274194	0	0	0	0.0268817	0		0	0.00980392	0	0.00497512	0	0
	3.3	0	0	0	0	0	0	0	0	0	0.00444444	0	0.00395257	0		0	0.0177419	0	0	0.00172712	0.0295699	0		0	0	0	0	0	0
	3.35	0	0	0	0	0	0	0	0	0	0	0.00326797	0.00395257	0		0	0.0209677	0	0	0	0.016129	0		0	0	0	0	0	0
	3.4	0	0	0	0	0	0	0	0	0	0	0.00653595	0	0		0	0.0306452	0	0	0	0.016129	0		0	0	0	0	0	0
	3.45	0	0	0	0	0	0.0037037	0	0	0	0	0	0	0		0	0.0129032	0	0	0.00172712	0.0241935	0		0	0	0	0.00995025	0	0
	3.5	0	0.00150376	0	0	0	0	0	0	0	0	0.00653595	0.00395257	0		0	0.0177419	0	0	0	0.0134409	0		0	0	0	0	0	0
	3.55	0	0	0	0	0	0	0	0	0	0	0	0.00790514	0		0	0.00967742	0	0	0.00172712	0.0107527	0		0	0	0	0	0	0
	3.6	0	0	0	0	0	0	0	0	0	0	0	0.00395257	0		0	0.00967742	0	0	0	0.00268817	0		0	0	0	0.00497512	0	0
	3.65	0	0	0	0	0	0	0	0	0	0	0	0	0		0	0.0112903	0	0	0	0.0241935	0		0	0	0	0	0	0
	3.7	0	0	0	0	0	0	0	0	0	0	0	0	0		0	0.0129032	0	0	0	0.00268817	0		0	0	0	0	0	0
	3.75	0	0	0	0	0	0	0	0	0	0	0	0	0		0	0.00645161	0	0	0	0.00806452	0		0	0	0	0	0	0
	3.8	0	0.00150376	0	0	0	0	0	0	0	0	0	0	0		0	0.0145161	0	0	0	0	0		0	0	0	0.00497512	0	0
	3.85	0	0	0	0	0	0	0	0	0	0	0	0	0		0	0.00806452	0	0	0	0.00268817	0		0	0	0	0	0	0
	3.9	0	0	0	0	0	0	0	0	0	0	0	0	0		0	0.0177419	0	0	0	0	0		0	0	0	0	0	0
	3.95	0	0	0	0	0	0	0	0	0	0	0	0	0		0	0.00806452	0	0	0	0	0		0	0	0	0	0	0
	4	0	0	0	0	0	0	0	0	0	0	0	0	0		0	0.00645161	0	0	0	0.0107527	0		0	0	0	0	0	0

## Sheet: g
	DATA (prob density histograms)																								DATA (replicate means)									STATISTICS
		Light OFF (Tac1 and Calca pooled)											Light ON (Tac1)						Light ON (Calca)							Frequency (Hz)								Tac1 ON vs. OFF			Calca ON vs. OFF			Tac1 ON vs. Calca ON
	Binned Hz (X)	probability density (Y)											probability density (Y)						probability density (Y)						Condition	replicate 1	replicate 2	replicate 3	replicate 4	replicate 5				Wilcoxon matched-pairs signed rank test			Wilcoxon matched-pairs signed rank test			Mann Whitney test
		replicate 1	replicate 2	replicate 3	replicate 4	replicate 5	replicate 1	replicate 2	replicate 3	replicate 4	replicate 5		replicate 1	replicate 2	replicate 3	replicate 4	replicate 5		replicate 1	replicate 2	replicate 3	replicate 4	replicate 5		OFF Tac1	2.618	1.62	1.801	1.347	1.122				P value	0.4375		P value	0.3125		P value	0.1508
	0	0	0	0	0	0	0	0	0	0	0		0	0	0	0	0		0	0	0	0	0		ON Tac1	2.907	1.312	1.527	1.21	1.058				Exact or approximate P value?	Exact		Exact or approximate P value?	Exact		Exact or approximate P value?	Exact
	0.25	0	0	0	0	0	0	0	0	0	0		0	0	0	0	0		0	0	0	0	0		OFF Calca	2.022	2.29	2.562	2.151	2.744				P value summary	ns		P value summary	ns		P value summary	ns
	0.5	0	0	0	0	0	0	0	0	0	0		0	0	0	0	0		0	0	0	0	0		ON Calca	2.149	1.939	2.625	2.021	2.564				Significantly different (P < 0.05)?	No		Significantly different (P < 0.05)?	No		Significantly different (P < 0.05)?	No
	0.75	0	0	0	0	0	0	0	0	0	0		0	0	0	0.0612245	0.142857		0	0	0	0	0											One- or two-tailed P value?	Two-tailed		One- or two-tailed P value?	Two-tailed		One- or two-tailed P value?	Two-tailed
	1	0	0	0	0.189474	0.506329	0	0	0	0	0		0	0	0	0.285714	0.47619		0	0	0	0	0											Sum of positive, negative ranks	4.000 , -11.00		Sum of positive, negative ranks	3.000 , -12.00		Sum of ranks in column B,D	20 , 35
	1.25	0	0	0	0.336842	0.493671	0	0	0	0	0		0	0.722222	0.274194	0.408163	0.357143		0	0	0	0	0											Sum of signed ranks (W)	-7		Sum of signed ranks (W)	-9		Mann-Whitney U	5
	1.5	0	0.752212	0.271318	0.463158	0	0.0175439	0	0	0	0		0	0.277778	0.403226	0.244898	0.0238095		0.00990099	0.0804598	0	0.133333	0											Number of pairs	5		Number of pairs	5
	1.75	0	0.238938	0.209302	0.0105263	0	0.22807	0.0625	0	0.0983607	0		0	0	0.290323	0	0		0.138614	0.436782	0	0.255556	0											Number of ties (ignored)	0		Number of ties (ignored)	0
	2	0	0	0.51938	0	0	0.438596	0.28125	0.104651	0.401639	0		0	0	0.0322581	0	0		0.39604	0.275862	0.027027	0.266667	0.034188
	2.25	0.0310881	0	0	0	0	0.263158	0.359375	0.209302	0.303279	0.24183		0	0	0	0	0		0.267327	0.126437	0.135135	0.233333	0.478632
	2.5	0.518135	0	0	0	0	0.0438596	0.171875	0.290698	0.163934	0.287582		0.0650407	0	0	0	0		0.138614	0.0344828	0.337838	0.0777778	0.128205			Peak insp pressure (a.u.)								Tac1 ON vs. OFF			Calca ON vs. OFF			Tac1 ON vs. Calca ON
	2.75	0.435233	0	0	0	0	0	0.09375	0.22093	0.0327869	0.124183		0.382114	0	0	0	0		0.029703	0.0114943	0.364865	0.0111111	0.111111		Condition	replicate 1	replicate 2	replicate 3	replicate 4	replicate 5				Wilcoxon matched-pairs signed rank test			Wilcoxon matched-pairs signed rank test			Mann Whitney test
	3	0.015544	0	0	0	0	0.00877193	0.015625	0.127907	0	0.143791		0.439024	0	0	0	0		0.019802	0.0114943	0.0810811	0	0.17094		OFF Tac1	0.3457	0.9035	0.4663	0.3625	0.5179				P value	0.0625		P value	>0.9999		P value	0.0952
	3.25	0	0	0	0	0	0	0.0078125	0.0116279	0	0.150327		0.113821	0	0	0	0		0	0.0114943	0.027027	0	0.0598291		ON Tac1	0.358	1.045	0.5613	0.4067	0.5534				Exact or approximate P value?	Exact		Exact or approximate P value?	Exact		Exact or approximate P value?	Exact
	3.5	0	0	0	0	0	0	0	0.0116279	0	0.0392157		0	0	0	0	0		0	0.0114943	0.027027	0	0		OFF Calca	0.1794	0.3538	0.3032	0.5169	0.4496				P value summary	ns		P value summary	ns		P value summary	ns
	3.75	0	0	0	0	0	0	0	0.0232558	0	0.00653595		0	0	0	0	0		0	0	0	0.0111111	0.00854701		ON Calca	0.1914	0.3122	0.3062	0.505	0.4581				Significantly different (P < 0.05)?	No		Significantly different (P < 0.05)?	No		Significantly different (P < 0.05)?	No
	4	0	0	0	0	0	0	0	0	0	0		0	0	0	0	0		0	0	0	0.0111111	0											One- or two-tailed P value?	Two-tailed		One- or two-tailed P value?	Two-tailed		One- or two-tailed P value?	Two-tailed
	4.25	0	0	0	0	0	0	0	0	0	0		0	0	0	0	0		0	0	0	0	0											Sum of positive, negative ranks	15.00 , 0.000		Sum of positive, negative ranks	7.000 , -8.000		Sum of ranks in column B,D	36 , 19
	4.5	0	0	0	0	0	0	0	0	0	0		0	0	0	0	0		0	0	0	0	0											Sum of signed ranks (W)	15		Sum of signed ranks (W)	-1		Mann-Whitney U	4
	4.75	0	0	0	0	0	0	0	0	0	0		0	0	0	0	0		0	0	0	0	0											Number of pairs	5		Number of pairs	5
	5	0	0	0	0	0	0	0	0	0	0		0	0	0	0	0		0	0	0	0	0											Number of ties (ignored)	0		Number of ties (ignored)	0
	Binned Peak insp pressure (X)
		Light OFF (Tac1 and Calca pooled)											Light ON (Tac1)						Light ON (Calca)
		probability density (Y)											probability density (Y)						probability density (Y)
		replicate 1	replicate 2	replicate 3	replicate 4	replicate 5	replicate 1	replicate 2	replicate 3	replicate 4	replicate 5		replicate 1	replicate 2	replicate 3	replicate 4	replicate 5		replicate 1	replicate 2	replicate 3	replicate 4	replicate 5
	0	0	0	0	0	0	0	0	0	0	0		0	0	0	0	0		0	0	0	0	0
	0.05	0	0	0	0	0	0	0	0	0	0		0	0	0	0	0		0	0	0	0	0
	0.1	0	0	0	0	0	0	0	0	0	0		0	0	0	0	0		0.019802	0.0114943	0	0	0
	0.15	0	0	0	0	0	0.415254	0	0.0227273	0	0		0	0	0	0	0		0.277228	0.045977	0.0135135	0	0
	0.2	0	0	0	0	0	0.559322	0.030303	0.0681818	0	0		0	0	0	0.0204082	0		0.524752	0.103448	0.0675676	0	0
	0.25	0.0358974	0	0.00763359	0.0309278	0	0.0254237	0.0757576	0.227273	0	0.0127389		0.0406504	0	0	0	0		0.168317	0.183908	0.324324	0	0.00854701
	0.3	0.246154	0	0.0305344	0.237113	0	0	0.212121	0.318182	0	0.0382166		0.186992	0	0	0.0816327	0		0.00990099	0.229885	0.22973	0	0.0512821
	0.35	0.492308	0	0.0839695	0.28866	0.0123457	0	0.325758	0.261364	0.00793651	0.184713		0.398374	0	0	0.285714	0		0	0.149425	0.189189	0.0111111	0.136752
	0.4	0.205128	0.00869565	0.21374	0.329897	0.0493827	0	0.212121	0.0795455	0.0714286	0.210191		0.349593	0	0	0.285714	0.0238095		0	0.183908	0.108108	0.133333	0.188034
	0.45	0.0205128	0	0.267176	0.113402	0.135802	0	0.113636	0.0227273	0.190476	0.216561		0.0243902	0	0.145161	0.163265	0.047619		0	0.0689655	0.0540541	0.177778	0.145299
	0.5	0	0	0.160305	0	0.308642	0	0.0227273	0	0.285714	0.133758		0	0	0.225806	0.102041	0.166667		0	0.0229885	0.0135135	0.322222	0.247863
	0.55	0	0	0.122137	0	0.382716	0	0.00757576	0	0.230159	0.101911		0	0	0.274194	0.0408163	0.47619		0	0	0	0.188889	0.128205
	0.6	0	0.00869565	0.0610687	0	0.111111	0	0	0	0.174603	0.0828025		0	0	0.112903	0.0204082	0.238095		0	0	0	0.122222	0.0769231
	0.65	0	0.0173913	0.0305344	0	0	0	0	0	0.031746	0.00636943		0	0	0.145161	0	0.0238095		0	0	0	0.0333333	0.00854701
	0.7	0	0.0782609	0.0229008	0	0	0	0	0	0.00793651	0.00636943		0	0.037037	0.0806452	0	0		0	0	0	0.0111111	0.00854701
	0.75	0	0.104348	0	0	0	0	0	0	0	0.00636943		0	0.0740741	0.016129	0	0.0238095		0	0	0	0	0
	0.8	0	0.130435	0	0	0	0	0	0	0	0		0	0.0925926	0	0	0		0	0	0	0	0
	0.85	0	0.173913	0	0	0	0	0	0	0	0		0	0.0555556	0	0	0		0	0	0	0	0
	0.9	0	0.113043	0	0	0	0	0	0	0	0		0	0.0925926	0	0	0		0	0	0	0	0
	0.95	0	0.0521739	0	0	0	0	0	0	0	0		0	0.037037	0	0	0		0	0	0	0	0
	1	0	0.0347826	0	0	0	0	0	0	0	0		0	0.0555556	0	0	0		0	0	0	0	0
	1.05	0	0.0695652	0	0	0	0	0	0	0	0		0	0.0925926	0	0	0		0	0	0	0	0
	1.1	0	0.0869565	0	0	0	0	0	0	0	0		0	0.037037	0	0	0		0	0	0	0	0
	1.15	0	0.0782609	0	0	0	0	0	0	0	0		0	0.0925926	0	0	0		0	0	0	0	0
	1.2	0	0.0347826	0	0	0	0	0	0	0	0		0	0.0925926	0	0	0		0	0	0	0	0
	1.25	0	0.00869565	0	0	0	0	0	0	0	0		0	0.0925926	0	0	0		0	0	0	0	0
	1.3	0	0	0	0	0	0	0	0	0	0		0	0.0740741	0	0	0		0	0	0	0	0
	1.35	0	0	0	0	0	0	0	0	0	0		0	0.0555556	0	0	0		0	0	0	0	0
	1.4	0	0	0	0	0	0	0	0	0	0		0	0.0185185	0	0	0		0	0	0	0	0
	1.45	0	0	0	0	0	0	0	0	0	0		0	0	0	0	0		0	0	0	0	0
	1.5	0	0	0	0	0	0	0	0	0	0		0	0	0	0	0		0	0	0	0	0
	1.55	0	0	0	0	0	0	0	0	0	0		0	0	0	0	0		0	0	0	0	0
	1.6	0	0	0	0	0	0	0	0	0	0		0	0	0	0	0		0	0	0	0	0
	1.65	0	0	0	0	0	0	0	0	0	0		0	0	0	0	0		0	0	0	0	0
	1.7	0	0	0	0	0	0	0	0	0	0		0	0	0	0	0		0	0	0	0	0
	1.75	0	0	0	0	0	0	0	0	0	0		0	0	0	0	0		0	0	0	0	0
	1.8	0	0	0	0	0	0	0	0	0	0		0	0	0	0	0		0	0	0	0	0
	1.85	0	0	0	0	0	0	0	0	0	0		0	0	0	0	0		0	0	0	0	0
	1.9	0	0	0	0	0	0	0	0	0	0		0	0	0	0	0		0	0	0	0	0
	1.95	0	0	0	0	0	0	0	0	0	0		0	0	0	0	0		0	0	0	0	0
	2	0	0	0	0	0	0	0	0	0	0		0	0	0	0	0		0	0	0	0	0

## Sheet: S2 (a)
DATA
	Calca Awake							Tac1 Awake								Calca Awake							Tac1 Awake
Binned time seconds (X)	Frequency (Y)							Frequency (Y)								Peak Insp Pressure (Y)							Peak Insp Pressure (Y)
	replicate 1	replicate 2	replicate 3	replicate 4	replicate 5	replicate 6		replicate 1	replicate 2	replicate 3	replicate 4	replicate 5	replicate 6	replicate 7		replicate 1	replicate 2	replicate 3	replicate 4	replicate 5	replicate 6		replicate 1	replicate 2	replicate 3	replicate 4	replicate 5	replicate 6	replicate 7
-10	3.14625	3.1631	4.02977	2.79705	2.89493	3.83668		6.13038	4.06058	5.91004	6.4913	4.77531	5.11733	5.38208		0.776376	1.0502	1.01069	0.733261	0.794595	1.11513		1.20423	0.934205	1.1257	1.03161	1.18693	1.14387	1.06553
-9	2.83534	3.38144	4.76048	2.75224	3.01446	4.60724		6.30209	3.82212	5.17645	6.24606	4.3479	5.63446	5.01089		0.721453	1.17852	1.11812	0.695763	0.857901	1.2879		1.19857	0.968888	0.974167	0.968693	0.92233	1.19488	0.963483
-8	2.91988	2.91885	4.37194	4.5167	4.18711	5.16966		6.04302	4.30029	5.19024	5.77214	3.81457	5.6737	6.23656		0.699439	0.861624	1.07947	1.18413	1.16552	1.11139		1.09656	1.0776	1.05225	0.926092	0.901798	1.11567	1.14895
-7	3.7689	3.02812	3.90065	5.22123	3.22348	3.70956		4.26108	4.4008	5.83633	6.17055	3.82932	4.41544	4.10162		0.987491	0.951315	0.845995	1.36929	0.843808	0.995697		0.817572	1.12074	1.04512	0.988752	0.985064	1.01541	0.896597
-6	4.65216	2.90561	3.96906	5.43819	2.95346	3.70886		3.36519	4.33624	5.30742	6.71197	3.80192	2.8464	4.8726		1.06383	0.870365	0.899945	1.36424	0.770672	1.03371		0.747599	1.01474	1.0457	1.07109	0.982416	0.803652	1.04281
-5	3.94261	2.98742	3.65914	5.29106	3.08793	3.64927		5.51032	4.24819	5.01833	6.01744	3.84291	3.4962	5.18616		1.06903	0.843724	0.906797	1.24563	0.798056	0.859753		0.968637	0.984625	1.0026	0.980424	1.00542	0.880844	1.01138
-4	5.62097	3.35709	4.02358	4.90963	4.09927	4.01144		6.52501	3.93276	5.57915	5.99879	3.79794	4.48408	4.97083		1.3225	1.07107	0.939071	1.21589	1.12198	0.951803		1.1823	0.985147	1.1099	0.950028	1.03643	0.925211	1.03008
-3	4.32441	2.83731	4.39799	4.14285	4.94031	3.11325		6.02552	4.03014	4.89606	6.03077	3.8204	3.11135	4.61517		1.21736	0.759358	1.19616	1.09209	1.27208	0.873204		1.0473	0.974653	0.88519	1.00173	0.958222	0.834796	0.973872
-2	4.26658	3.06861	4.07815	3.34762	4.28404	3.13663		3.54716	4.50792	5.2953	6.62742	3.80568	4.20169	4.96675		1.10377	0.928406	1.03617	0.936881	1.41108	0.810476		0.968514	1.14094	0.917509	0.952742	0.920638	0.909782	0.991906
-1	4.76691	3.27736	3.59123	2.87636	4.00479	3.09313		4.48327	3.68655	5.73241	6.30635	4.16116	3.96739	6.20144		1.20547	1.2171	0.926042	0.688115	1.13764	0.746911		0.942467	0.947537	1.00481	0.98043	0.986121	1.007	1.14599
0	5.17222	3.74975	3.46242	2.80603	3.79224	3.33316		7.42884	6.26994	6.80515	8.09238	7.53513	7.20528	7.74113		1.21517	1.18238	0.675134	0.744647	1.0565	0.83349		1.01332	1.26351	1.38749	1.00591	1.34867	1.21136	1.11847
1	3.14034	1.88872	4.96522	3.15988	2.6248	1.85289		9.79948	6.89114	7.77048	9.38809	9.51071	9.92789	8.35788		0.417393	0.584706	0.653535	0.510865	0.515214	0.570101		1.5154	1.61749	1.89753	1.44251	2.04763	1.74048	1.35615
2	2.93273	2.1451	2.85486	4.41859	2.27794	1.96128		8.89684	6.44059	7.24934	8.30345	8.66143	9.06113	8.19447		0.5635	0.563985	0.415418	0.550147	0.597086	0.585605		1.40363	1.50829	1.51585	1.38703	1.83325	1.63396	1.5214
3	3.20462	2.66751	3.21603	3.3432	2.65179	3.18908		8.77446	7.58239	7.43287	8.06553	8.41021	8.72984	8.20171		0.637177	0.691558	0.442499	0.558017	0.747329	0.644228		1.3676	1.64352	1.5062	1.35915	1.73977	1.52811	1.52538
4	3.10051	2.61685	3.28453	3.0207	2.90055	3.55817		8.91111	7.54195	7.94807	7.83058	8.57991	8.87442	7.56508		0.641402	0.613383	0.468798	0.510569	0.715643	0.657028		1.44847	1.57088	1.60682	1.30869	1.74727	1.58647	1.49086
5	2.9244	2.61338	3.38825	3.23286	2.94694	3.56197		8.98494	8.31739	8.20983	7.96189	8.50944	9.16847	8.07497		0.651408	0.584521	0.497018	0.58196	0.741871	0.61382		1.42546	1.78598	1.51251	1.27983	1.74202	1.55409	1.53958
6	2.96131	2.53962	3.39845	3.35518	2.89911	3.47147		8.52471	7.54082	7.92716	7.97128	8.26029	9.82169	7.56719		0.570142	0.598239	0.462758	0.718692	0.696194	0.645666		1.29957	1.71419	1.40443	1.24757	1.716	1.72665	1.44258
7	2.84411	2.73598	3.38021	3.597	2.86148	3.52619		9.20767	6.86327	7.74744	8.25228	8.42876	8.41893	7.53438		0.574197	0.608388	0.536093	0.679685	0.697714	0.617686		1.42323	1.49875	1.51913	1.26754	1.76411	1.34023	1.40363
8	2.8607	2.82576	4.1484	3.3233	2.81478	3.4457		8.72473	6.99247	7.92762	8.32089	8.30454	8.60248	7.52508		0.591592	0.635918	0.547106	0.615722	0.645015	0.592254		1.33981	1.56658	1.4946	1.3441	1.52979	1.44361	1.36917
9	2.97716	2.99922	4.04669	3.0838	2.83292	3.44204		7.96462	6.45907	8.00717	8.20425	8.30021	8.9903	7.02657		0.596292	0.711027	0.492899	0.585992	0.598534	0.635713		1.11748	1.46122	1.50581	1.26473	1.61141	1.50907	1.29785
10	3.39911	3.12849	4.23901	3.35487	3.35413	3.95365		8.5348	6.58897	7.98183	8.41471	8.07096	8.83054	7.42581		0.754609	0.709266	0.726233	1.05693	1.02296	0.663826		1.3197	1.49558	1.41275	1.31695	1.59514	1.45118	1.3607

## Sheet: S2 (b)
	DATA (replicate means)									STATISTICS
		Frequency (Hz)								Tac1 stim vs. breathing patterns
	Condition	replicate 1	replicate 2	replicate 3	replicate 4	replicate 5	replicate 6	replicate 7		Brown-Forsythe ANOVA test			Dunnett's T3 multiple comparisons test	Mean Diff.	95.00% CI of diff.	Summary	Adjusted P Value
	Ctl slow mode	3.3031	3.08534	3.26706	2.88576	3.19034	3.40005			F* (DFn, DFd)	95.19 (4.000, 16.37)		Tac1 vs. Ctl slow mode	4.988	4.089 to 5.888	****	<0.0001
	Ctl fast mode	8.60308	9.66683	9.58089	8.55344	8.76579	9.28844			P value	<0.0001		Tac1 vs. Ctl fast mode	-0.8997	-1.886 to 0.08688	ns	0.078
	Hypoxia/hypercapnia	4.023	5.648	5.976	4.279	4.322	5.976			P value summary	****		Tac1 vs. 10% O2; 5%CO2	3.139	1.732 to 4.547	***	0.0003
	Severe hypercapnia	5.218	6.082	5.882	5.3	5.301	6.313						Tac1 vs. 10% CO2	2.494	1.511 to 3.477	****	<0.0001
	Tac1 stim	8.755	7.084	7.933	8.299	8.442	9.159	7.565
	Calca stim	2.336	2.578	3.579	3.334	2.901	3.28			Welch's ANOVA test
										W (DFn, DFd)	222.1 (4.000, 11.82)
										P value	<0.0001
										P value summary	****
										Calca stim vs. breathing patterns
										Brown-Forsythe ANOVA test			Dunnett's T3 multiple comparisons test	Mean Diff.	95.00% CI of diff.	Summary	Adjusted P Value
										F* (DFn, DFd)	114.5 (4.000, 14.13)		Calca vs. Ctl slow mode	-0.1873	-0.8982 to 0.5237	ns	0.8378
										P value	<0.0001		Calca vs. Ctl fast mode	-6.075	-6.918 to -5.232	****	<0.0001
										P value summary	****		Calca vs. 10% O2; 5%CO2	-2.036	-3.363 to -0.7086	**	0.0051
													Calca vs. 10% CO2	-2.681	-3.500 to -1.863	****	<0.0001
										Welch's ANOVA test
										W (DFn, DFd)	181.2 (4.000, 11.45)
										P value	<0.0001
										P value summary	****

## Sheet: S2 (d)
	DATA																STATISTICS
		Delta Frequency (Hz)
		Tac1								Calca
		replicate 1	replicate 2	replicate 3	replicate 4	replicate 5	replicate 6	replicate 7		replicate 1	replicate 2	replicate 3	replicate 4	replicate 5	replicate 6		Two-way RM ANOVA (frequency)					Tac1 vs Cacla						Awake vs Isoflurane
	Awake	3.70553	2.97607	2.83618	1.84971	4.24115	4.68499	2.43149		-0.95536	-0.55824	-0.57738	-0.50372	-0.85887	-0.77979		Source of Variation	% of total variation	P value	P value summary		Bonferroni's multiple comparisons test						Bonferroni's multiple comparisons test
	Isoflurane	0.292475	-0.31218	-0.29606	-0.15202	-0.09021	-0.04447	0.037262		0.095314	-0.22395	-0.35974	0.063794	-0.16155	-0.20476		state x PBN neuron type	33.98	<0.0001	****			Predicted (LS) mean diff.	95.00% CI of diff.	Summary	Adjusted P Value			Predicted (LS) mean diff.	95.00% CI of diff.	Summary	Adjusted P Value
																	state	16.93	<0.0001	****		Awake	3.952	3.213 to 4.691	****	<0.0001		Tac1	3.327	2.599 to 4.056	****	<0.0001
																	PBN neuron type	35.79	<0.0001	****		Isoflurane	0.05107	-0.6882 to 0.7903	ns	>0.9999		Calca	-0.5737	-1.361 to 0.2130	ns	0.1705
		Delta Peak Insp Pressure (a.u.)															mouse	5.08	0.379	ns
		Tac1								Calca
		replicate 1	replicate 2	replicate 3	replicate 4	replicate 5	replicate 6	replicate 7		replicate 1	replicate 2	replicate 3	replicate 4	replicate 5	replicate 6		Two-way RM ANOVA (peak insp pressure)					Tac1 vs Cacla						Awake vs Isoflurane
	Awake	1.31714	1.51949	1.48697	1.26409	1.67309	1.50721	1.381		0.620035	0.635143	0.509869	0.650857	0.718038	0.628425		Source of Variation	% of total variation	P value	P value summary		Bonferroni's multiple comparisons test						Bonferroni's multiple comparisons test
	Isoflurane	1.01818	1.15863	1.20209	1.13195	1.07023	1.06804	0.969779		1.0471	1.20602	0.887541	0.988145	0.975843	1.02019		state x PBN neuron type	37.8	<0.0001	****			Predicted (LS) mean diff.	95.00% CI of diff.	Summary	Adjusted P Value			Predicted (LS) mean diff.	95.00% CI of diff.	Summary	Adjusted P Value
																	state	0.06916	0.6618	ns		Awake	0.8228	0.6847 to 0.9609	****	<0.0001		Tac1	0.3614	0.2348 to 0.4881	****	<0.0001
																	PBN neuron type	52.55	<0.0001	****		Isoflurane	0.06761	-0.07049 to 0.2057	ns	0.5031		Calca	-0.3937	-0.5305 to -0.2570	****	<0.0001
																	mouse	5.845	0.2388	ns

## Sheet: S3 (b)
DATA
	Oprm1 Awake																		Oprm1 Isoflurane
Binned time seconds (X)	Frequency (Y)									Peak Insp Pressure (Y)									Frequency (Y)									Peak Insp Pressure (Y)
	replicate 1	replicate 2	replicate 3	replicate 4	replicate 5	replicate 6	replicate 7	replicate 8		replicate 1	replicate 2	replicate 3	replicate 4	replicate 5	replicate 6	replicate 7	replicate 8		replicate 1	replicate 2	replicate 3	replicate 4	replicate 5	replicate 6	replicate 7	replicate 8		replicate 1	replicate 2	replicate 3	replicate 4	replicate 5	replicate 6	replicate 7	replicate 8
-10	5.23563	4.69133	3.9421	5.90204	3.67981	4.28398	4.4681	3.45317		1.06396	1.02128	0.947195	1.03752	0.934864	0.878327	0.966505	1.12832		2.90074	2.45572	2.80818	2.28268	2.11447	2.26572	1.94286	1.49379		1.0018	1.0163	1.0286	1.09331	0.983262	1.05198	1.08726	1.01799
-9	5.37631	5.21487	3.73201	5.97491	4.29808	5.87398	4.09962	3.54735		1.00142	1.11463	0.931326	1.13174	1.01959	1.27086	0.912921	1.03801		2.86957	2.46848	2.74465	2.20141	2.05878	2.29485	1.924	1.52002		0.974565	0.941624	0.919008	1.05747	0.989393	0.957366	0.790577	1.01462
-8	6.43679	5.01877	4.46365	5.8735	3.92607	6.11118	4.15842	3.38524		1.10586	1.12036	1.02199	1.25933	0.941682	1.06982	0.972332	1.03334		2.90344	2.45172	2.73768	2.23174	2.13759	2.23818	1.91009	1.43985		0.994606	1.06207	0.931402	1.04878	1.04045	0.916494	0.801415	0.979468
-7	5.83994	4.6351	4.00536	5.65621	3.81377	4.90505	4.26066	3.3682		1.15275	1.02308	0.994604	0.977342	0.925362	1.05912	0.989423	1.02065		2.83588	2.49794	2.8441	2.2323	2.08914	2.24077	1.9201	1.49122		1.04645	0.947823	1.02715	1.0871	1.03165	0.949149	0.920763	1.00368
-6	5.42276	4.93358	4.07744	5.38224	4.19951	4.23866	4.37475	3.60416		1.10611	1.11775	0.985635	0.971193	1.01819	0.830882	0.951435	0.970323		2.83618	2.43326	2.86819	2.27809	2.06378	2.27216	1.91114	1.52396		1.00147	0.969605	1.01541	1.06509	1.07958	0.81466	1.11321	1.01904
-5	5.72386	4.79729	3.9915	6.31086	3.82646	4.36268	4.58524	3.70763		1.03283	1.08252	0.928818	1.19981	0.914956	0.917546	0.965624	0.918739		2.83086	2.46272	2.90429	2.22949	2.09346	2.20353	1.96493	1.44391		0.990629	0.900268	1.05103	1.06517	0.946502	0.952012	1.08696	0.988649
-4	5.42421	4.68169	4.00461	5.6284	4.00942	3.9466	5.64603	3.48199		1.01332	1.03822	1.01124	1.05138	0.943848	0.912251	1.06758	0.939765		2.83347	2.40649	2.82773	2.26067	2.15017	2.37906	2.51482	1.50122		0.966513	0.886146	0.900174	1.16617	0.985686	1.0513	1.12867	0.95249
-3	4.73478	5.54996	3.94906	5.58645	4.09236	4.45682	5.42206	3.59315		0.946393	1.36965	0.922026	1.09651	1.00779	0.909313	1.10776	0.961984		2.92	2.37919	2.9114	2.18713	2.12513	2.30421	1.90405	1.51409		1.02753	0.992128	0.991288	1.07977	1.00516	0.891526	0.898285	0.993917
-2	5.43005	5.83812	4.25111	6.1216	5.83034	4.31089	4.44728	3.58568		1.08754	1.41113	1.02752	1.25319	1.34536	0.850178	0.880785	0.92141		2.84752	2.40679	2.96506	2.2681	2.08619	2.25892	1.91734	1.43225		0.934493	0.902133	1.01577	1.15462	1.0107	0.861469	0.981606	0.938218
-1	5.69349	5.92319	4.60091	6.69397	4.56114	4.41172	4.21106	3.83667		1.19394	1.49611	1.07949	1.26987	1.03225	0.894692	0.842341	1.02788		2.82984	2.44365	2.93296	2.25988	2.05489	2.27962	2.56453	1.48026		0.904753	0.886868	1.02584	1.16096	0.9955	0.977637	0.899627	0.918376
0	5.63777	7.69894	5.95264	7.89042	6.22514	4.7905	5.61287	6.34574		1.12055	1.52989	1.42233	1.63887	1.69274	1.24028	1.16967	1.59719		2.80739	3.11864	3.28185	2.41694	2.33226	2.26878	2.0251	1.59688		0.935023	0.975054	1.17052	1.20611	0.986141	0.882886	0.862197	0.844291
1	3.78192	7.99447	4.62032	7.48719	8.55642	2.84576	7.89611	8.01665		1.02755	2.32435	1.76098	2.0502	1.73486	2.18959	1.38887	2.27696		2.55238	3.42968	3.67611	2.65886	2.79258	0	2.44467	2.91162		0.892404	1.23631	1.46862	1.68937	0.854115	0	0.816248	0.71563
2	3.45461	7.79128	4.17232	5.96257	8.72808	0.119113	7.76165	7.82959		0.996208	2.12562	1.75066	1.98476	1.30808	1.95408	1.30864	2.33278		2.33865	3.55666	3.18898	2.54723	2.92791	0	2.8067	3.53623		0.908313	1.48004	1.50317	1.54714	0.954441	0	0.765779	0.755999
3	3.43396	7.80336	4.36415	6.17779	9.61205	0.119113	8.05529	8.60026		0.964264	1.74206	1.69029	1.91282	1.03873	1.95408	1.04658	2.24577		2.33037	3.78394	3.04931	2.50222	2.43371	0	3.01076	3.65246		0.896052	1.48184	1.4903	1.57588	0.903426	0	0.792014	0.671504
4	3.43138	8.4256	4.31108	6.52674	9.34462	0.119113	8.37255	8.87263		0.954451	1.5936	1.57886	1.9584	0.973695	1.95408	0.912059	2.02437		2.33781	3.57535	2.67332	2.62523	3.09921	0	3.03512	3.71062		0.896627	1.53095	1.47122	1.5024	0.867891	0	0.933613	0.760543
5	3.4914	8.01337	3.96503	6.43863	8.23126	0.119113	8.05379	9.20137		0.984331	1.47614	1.50648	1.73345	0.912417	1.95408	0.824962	1.8988		2.29831	3.7347	2.36458	2.57731	3.36067	0	3.00781	3.61829		0.854761	1.3977	1.45633	1.43329	0.845972	0	0.902214	0.712472
6	3.23313	8.55261	4.01472	6.46914	8.22549	0.119113	8.19241	9.55186		0.901167	1.4023	1.40859	1.7517	0.857375	1.95408	0.947222	1.77238		2.21477	3.79359	2.29372	2.64385	3.31965	0	3.06202	3.53779		0.815809	1.52418	1.36768	1.46335	0.886943	0	0.997207	0.702886
7	3.45207	8.26076	3.79142	6.42473	7.68194	0.119113	8.12003	9.1812		0.884354	1.42181	1.31066	1.59401	0.869249	1.95408	1.02032	1.79534		2.22042	3.43859	2.169	2.63551	3.3891	0	2.93986	3.46372		0.867434	1.44241	1.26985	1.36525	0.981571	0	1.26449	0.653895
8	3.31666	8.01055	3.50991	6.57916	8.36149	0.119113	7.66449	9.28596		0.88153	1.43665	1.28908	1.47236	0.947577	1.95408	0.852742	1.62851		2.1966	3.54328	1.93239	2.7075	3.49065	0	2.88468	3.28789		0.931881	1.49989	1.32651	1.31887	0.964123	0	0.953689	0.605377
9	3.39332	8.32847	3.5762	6.67316	8.35896	0.119113	7.08745	8.756		0.923753	1.4528	1.22159	1.30234	0.890983	1.95408	0.903773	1.41541		2.22031	3.36184	1.87008	2.86007	3.28744	0	2.90248	3.32412		0.754434	1.47849	1.27573	1.45819	1.01152	0	1.0143	0.584799
10	3.44401	8.11719	3.19361	6.08293	8.37625	0.122616	7.45176	8.49064		0.852045	1.52092	1.23584	1.38985	0.837917	2.13274	1.06134	1.50952		2.02267	3.18504	1.85253	2.76089	3.28906	0	2.82843	3.29978		0.731651	1.41393	1.3518	1.3437	1.00133	0	0.910376	0.619645
11	3.77376	7.92524	3.58612	6.73524	8.11776	0.122616	7.22812	8.13205		0.83964	1.57949	1.15933	1.43304	0.827627	2.13274	1.03025	1.59754		2.12363	3.0786	1.92185	2.71178	3.26252	0	2.65389	3.1342		0.687223	1.49447	1.32412	1.50071	1.0378	0	0.99226	0.572727
12	3.22303	7.80394	3.31807	6.56343	7.33383	0.122616	7.40603	8.19897		0.822929	1.52407	1.12665	1.2431	0.886044	2.13274	0.985358	1.84214		1.96584	2.83356	1.95017	2.8197	3.01462	0	2.57248	2.76998		0.707592	1.45377	1.45169	1.40345	1.05285	0	1.11549	0.487232
13	3.32617	7.42709	3.282	6.38757	7.09248	0.122616	7.26709	7.68302		0.772346	1.56575	1.16263	1.38279	0.917876	2.13274	1.11247	1.74121		2.55677	2.90722	1.91318	2.84047	2.95824	0	2.53104	2.81834		0.832418	1.47414	1.27115	1.44448	1.06403	0	1.09106	0.530095
14	3.36194	7.41081	3.55323	6.49042	6.78759	0.122616	7.10937	7.60365		0.795256	1.58653	1.13378	1.21248	0.967813	2.13274	1.09864	1.63874		2.1373	2.69578	1.99236	2.94047	2.87782	0	2.54491	2.62495		0.647847	1.41284	1.30198	1.40057	0.960463	0	1.20023	0.468476
15	4.19914	7.28205	3.47353	5.87801	6.31727	0.122616	6.59608	6.82715		0.985751	1.51343	1.07588	1.10357	0.999198	2.13274	1.11862	1.82879		2.20608	2.50066	2.02625	2.87188	2.80634	0	2.89199	2.21951		0.69463	1.35014	1.19757	1.37457	1.0976	0	1.34014	0.414772
16	5.38838	4.97209	2.55622	4.84327	3.72034	3.83809	4.88715	2.20135		0.983216	0.524587	0.677059	0.650498	0.741417	1.78359	0.97658	1.53817		2.5839	0.551637	1.597	2.40913	1.60604	0.954963	3.16656	1.21052		0.712379	1.09781	1.1989	1.87759	0.980374	3.28227	1.32167	1.28781
17	4.59651	3.43643	2.30791	4.93515	3.66291	4.48238	4.68017	3.50798		0.810991	0.604955	0.528661	0.67492	0.703219	1.26698	0.938826	1.24554		2.51344	0.551637	1.84774	1.86187	1.74727	1.87029	2.05746	1.18858		0.722224	1.09781	1.07149	1.08524	1.03912	2.06031	1.07084	1.26175
18	4.24967	3.76622	2.01241	4.54857	3.59783	4.47221	4.56571	3.51022		0.744755	0.659976	0.600291	0.68654	0.686719	1.1361	0.898089	1.35728		3.39491	1.45114	2.03698	2.16705	1.60668	1.95799	2.02249	1.12384		0.81116	0.95419	1.13954	1.02632	0.903445	1.8321	1.23385	1.28023
19	5.19705	3.67228	2.19128	4.56517	3.56034	4.34645	4.58782	3.62941		1.05847	0.741288	0.518358	0.690369	0.717537	1.00654	0.792787	1.26492		2.38625	1.73609	2.09874	2.27681	1.57782	2.05112	1.92808	1.29037		0.777216	1.02007	1.05775	0.947258	0.883277	1.75105	1.19788	1.13393

## Sheet: S3 (d)
	DATA (replicate means)
		Awake Frequency (Hz)
	Condition	replicate 1	replicate 2	replicate 3	replicate 4	replicate 5	replicate 6	replicate 7	replicate 8
	MOR	-2.11235	3.50716	-0.343803	1.07812	4.17911	-1.51245	2.82932	5.11077
	Tac1	3.70553	2.97607	2.83618	1.84971	4.24115	4.68499	2.43149
	Calca	-0.95536	-0.55824	-0.57738	-0.50372	-0.85887	-0.77979
		Awake Peak insp pressure (a.u.)
	Condition	replicate 1	replicate 2	replicate 3	replicate 4	replicate 5	replicate 6	replicate 7	replicate 8
	MOR	0.899987	1.62515	1.3811	1.60152	0.997875	0.895234	1.03523	1.8371
	Tac1	1.31714	1.51949	1.48697	1.26409	1.67309	1.50721	1.381
	Calca	0.620035	0.635143	0.509869	0.650857	0.718038	0.628425
		Isoflurane Frequency (Hz)
	Condition	replicate 1	replicate 2	replicate 3	replicate 4	replicate 5	replicate 6	replicate 7	replicate 8
	MOR	-0.608287	0.832357	-0.464158	0.482654	1.05174	-2.26117	0.657768	1.76404
	Tac1	0.292475	-0.31218	-0.29606	-0.15202	-0.09021
	Calca	0.095314	-0.35974	0.063794	-0.16155	-0.20476
		Isoflurane Peak insp pressure (a.u.)
	Condition	replicate 1	replicate 2	replicate 3	replicate 4	replicate 5	replicate 6	replicate 7	replicate 8
	MOR	0.816032	1.4515	1.38072	1.46047	0.956177	0	0.982068	0.63152
	Tac1	1.01818	1.15863	1.20209	1.13195	1.07023
	Calca	1.0471	0.887541	0.988145	0.975843	1.02019
