# Supplementary material for: Parabrachial tachykinin1-expressing neurons involved in state-dependent breathing control
Source: Nat Commun. 2023 Feb 21;14:963. doi: 10.1038/s41467-023-36603-z (PMC9944916; doi:10.1038/s41467-023-36603-z)
Supplement: Supplementary file 4 — Source Data [file 41467_2023_36603_MOESM4_ESM.zip › Source Data Fig3 FigS5, S6, S7.xlsx]

## Sheet: d
	DATA (prob density histograms)																																DATA (replicate means)									STATISTICS
		Light OFF (Tac1+;Calca- and all Tac1+ pooled)															Light ON (Tac1+;Calca-)								Light ON (all Tac1+)									Frequency (Hz)								Tac1+;Calca- ON vs. OFF			all Tac1+ ON vs. OFF			Tac1+;Calca- ON vs. all Tac1+ ON
	Binned Hz (X)	probability density (Y)															probability density (Y)								probability density (Y)								Condition	replicate 1	replicate 2	replicate 3	replicate 4	replicate 5	replicate 6	replicate 7		Wilcoxon matched-pairs signed rank test			Wilcoxon matched-pairs signed rank test			Mann Whitney test
		replicate 1	replicate 2	replicate 3	replicate 4	replicate 5	replicate 6	replicate 7	replicate 1	replicate 2	replicate 3	replicate 4	replicate 5	replicate 6	replicate 7		replicate 1	replicate 2	replicate 3	replicate 4	replicate 5	replicate 6	replicate 7		replicate 1	replicate 2	replicate 3	replicate 4	replicate 5	replicate 6	replicate 7		OFF Tac1+;Calca-	5.459	5.273	3.884	5.606	4.672	6.09	5.045		P value	0.0156		P value	0.0156		P value	0.0006
	0	0	0	0	0	0	0	0	0	0	0	0	0	0	0		0	0	0	0	0	0	0		0	0	0	0	0	0	0		ON Tac1+;Calca-	10	9.99	9.447	11.09	11.22	11.01	10.05		Exact or approximate P value?	Exact		Exact or approximate P value?	Exact		Exact or approximate P value?	Exact
	0.25	0	0	0	0	0	0	0	0	0	0	0	0	0	0		0	0	0	0	0	0	0		0	0	0	0	0	0	0		OFF Tac1+	5.166	4.029	5.168	6.431	4.166	4.568	5.141		P value summary	*		P value summary	*		P value summary	***
	0.5	0	0	0	0	0	0	0	0	0	0	0	0	0	0		0	0	0	0	0	0	0		0	0	0	0	0	0	0		ON Tac1+	8.755	7.084	7.933	8.299	8.442	9.159	7.565		Significantly different (P < 0.05)?	Yes		Significantly different (P < 0.05)?	Yes		Significantly different (P < 0.05)?	Yes
	0.75	0	0	0	0	0.00253165	0	0	0	0	0	0	0	0	0		0	0	0	0	0	0	0		0	0	0	0	0	0	0.00381679											One- or two-tailed P value?	Two-tailed		One- or two-tailed P value?	Two-tailed		One- or two-tailed P value?	Two-tailed
	1	0	0	0	0	0	0	0	0	0	0	0	0	0	0		0	0	0	0	0	0	0		0	0	0	0	0	0	0											Sum of positive, negative ranks	28.00 , 0.000		Sum of positive, negative ranks	28.00 , 0.000		Sum of ranks in column B,D	77 , 28
	1.25	0	0	0	0	0	0	0.00682594	0	0.00151745	0.00125313	0.000714286	0	0	0.00777605		0	0	0	0	0	0	0		0	0	0	0	0	0	0.00954198											Sum of signed ranks (W)	28		Sum of signed ranks (W)	28		Mann-Whitney U	0
	1.5	0	0	0	0.00111359	0.00506329	0	0.00682594	0.0025974	0.00151745	0.00125313	0.000714286	0	0	0.00933126		0	0	0	0	0	0	0		0	0	0	0	0	0	0.00954198											Number of pairs	7		Number of pairs	7
	1.75	0	0	0	0.00890869	0.00253165	0	0.0102389	0.0233766	0.0030349	0.00125313	0	0.00223214	0.0075188	0.00777605		0	0	0	0	0	0	0		0	0	0	0	0	0	0.00381679											Number of ties (ignored)	0		Number of ties (ignored)	0
	2	0	0	0.00540541	0.013363	0.00506329	0.00156495	0.0204778	0.0545455	0.0030349	0.0037594	0.00142857	0.00223214	0.037594	0.0155521		0	0	0	0	0	0	0		0	0	0	0	0	0	0.00381679
	2.25	0	0	0.0027027	0.018931	0.0151899	0.00469484	0.0204778	0.0441558	0.00758725	0.00501253	0.005	0.00892857	0.0601504	0.0233281		0	0	0	0	0	0	0		0	0	0	0.000894454	0	0	0.0019084
	2.5	0	0	0.0108108	0.0244989	0.0151899	0.00938967	0.0580205	0.0493506	0.0227618	0.0100251	0.00785714	0.0714286	0.116541	0.0124417		0	0	0	0	0	0	0		0	0	0	0	0	0	0			Peak insp pressure (a.u.)								Tac1+;Calca- ON vs. OFF			all Tac1+ ON vs. OFF			Tac1+;Calca- ON vs. all Tac1+ ON
	2.75	0	0	0.0216216	0.0445434	0.0455696	0.029734	0.0682594	0.0545455	0.0364188	0.0238095	0.00857143	0.0892857	0.0827068	0.0342146		0	0	0	0	0	0	0		0	0	0	0	0	0	0.0019084		Condition	replicate 1	replicate 2	replicate 3	replicate 4	replicate 5	replicate 6	replicate 7		Wilcoxon matched-pairs signed rank test			Wilcoxon matched-pairs signed rank test			Mann Whitney test
	3	0	0	0.072973	0.0534521	0.103797	0.0359937	0.0648464	0.0467532	0.0652504	0.0313283	0.0135714	0.104911	0.105263	0.0528771		0	0	0	0	0	0	0		0	0	0	0	0	0	0.00381679		OFF Tac1+;Calca-	1.036	1.295	0.998	1.932	1.228	1.99	1.233		P value	0.0156		P value	0.0156		P value	0.3176
	3.25	0.00187617	0.0027027	0.132432	0.05902	0.116456	0.0391236	0.0614334	0.0519481	0.121396	0.0501253	0.0192857	0.129464	0.0413534	0.0388802		0.00181818	0	0	0	0	0	0		0	0	0	0.000894454	0	0	0		ON Tac1+;Calca-	2.287	2.591	2.549	3.072	1.995	2.717	1.699		Exact or approximate P value?	Exact		Exact or approximate P value?	Exact		Exact or approximate P value?	Exact
	3.5	0.00750469	0.0108108	0.172973	0.0423163	0.106329	0.0422535	0.0682594	0.0675325	0.115326	0.056391	0.0321429	0.113839	0.037594	0.0513219		0	0	0	0	0	0	0		0	0	0	0.000894454	0	0	0.00572519		OFF Tac1+	1.462	1.894	1.285	1.077	1.174	1.848	1.112		P value summary	*		P value summary	*		P value summary	ns
	3.75	0	0.027027	0.154054	0.0723831	0.0683544	0.0532081	0.0511945	0.0233766	0.128983	0.093985	0.04	0.120536	0.037594	0.0699844		0	0	0	0	0	0	0		0	0	0.00131579	0.00536673	0	0	0.00763359		ON Tac1+	1.925	2.909	1.939	1.385	2.018	2.769	1.545		Significantly different (P < 0.05)?	Yes		Significantly different (P < 0.05)?	Yes		Significantly different (P < 0.05)?	No
	4	0.00375235	0.0513514	0.162162	0.0545657	0.0506329	0.0516432	0.0648464	0.0207792	0.118361	0.0676692	0.04	0.0625	0.0225564	0.0637636		0	0	0	0	0	0	0		0	0	0	0.00357782	0	0	0.00763359											One- or two-tailed P value?	Two-tailed		One- or two-tailed P value?	Two-tailed		One- or two-tailed P value?	Two-tailed
	4.25	0.00375235	0.110811	0.0864865	0.045657	0.0329114	0.0438185	0.0341297	0.0337662	0.0955994	0.0726817	0.0371429	0.0334821	0.056391	0.0404355		0	0	0	0	0	0	0		0	0.00607903	0.00131579	0.00268336	0	0.00266667	0.00763359											Sum of positive, negative ranks	28.00 , 0.000		Sum of positive, negative ranks	28.00 , 0.000		Sum of ranks in column B,D	61 , 44
	4.5	0.0337711	0.159459	0.0648649	0.032294	0.0531646	0.0422535	0.0170648	0.0415584	0.0591806	0.0726817	0.0385714	0.0290179	0.0225564	0.0404355		0	0	0	0	0	0	0		0.00209644	0.00455927	0.00131579	0.00805009	0	0	0.0133588											Sum of signed ranks (W)	28		Sum of signed ranks (W)	28		Mann-Whitney U	16
	4.75	0.118199	0.183784	0.0216216	0.0378619	0.035443	0.0328638	0.0170648	0.0285714	0.0515933	0.0626566	0.0357143	0.015625	0.0037594	0.0435459		0	0	0	0	0	0	0		0	0.00759878	0.00131579	0.00357782	0	0	0.00763359											Number of pairs	7		Number of pairs	7
	5	0.183865	0.135135	0.0351351	0.0278396	0.0379747	0.0516432	0.0273038	0.0233766	0.0424886	0.047619	0.0378571	0.0357143	0.018797	0.0326594		0	0.00242718	0.00193798	0	0	0	0		0.00419287	0.0288754	0.00263158	0.0116279	0	0.00266667	0.028626											Number of ties (ignored)	0		Number of ties (ignored)	0
	5.25	0.187617	0.0540541	0.00540541	0.0267261	0.0278481	0.0391236	0.0307167	0.0311688	0.0333839	0.0451128	0.0278571	0.0223214	0.0263158	0.0326594		0.00545455	0	0	0	0	0	0		0.00419287	0.0349544	0.00526316	0.00626118	0.00172712	0.00266667	0.0267176
	5.5	0.148218	0.0324324	0.00810811	0.0278396	0.035443	0.0391236	0.0341297	0.0311688	0.0288316	0.0275689	0.0314286	0.03125	0.0300752	0.0233281		0	0	0.00193798	0	0	0	0		0.00419287	0.0592705	0.00526316	0.009839	0.00690846	0.008	0.0209924
	5.75	0.101313	0.0297297	0.0108108	0.0300668	0.0303797	0.0359937	0.0136519	0.0181818	0.0151745	0.0200501	0.045	0.00669643	0.0300752	0.0342146		0.00363636	0.00242718	0.00387597	0.000814996	0	0	0		0.00209644	0.112462	0.00789474	0.0116279	0.00345423	0.00533333	0.0343511
	6	0.0619137	0.0162162	0.00540541	0.0167038	0.00506329	0.0375587	0.0204778	0.025974	0.0121396	0.0325815	0.0385714	0.00223214	0.0225564	0.0435459		0.00181818	0.00242718	0	0.000814996	0	0.0013089	0		0.00628931	0.107903	0.0118421	0.0143113	0.0103627	0.0106667	0.0591603
	6.25	0.0469043	0.0135135	0.0027027	0.0200445	0.0126582	0.028169	0.0170648	0.0207792	0.0136571	0.0175439	0.045	0.0178571	0.0338346	0.0279938		0	0.00485437	0	0.00162999	0	0	0		0.0167715	0.0638298	0.0105263	0.0143113	0.00172712	0.00533333	0.0419847
	6.5	0.0243902	0.0108108	0.0027027	0.0200445	0.0151899	0.0219092	0.0341297	0.0285714	0.00455235	0.0300752	0.0428571	0.015625	0.0150376	0.0466563		0	0	0	0.000814996	0	0	0.00239234		0.0125786	0.0638298	0.0157895	0.00626118	0.00863558	0.0133333	0.0381679
	6.75	0.0225141	0.0189189	0.00540541	0.0111359	0.0177215	0.028169	0.0273038	0.0233766	0.00151745	0.0250627	0.0428571	0.00892857	0.037594	0.0404355		0.00181818	0.00242718	0.00581395	0.000814996	0.00161031	0.0013089	0		0.00838574	0.0410334	0.0223684	0.0169946	0.0172712	0.008	0.0362595
	7	0.0225141	0.0189189	0	0.0222717	0.0177215	0.0109546	0.0136519	0.0207792	0.00151745	0.0350877	0.0392857	0.00446429	0.0225564	0.0342146		0	0	0.00775194	0.00162999	0	0.0026178	0.00239234		0.0125786	0.0379939	0.05	0.0214669	0.0310881	0.0213333	0.019084
	7.25	0.0131332	0.0216216	0.00810811	0.018931	0.0253165	0.0156495	0.0170648	0.0285714	0.0030349	0.0325815	0.0314286	0.00892857	0.0150376	0.0279938		0.00181818	0.00728155	0.0135659	0.00162999	0.00161031	0.0039267	0.00478469		0.0503145	0.0471125	0.126316	0.049195	0.0466321	0.0293333	0.019084
	7.5	0.00562852	0.0135135	0	0.018931	0.0101266	0.0266041	0.0136519	0.025974	0.0030349	0.0150376	0.0435714	0.00892857	0.0075188	0.0248834		0.00363636	0.00485437	0.0310078	0	0.00322061	0.0013089	0.00239234		0.0524109	0.0471125	0.173684	0.0706619	0.0777202	0.04	0.0343511
	7.75	0.00750469	0.0108108	0	0.013363	0.00759494	0.0125196	0.0273038	0.0285714	0.0030349	0.018797	0.0407143	0.00446429	0.0225564	0.0186625		0.00363636	0.0169903	0.0348837	0.00162999	0.00161031	0	0		0.0712788	0.056231	0.136842	0.0769231	0.100173	0.0426667	0.0400763
	8	0.00375235	0.0135135	0.0027027	0.0233853	0.0126582	0.0250391	0.0136519	0.012987	0	0.0162907	0.0335714	0.00446429	0.0112782	0.0155521		0	0.026699	0.0251938	0.00407498	0.00322061	0.0052356	0.00478469		0.0566038	0.0349544	0.1	0.0742397	0.108808	0.0266667	0.0553435
	8.25	0	0.0135135	0.0027027	0.0100223	0.0126582	0.0203443	0.00682594	0.0155844	0.0030349	0.0162907	0.025	0.00669643	0.0075188	0.0139969		0.00181818	0.0315534	0.0406977	0.00244499	0.00161031	0.0026178	0.0119617		0.0796646	0.0364742	0.0486842	0.0670841	0.0967185	0.0426667	0.0381679
	8.5	0.00187617	0.00810811	0	0.0178174	0.0101266	0.0219092	0.0136519	0.0155844	0	0.018797	0.0342857	0	0	0.0248834		0.0218182	0.0436893	0.0581395	0	0	0.0026178	0.0191388		0.081761	0.0516717	0.05	0.088551	0.0984456	0.032	0.0419847
	8.75	0	0.0135135	0.0027027	0.0256125	0.00759494	0.028169	0.0102389	0.00779221	0	0.00877193	0.0207143	0.00223214	0.0112782	0.0139969		0.0272727	0.0364078	0.0697674	0.00814996	0.00322061	0.0026178	0.0143541		0.0754717	0.0182371	0.0460526	0.0822898	0.105354	0.0533333	0.0477099
	9	0	0.00540541	0	0.0233853	0.00759494	0.0187793	0.0273038	0.025974	0	0.00626566	0.0164286	0.00669643	0.0150376	0.00777605		0.0327273	0.0315534	0.0406977	0.00407498	0	0	0.0406699		0.0628931	0.0288754	0.0407895	0.0867621	0.0708117	0.0773333	0.0610687
	9.25	0	0.00810811	0	0.0167038	0.0101266	0.0187793	0.0204778	0.0103896	0.00151745	0.00501253	0.0264286	0.00669643	0.0112782	0.00933126		0.0436364	0.0121359	0.0794574	0.0138549	0.00644122	0.0052356	0.0382775		0.0754717	0.0212766	0.0342105	0.0822898	0.0587219	0.0773333	0.0553435
	9.5	0	0.0027027	0	0.018931	0.0101266	0.0250391	0.0102389	0.0025974	0	0.0037594	0.0207143	0.00223214	0.0075188	0.00466563		0.0781818	0.026699	0.0775194	0.0187449	0.00966184	0.026178	0.105263		0.0691824	0.0212766	0.0302632	0.0465116	0.0431779	0.109333	0.0438931
	9.75	0	0.0027027	0	0.0200445	0.00759494	0.0109546	0.00682594	0.0103896	0	0.0037594	0.02	0.00446429	0.0075188	0.00466563		0.176364	0.0849515	0.118217	0.0244499	0.0225443	0.026178	0.11244		0.0649895	0.0288754	0.0289474	0.0447227	0.0189983	0.0986667	0.0687023
	10	0	0.0027027	0	0.0178174	0.00506329	0.0203443	0.0204778	0.0103896	0	0.0075188	0.0121429	0	0.0037594	0.00155521		0.232727	0.201456	0.182171	0.0643847	0.0692432	0.0589005	0.169856		0.0461216	0.00759878	0.0131579	0.0277281	0.0138169	0.0346667	0.0419847
	10.25	0	0.00540541	0	0.0111359	0.00253165	0.0156495	0.00341297	0.0207792	0	0.00501253	0.01	0.00223214	0	0		0.152727	0.148058	0.104651	0.0855746	0.078905	0.0706806	0.196172		0.0524109	0.0151976	0.00921053	0.0187835	0.0172712	0.0693333	0.0381679
	10.5	0	0	0	0.0200445	0	0.0203443	0	0.00519481	0	0.00250627	0.00857143	0	0	0.00155521		0.0727273	0.0631068	0.0290698	0.0766096	0.0740741	0.0929319	0.100478		0.0230608	0.00759878	0.0118421	0.0134168	0.00863558	0.0453333	0.00572519
	10.75	0	0	0	0.013363	0.00759494	0.00938967	0.0136519	0.0025974	0	0	0.00714286	0	0.0075188	0		0.0363636	0.0509709	0.0232558	0.0855746	0.0917874	0.0876963	0.0717703		0.0272537	0.00151976	0.00657895	0.00805009	0.0276339	0.0453333	0.0019084
	11	0	0.0027027	0	0.00556793	0	0.0140845	0	0.00519481	0	0	0.00357143	0.00223214	0.0037594	0.00155521		0.0218182	0.0679612	0.0232558	0.0961695	0.0917874	0.111257	0.0454545		0.0125786	0	0.00394737	0.00715564	0.00690846	0.0373333	0
	11.25	0	0	0	0.00334076	0.00253165	0.00782473	0.00341297	0	0	0	0.00357143	0	0	0		0.0236364	0.0412621	0.00775194	0.104319	0.0966184	0.128272	0.0358852		0.00628931	0	0	0.009839	0.00518135	0.0266667	0
	11.5	0	0	0	0.00556793	0.00253165	0.00156495	0	0	0	0.00250627	0.00142857	0.00223214	0	0		0.0145455	0.0315534	0.00387597	0.0880196	0.10789	0.13089	0.00717703		0.00838574	0.00303951	0.00131579	0.00268336	0.00345423	0.0213333	0.0019084
	11.75	0	0	0	0.00111359	0	0.00312989	0	0.0025974	0.00151745	0	0.00214286	0	0	0.00155521		0.0109091	0.0169903	0.00775194	0.0831296	0.109501	0.10733	0.00717703		0.00209644	0	0.00131579	0.000894454	0	0.00533333	0.0019084
	12	0	0	0	0	0	0	0.00341297	0	0	0	0.000714286	0.00223214	0	0		0.00181818	0.026699	0.00387597	0.0888346	0.0692432	0.0641361	0.00239234		0.00419287	0	0	0.000894454	0	0	0
	12.25	0	0	0	0	0	0	0	0	0	0	0	0	0	0		0.00727273	0.00485437	0	0.0603097	0.0466989	0.0340314	0.00478469		0.00209644	0.00151976	0	0	0.00518135	0	0
	12.5	0	0	0	0.00111359	0	0	0	0	0	0	0.00214286	0	0	0		0.00727273	0.00485437	0	0.0342298	0.0450886	0.0104712	0		0	0.00151976	0	0.00178891	0.00518135	0.00533333	0.0019084
	12.75	0	0	0	0.00222717	0	0.00312989	0	0	0	0	0	0	0	0		0.00363636	0	0.00193798	0.0285249	0.0177134	0.0078534	0		0.00209644	0	0	0	0	0	0
	13	0	0	0	0	0	0	0	0	0	0	0.00142857	0.00446429	0	0		0.00181818	0	0	0.00814996	0.0128824	0.0039267	0		0	0	0	0	0	0	0
	13.25	0	0	0	0	0	0	0	0	0	0	0.000714286	0	0	0		0.00363636	0	0.00193798	0.00570497	0.00966184	0.0013089	0		0	0	0	0	0	0	0.0019084
	13.5	0	0	0	0	0	0	0	0	0	0	0.000714286	0	0	0		0	0.00242718	0	0.00407498	0.00805153	0.0013089	0		0	0	0	0	0	0	0.0019084
	13.75	0	0	0	0	0	0	0	0	0	0	0	0	0	0		0	0.00242718	0	0	0.00483092	0.0026178	0		0	0	0	0	0	0	0
	14	0	0	0	0	0	0	0	0	0	0.00125313	0	0	0	0		0	0	0	0	0.00161031	0	0		0	0.00151976	0	0	0	0	0
	14.25	0	0	0	0	0	0.00156495	0	0	0	0	0	0.00223214	0	0		0.00363636	0	0	0.000814996	0.00483092	0.0013089	0		0	0	0	0.000894454	0	0	0.0019084
	14.5	0	0	0	0	0	0	0	0	0	0.00125313	0.000714286	0	0	0		0	0	0	0	0	0.0026178	0		0	0	0	0	0	0	0.0019084
	14.75	0	0	0	0	0	0	0	0	0	0	0.000714286	0	0	0		0	0	0	0	0.00483092	0	0		0	0	0	0	0	0	0
	15	0	0	0	0	0	0	0	0.0025974	0	0	0	0	0	0		0	0	0	0	0	0.0013089	0		0	0	0	0	0	0	0
	Binned Peak insp pressure (X)	Light OFF (Tac1+;Calca- and all Tac1+ pooled)															Light ON (Tac1+;Calca-)								Light ON (all Tac1+)
		probability density (Y)							probability density (Y)								probability density (Y)								probability density (Y)
		replicate 1	replicate 2	replicate 3	replicate 4	replicate 5	replicate 6	replicate 7	replicate 1	replicate 2	replicate 3	replicate 4	replicate 5	replicate 6	replicate 7		replicate 1	replicate 2	replicate 3	replicate 4	replicate 5	replicate 6	replicate 7		replicate 1	replicate 2	replicate 3	replicate 4	replicate 5	replicate 6	replicate 7
	0	0	0	0	0	0	0	0	0	0	0	0	0	0	0		0	0	0	0	0	0	0		0	0	0	0	0	0	0
	0.05	0	0	0	0	0	0	0	0	0	0	0	0	0	0		0	0	0	0	0	0	0		0	0	0	0	0	0	0
	0.1	0	0	0	0	0	0	0	0	0	0	0	0	0	0		0	0	0	0	0	0	0		0	0	0	0	0	0	0
	0.15	0	0	0	0	0	0	0	0	0	0	0	0	0	0		0	0	0	0	0	0	0		0	0	0	0	0	0	0
	0.2	0	0	0	0	0	0	0	0	0	0	0	0	0	0		0	0	0	0	0	0	0		0	0	0	0	0	0	0
	0.25	0	0	0	0	0	0	0	0	0	0	0.000708717	0	0	0		0	0	0	0	0	0	0		0	0	0	0.000894454	0	0	0
	0.3	0	0	0	0	0	0	0	0	0	0	0.00283487	0.00440529	0	0		0	0	0	0	0	0	0		0	0	0	0.00178891	0	0	0
	0.35	0	0	0	0	0	0	0	0	0	0	0.000708717	0.00220264	0	0		0	0	0	0	0	0	0		0	0	0	0	0	0	0
	0.4	0	0	0.00536193	0	0	0	0	0	0	0	0.0042523	0.00220264	0	0		0	0	0.00192678	0	0	0	0		0	0	0	0.000894454	0	0	0
	0.45	0	0	0.0080429	0	0	0	0	0	0	0	0.00141743	0	0	0.00616333		0	0	0.00192678	0	0	0	0		0	0	0	0	0	0	0.0019084
	0.5	0	0	0.0294906	0	0	0	0.00337838	0	0	0	0.00496102	0	0	0.0123267		0	0.00242131	0.00192678	0	0	0	0		0	0.0016129	0	0	0	0	0.00381679
	0.55	0.00186567	0	0.0643432	0.00222965	0	0	0.0101351	0.00255754	0	0.00621891	0.0134656	0	0	0.0123267		0	0	0.00192678	0	0	0	0		0	0	0	0.000894454	0	0	0.0152672
	0.6	0	0	0.0643432	0.00111483	0	0	0.0202703	0	0	0.00373134	0.0134656	0	0.0037037	0.0215716		0	0	0.00192678	0	0	0	0.00238663		0.00209644	0	0	0	0	0	0.00763359
	0.65	0.00186567	0	0.0402145	0	0	0	0.0168919	0.00511509	0	0.00497512	0.0233877	0.00881057	0	0.0215716		0	0	0	0.000839631	0	0.0013089	0		0	0	0	0.00357782	0	0	0.00381679
	0.7	0.00746269	0	0.0563003	0	0.0100503	0	0.0405405	0.00767263	0.00150376	0.00870647	0.0318923	0.00660793	0.0037037	0.0308166		0.00364299	0.00242131	0.00192678	0	0	0	0		0	0	0	0.00447227	0	0	0.00763359
	0.75	0.0242537	0	0.0616622	0	0	0	0.027027	0.00511509	0.00300752	0.0161692	0.0453579	0.0264317	0.00740741	0.05547		0.00546448	0	0	0	0	0	0.00238663		0	0	0	0.00357782	0.00172712	0	0.00763359
	0.8	0.0764925	0.00268817	0.0589812	0.00222965	0.0100503	0.00310559	0.0405405	0.0230179	0.00451128	0.0136816	0.0503189	0.0330396	0.0037037	0.0585516		0.00364299	0.00242131	0	0	0	0	0.00238663		0	0	0	0.0125224	0	0	0.00954198
	0.85	0.0746269	0.00537634	0.0723861	0.0100334	0.0251256	0.00776398	0.0540541	0.0127877	0.0105263	0.0323383	0.0588235	0.0440529	0.0148148	0.0493066		0.00364299	0	0	0	0	0	0		0	0	0	0.0169946	0	0	0.0171756
	0.9	0.0970149	0.0268817	0.101877	0.0122631	0.0427136	0.0170807	0.0405405	0.0230179	0.00902256	0.039801	0.0687456	0.0682819	0.0259259	0.0616333		0.00364299	0	0	0	0	0	0		0.00419287	0	0	0.0143113	0	0.00268817	0.019084
	0.95	0.154851	0.0994624	0.0482574	0.0178372	0.0452261	0.015528	0.0304054	0.0230179	0.0120301	0.0609453	0.0779589	0.061674	0.0444444	0.0477658		0.00546448	0	0.00192678	0	0.00160772	0	0.00238663		0.00209644	0	0	0.019678	0	0	0.0209924
	1	0.149254	0.11828	0.0697051	0.0144928	0.0678392	0.0186335	0.0472973	0.0383632	0.00451128	0.0696517	0.0807938	0.0903084	0.0148148	0.0631741		0.00182149	0	0	0	0.00160772	0.0013089	0		0	0	0	0.0232558	0	0	0.0209924
	1.05	0.121269	0.0833333	0.0563003	0.0133779	0.0929648	0.0201863	0.027027	0.0537084	0.0165414	0.0646766	0.0807938	0.0726872	0.0222222	0.0662558		0.00364299	0	0.00192678	0.000839631	0.00160772	0	0.00238663		0.00419287	0	0	0.0366726	0	0	0.0324427
	1.1	0.0746269	0.061828	0.0563003	0.0245262	0.105528	0.0108696	0.0506757	0.0537084	0.0075188	0.0559701	0.0588235	0.0726872	0.0148148	0.0493066		0.00182149	0	0	0	0	0	0.00238663		0.00838574	0	0.00131579	0.0420394	0	0	0.0229008
	1.15	0.0410448	0.0913978	0.0375335	0.0122631	0.0703518	0.00621118	0.0405405	0.0434783	0.0105263	0.0870647	0.0581148	0.061674	0.0148148	0.0477658		0.00364299	0	0.00192678	0	0.00321543	0	0.00954654		0.00838574	0	0	0.0751342	0.00172712	0	0.028626
	1.2	0.0242537	0.0510753	0.0134048	0.0200669	0.0753769	0.00465839	0.0472973	0.0613811	0.00451128	0.0708955	0.042523	0.0418502	0.0148148	0.0400616		0	0	0	0	0.00321543	0	0.0167064		0.0104822	0	0.00131579	0.0724508	0	0	0.0324427
	1.25	0.0242537	0.0591398	0.0134048	0.0245262	0.0452261	0.00931677	0.0574324	0.0358056	0.0165414	0.0659204	0.042523	0.0506608	0.0222222	0.0385208		0.00546448	0	0.00192678	0	0.00482315	0	0.0190931		0.00628931	0	0	0.0652952	0.00172712	0	0.0229008
	1.3	0.0410448	0.0672043	0.0080429	0.0278707	0.0502513	0	0.0405405	0.0588235	0.0210526	0.0572139	0.0333097	0.0638767	0.00740741	0.0493066		0	0.00484262	0.00192678	0.000839631	0.00321543	0	0.0143198		0.00838574	0	0.00657895	0.0679785	0.00172712	0	0.0477099
	1.35	0.0149254	0.0322581	0.0080429	0.0412486	0.0603015	0	0.0709459	0.0434783	0.0150376	0.050995	0.0481928	0.0462555	0.00740741	0.0446841		0.00182149	0.00484262	0	0	0.00643087	0.0026178	0.0214797		0.00838574	0	0.00394737	0.078712	0.00345423	0	0.0400763
	1.4	0.0205224	0.0349462	0.0080429	0.0312152	0.0778894	0.00465839	0.0810811	0.0255754	0.0210526	0.0385572	0.0304748	0.0506608	0.0111111	0.0323575		0.00910747	0.00242131	0	0	0.00160772	0	0.026253		0.0272537	0	0.0131579	0.0527728	0.00863558	0	0.0305344
	1.45	0.011194	0.0268817	0.0134048	0.0345596	0.0477387	0.00931677	0.0371622	0.0434783	0.0135338	0.0373134	0.0233877	0.0352423	0.0148148	0.03698		0.00364299	0	0.00192678	0.000839631	0.00482315	0.0013089	0.0453461		0.0293501	0	0.0157895	0.0518784	0.0103627	0.00268817	0.0267176
	1.5	0.00373134	0.0295699	0	0.0367893	0.0552764	0.0108696	0.0439189	0.0409207	0.0255639	0.0335821	0.0240964	0.0242291	0.0296296	0.0308166		0.00364299	0.00484262	0	0.00167926	0.00482315	0	0.0501193		0.033543	0	0.0315789	0.0411449	0.015544	0.00537634	0.0229008
	1.55	0	0.0268817	0	0.0379041	0.0427136	0.0124224	0.0202703	0.028133	0.0315789	0.0186567	0.0163005	0.0418502	0.0222222	0.0292758		0.010929	0	0.00578035	0.00167926	0.0209003	0.0013089	0.0883055		0.0356394	0.0016129	0.0381579	0.0474061	0.015544	0	0.0267176
	1.6	0.00746269	0.0107527	0	0.0356745	0.0351759	0.0170807	0.0236486	0.0434783	0.0330827	0.0211443	0.0127569	0.0242291	0.0259259	0.0215716		0.00910747	0.00242131	0	0.000839631	0.022508	0.0026178	0.0644391		0.0461216	0.00322581	0.0368421	0.0375671	0.0276339	0	0.0400763
	1.65	0.00559701	0.0215054	0.00536193	0.0345596	0.0125628	0.0326087	0.0202703	0.0332481	0.0466165	0.0174129	0.00850461	0.0154185	0.0296296	0.0169492		0.0218579	0	0.00192678	0.00335852	0.0209003	0.0013089	0.0787589		0.048218	0.00322581	0.0631579	0.0375671	0.0397237	0.00537634	0.0381679
	1.7	0.00373134	0.00806452	0.00536193	0.0345596	0.0226131	0.0357143	0.0101351	0.0358056	0.0285714	0.0149254	0.0120482	0.0220264	0.037037	0.0123267		0.0163934	0.00484262	0.00578035	0.000839631	0.0273312	0.0052356	0.0906921		0.0503145	0.00645161	0.0513158	0.0313059	0.0379965	0.00268817	0.0610687
	1.75	0.00373134	0.0188172	0.00268097	0.0189521	0	0.0574534	0.00675676	0.0204604	0.0496241	0.00995025	0.00708717	0.00881057	0.0407407	0.0138675		0.0163934	0.00484262	0.00385356	0.00251889	0.0643087	0.0052356	0.0763723		0.0566038	0.0016129	0.0592105	0.029517	0.0587219	0	0.0477099
	1.8	0	0.0107527	0.0107239	0.0356745	0.00251256	0.060559	0.027027	0.0255754	0.0406015	0.00621891	0.00708717	0.00220264	0.0296296	0.00924499		0.0273224	0.00242131	0.00578035	0.000839631	0.062701	0.0026178	0.0692124		0.0440252	0.00483871	0.0592105	0.0223614	0.0518135	0.00268817	0.0477099
	1.85	0.00746269	0.0215054	0.00268097	0.0289855	0	0.0652174	0.0101351	0.0204604	0.0631579	0.00746269	0.0042523	0.00440529	0.037037	0.0046225		0.0400729	0.00484262	0.00963391	0.00167926	0.0578778	0.0013089	0.0692124		0.0398323	0.0129032	0.0618421	0.0286225	0.0794473	0.016129	0.0515267
	1.9	0.00559701	0.0215054	0	0.0234114	0	0.0450311	0.00337838	0.0230179	0.0721805	0.00621891	0.00283487	0	0.0407407	0.00308166		0.0473588	0.00242131	0.00963391	0.00251889	0.0771704	0.0013089	0.0787589		0.0461216	0.016129	0.0671053	0.0259392	0.074266	0.00806452	0.0458015
	1.95	0	0.0134409	0	0.0189521	0	0.0357143	0.0101351	0.0332481	0.0330827	0.00621891	0.00212615	0.00220264	0.037037	0.0046225		0.0382514	0	0.0192678	0.00335852	0.096463	0.0026178	0.0405728		0.048218	0.0112903	0.0565789	0.0178891	0.0725389	0.0107527	0.019084
	2	0	0.00806452	0.0107239	0.03233	0	0.0310559	0.00675676	0.0179028	0.0451128	0.00746269	0.00354359	0.00220264	0.0259259	0.0046225		0.0382514	0.00242131	0.0134875	0	0.0803859	0.0039267	0.0286396		0.0377358	0.00967742	0.0644737	0.0125224	0.0587219	0.00537634	0.0362595
	2.05	0.00186567	0.00806452	0	0.0200669	0	0.0388199	0.00675676	0.0204604	0.0330827	0.0124378	0.000708717	0.00220264	0.0518519	0.00154083		0.0382514	0.00484262	0.0154143	0.00587741	0.073955	0.0039267	0.0238663		0.0293501	0.0129032	0.0618421	0.00715564	0.0518135	0.0188172	0.0324427
	2.1	0	0.016129	0.00268097	0.0189521	0	0.0341615	0.00337838	0.0179028	0.043609	0.00870647	0.00141743	0.00220264	0.0333333	0		0.0418944	0.00726392	0.0192678	0.00671704	0.0562701	0.0078534	0.0405728		0.0461216	0.0129032	0.0592105	0.00447227	0.0587219	0.0134409	0.0305344
	2.15	0	0.00268817	0.00536193	0.0167224	0	0.0450311	0	0.0102302	0.0406015	0.00497512	0	0	0.0296296	0		0.0491803	0.00484262	0.0231214	0.00923594	0.0578778	0.0052356	0.0190931		0.0377358	0.00967742	0.0289474	0.00805009	0.0414508	0.0134409	0.0248092
	2.2	0	0	0.0080429	0.0178372	0	0.0279503	0.00337838	0.0179028	0.0300752	0.00373134	0	0	0.0259259	0.00154083		0.0327869	0.0145278	0.0423892	0.0100756	0.0466238	0.0052356	0		0.0272537	0.0177419	0.0421053	0.000894454	0.0431779	0.0107527	0.0229008
	2.25	0	0.00537634	0.0160858	0.0222965	0.00251256	0.0450311	0.00337838	0.00767263	0.0240602	0.00124378	0	0	0.0333333	0		0.0309654	0.0121065	0.0423892	0.00587741	0.0482315	0.0104712	0.00238663		0.0419287	0.0129032	0.0368421	0	0.0414508	0.0430108	0.0152672
	2.3	0	0.00537634	0	0.0178372	0	0.0357143	0	0.0102302	0.0165414	0.00124378	0	0.00220264	0.0148148	0		0.0382514	0.0363196	0.0539499	0.015953	0.0353698	0.0104712	0		0.0398323	0.0370968	0.0342105	0.000894454	0.0397237	0.0322581	0.00763359
	2.35	0	0.00268817	0.0080429	0.0144928	0	0.0263975	0	0.00767263	0.0165414	0.00373134	0	0	0.0333333	0		0.0400729	0.0460048	0.0674374	0.0142737	0.0241158	0.0222513	0.00238663		0.0293501	0.0241935	0.0236842	0	0.0328152	0.00806452	0.00572519
	2.4	0	0	0.00268097	0.0122631	0	0.0217391	0.00337838	0.00511509	0.0225564	0.00373134	0	0.00220264	0.0222222	0		0.0437158	0.0266344	0.0635838	0.00587741	0.0257235	0.039267	0		0.0251572	0.033871	0.0184211	0	0.029361	0.0322581	0.0019084
	2.45	0	0	0.0080429	0.0267559	0	0.015528	0	0.00511509	0.0135338	0.00373134	0	0	0.0111111	0		0.0418944	0.0823245	0.0578035	0.0167926	0.0160772	0.039267	0.0071599		0.0272537	0.0274194	0.00921053	0	0.0224525	0.0564516	0
	2.5	0	0	0.00268097	0.00780379	0	0.0170807	0	0.0127877	0.0165414	0.00248756	0	0	0.0111111	0		0.0255009	0.0750605	0.0558767	0.0134341	0.0144695	0.0458115	0		0.0209644	0.0274194	0.00789474	0	0.0189983	0.0322581	0.0019084
	2.55	0	0.00537634	0.00536193	0.0167224	0	0.0248447	0	0	0.0120301	0.00124378	0	0	0.0185185	0		0.0291439	0.0920097	0.044316	0.0167926	0.0128617	0.052356	0		0.0230608	0.0419355	0.0118421	0	0.0103627	0.0322581	0
	2.6	0	0	0	0.0211817	0	0.0186335	0	0	0.0165414	0	0	0	0.0185185	0		0.0327869	0.0871671	0.0385356	0.0268682	0.00643087	0.0536649	0.00238663		0.00838574	0.0435484	0.00789474	0	0.00863558	0.061828	0
	2.65	0	0	0.00536193	0.0156076	0	0.0201863	0.00337838	0	0.0150376	0.00124378	0	0	0.00740741	0		0.0255009	0.11138	0.0462428	0.0293871	0.0096463	0.0667539	0		0.0104822	0.0241935	0.00921053	0	0.00345423	0.0295699	0
	2.7	0	0	0.00268097	0.0122631	0	0.0248447	0	0	0.00902256	0.00248756	0	0	0.0148148	0		0.0273224	0.062954	0.0346821	0.0302267	0.00160772	0.0863874	0		0.0104822	0.0580645	0.00526316	0	0.00690846	0.0672043	0
	2.75	0	0	0	0.0111483	0	0.0201863	0	0	0.00601504	0	0	0	0.0111111	0		0.0127505	0.0508475	0.0289017	0.0293871	0	0.0706806	0		0.00419287	0.0370968	0.00131579	0	0.00518135	0.0268817	0
	2.8	0	0	0	0.0156076	0	0.0139752	0	0	0.0120301	0.00248756	0	0	0.00740741	0		0.0127505	0.0460048	0.0192678	0.031906	0.00160772	0.0732984	0		0	0.0451613	0.00131579	0	0.00172712	0.0268817	0
	2.85	0	0.00268817	0	0.0122631	0	0.0124224	0.00337838	0	0.00150376	0.00124378	0	0	0.0037037	0		0.010929	0.0435835	0.0231214	0.0411419	0	0.065445	0		0.00628931	0.0322581	0.00131579	0	0.00345423	0.0268817	0
	2.9	0	0	0	0.0122631	0	0.0108696	0	0	0.00300752	0	0	0	0.0148148	0		0.010929	0.0169492	0.0134875	0.0461797	0.00160772	0.052356	0		0.00628931	0.0193548	0.00131579	0	0.00345423	0.0456989	0
	2.95	0	0	0	0.0100334	0	0.00465839	0.00337838	0.00255754	0.00300752	0.00124378	0	0	0.0037037	0		0.0145719	0.0242131	0.0192678	0.0436608	0	0.0536649	0		0	0.0387097	0.00263158	0	0	0.0349462	0
	3	0	0	0	0.00445931	0	0.0015528	0	0	0.00300752	0.00248756	0	0	0.00740741	0		0.0200364	0.00968523	0.0154143	0.0520571	0	0.0458115	0		0	0.0322581	0.00131579	0	0.00172712	0.0322581	0
	3.05	0	0	0	0.0100334	0	0.00310559	0.00337838	0	0.00601504	0.00248756	0	0	0.00740741	0		0.00910747	0.0217918	0.0192678	0.0478589	0	0.0366492	0		0	0.0322581	0.00263158	0	0	0.0215054	0
	3.1	0	0	0	0.00557414	0	0.0015528	0	0	0.00300752	0.00124378	0	0	0.00740741	0		0.0182149	0.0145278	0.0134875	0.0486986	0	0.0379581	0		0	0.0370968	0	0	0.00518135	0.0322581	0
	3.15	0	0	0	0.00668896	0	0.0015528	0	0	0.00150376	0.00248756	0	0	0.0037037	0		0.0182149	0.00968523	0.00770713	0.0419815	0	0.026178	0		0	0.0209677	0	0	0.00172712	0.0349462	0
	3.2	0	0	0	0.0100334	0	0.0015528	0	0	0.00601504	0.00124378	0	0	0	0		0.00546448	0.00726392	0.017341	0.0528967	0	0.0170157	0		0	0.016129	0	0.000894454	0.00172712	0.016129	0
	3.25	0	0	0	0.00334448	0	0	0	0	0.00150376	0	0	0	0	0		0.00728597	0.0121065	0.0154143	0.0377834	0	0.0143979	0		0	0.0274194	0	0	0	0.0268817	0
	3.3	0	0	0	0.00557414	0	0.0015528	0	0	0	0	0	0	0	0		0.00728597	0.0121065	0.0192678	0.0369437	0	0.0091623	0		0	0.0177419	0	0	0.00172712	0.0295699	0
	3.35	0	0	0	0.00222965	0	0	0	0	0	0	0	0	0	0		0.00728597	0.00726392	0.00963391	0.0285474	0	0.0065445	0		0	0.0209677	0	0	0	0.016129	0
	3.4	0	0	0	0.00111483	0	0	0	0	0	0	0	0	0	0		0.00364299	0.00726392	0.0134875	0.02267	0	0.0039267	0		0	0.0306452	0	0	0	0.016129	0
	3.45	0	0	0	0.00222965	0	0	0	0	0	0	0	0	0.0037037	0		0.00182149	0.00484262	0.0154143	0.0327456	0	0.0039267	0		0	0.0129032	0	0	0.00172712	0.0241935	0
	3.5	0	0	0	0.00334448	0	0	0	0	0.00150376	0	0	0	0	0		0.00182149	0	0.0134875	0.0193115	0	0	0		0	0.0177419	0	0	0	0.0134409	0
	3.55	0	0	0	0	0	0	0	0	0	0	0	0	0	0		0	0	0.00385356	0.0277078	0	0	0		0	0.00967742	0	0	0.00172712	0.0107527	0
	3.6	0	0	0	0.00111483	0	0	0	0	0	0	0	0	0	0		0.00364299	0	0.0134875	0.0218304	0	0	0		0	0.00967742	0	0	0	0.00268817	0
	3.65	0	0	0	0.00111483	0	0	0	0	0	0	0	0	0	0		0	0	0.00385356	0.0134341	0	0	0		0	0.0112903	0	0	0	0.0241935	0
	3.7	0	0	0	0.00222965	0	0	0	0	0	0	0	0	0	0		0	0	0.00578035	0.0209908	0	0	0		0	0.0129032	0	0	0	0.00268817	0
	3.75	0	0	0	0	0	0	0	0	0	0	0	0	0	0		0.00182149	0	0	0.0125945	0	0	0		0	0.00645161	0	0	0	0.00806452	0
	3.8	0	0	0	0.00445931	0	0	0	0	0.00150376	0	0	0	0	0		0.00182149	0	0	0.0201511	0	0	0		0	0.0145161	0	0	0	0	0
	3.85	0	0	0	0.00222965	0	0	0	0	0	0	0	0	0	0		0.00182149	0	0	0.00923594	0	0	0		0	0.00806452	0	0	0	0.00268817	0
	3.9	0	0	0	0.00222965	0	0	0	0	0	0	0	0	0	0		0.00364299	0	0	0.00755668	0	0	0		0	0.0177419	0	0	0	0	0
	3.95	0	0	0	0.00222965	0	0	0	0	0	0	0	0	0	0		0	0	0.00192678	0.0117548	0	0	0		0	0.00806452	0	0	0	0	0
	4	0	0	0	0	0	0	0	0	0	0	0	0	0	0		0.00182149	0	0.00385356	0.0109152	0	0	0		0	0.00645161	0	0	0	0.0107527	0

## Sheet: e
	DATA (prob density histograms)													DATA (replicate means)							STATISTICS
		Light OFF (Tac1+;Calca- Isoflurane)						Light ON (Tac1+;Calca- Isoflurane)							Frequency (Hz)						Tac1+;Calca- ON vs. OFF
	Binned Hz (X)	probability density (Y)						probability density (Y)						Condition	replicate 1	replicate 2	replicate 3	replicate 4	replicate 5		Wilcoxon matched-pairs signed rank test
		replicate 1	replicate 2	replicate 3	replicate 4	replicate 5		replicate 1	replicate 2	replicate 3	replicate 4	replicate 5		OFF	0.7123	0.7488	0.7596	0.7835	0.9077		P value	0.125
	0	0.0416667	0.0446429	0.0425532	0.0412371	0.036036		0	0	0	0	0		ON	1.188	1.158	0.7099	1.003	1.451		Exact or approximate P value?	Exact
	0.25	0	0	0.0106383	0	0		0	0	0	0	0									P value summary	ns
	0.5	0.125	0.0357143	0.0319149	0.0206186	0.00900901		0.148148	0	0.511628	0.0793651	0									Significantly different (P < 0.05)?	No
	0.75	0.708333	0.857143	0.648936	0.505155	0.306306		0.185185	0.183908	0.255814	0.190476	0.0105263									One- or two-tailed P value?	Two-tailed
	1	0.125	0.0625	0.223404	0.43299	0.621622		0.12963	0.264368	0.162791	0.460317	0.210526									Sum of positive, negative ranks	14.00 , -1.000
	1.25	0	0	0.0425532	0	0.018018		0.185185	0.356322	0.0697674	0.206349	0.168421									Sum of signed ranks (W)	13
	1.5	0	0	0	0	0		0.148148	0.183908	0	0.031746	0.294737									Number of pairs	5
	1.75	0	0	0	0	0.00900901		0.111111	0	0	0.031746	0.273684									Number of ties (ignored)	0
	2	0	0	0	0	0		0.0925926	0	0	0	0.0315789
	2.25	0	0	0	0	0		0	0	0	0	0
	2.5	0	0	0	0	0		0	0.0114943	0	0	0			Peak insp pressure (a.u.)						Tac1+;Calca- ON vs. OFF
	2.75	0	0	0	0	0		0	0	0	0	0.0105263		Condition	replicate 1	replicate 2	replicate 3	replicate 4	replicate 5		Wilcoxon matched-pairs signed rank test
	3	0	0	0	0	0		0	0	0	0	0		OFF	0.5843	0.4474	0.3282	0.466	0.2786		P value	0.0625
	3.25	0	0	0	0	0		0	0	0	0	0		ON	0.6215	0.5457	0.3932	0.5665	0.3118		Exact or approximate P value?	Exact
	3.5	0	0	0	0	0		0	0	0	0	0									P value summary	ns
	3.75	0	0	0	0	0		0	0	0	0	0									Significantly different (P < 0.05)?	No
	4	0	0	0	0	0		0	0	0	0	0									One- or two-tailed P value?	Two-tailed
	4.25	0	0	0	0	0		0	0	0	0	0									Sum of positive, negative ranks	15.00 , 0.000
	4.5	0	0	0	0	0		0	0	0	0	0									Sum of signed ranks (W)	15
	4.75	0	0	0	0	0		0	0	0	0	0									Number of pairs	5
	5	0	0	0	0	0		0	0	0	0	0									Number of ties (ignored)	0
	Binned Peak insp pressure (X)
		Light OFF (Tac1+;Calca- and all Tac1+ pooled)						Light ON (Tac1+;Calca-)
		probability density (Y)						probability density (Y)
		replicate 1	replicate 2	replicate 3	replicate 4	replicate 5		replicate 1	replicate 2	replicate 3	replicate 4	replicate 5
	0	0	0	0	0	0		0	0	0	0	0
	0.05	0	0	0	0	0		0	0	0	0	0
	0.1	0	0	0	0	0		0	0	0	0	0
	0.15	0	0	0	0	0		0	0	0	0	0
	0.2	0	0	0.0106383	0	0.0900901		0	0	0	0	0
	0.25	0	0	0.117021	0	0.342342		0	0	0.0465116	0	0.168421
	0.3	0	0.0267857	0.351064	0.0515464	0.459459		0	0	0.116279	0	0.484211
	0.35	0	0.0803571	0.37234	0.103093	0.108108		0	0	0.302326	0.015873	0.294737
	0.4	0	0.276786	0.117021	0.216495	0		0	0.0344828	0.139535	0.047619	0.0526316
	0.45	0.0555556	0.258929	0.0319149	0.185567	0		0.0555556	0.0804598	0.255814	0.0793651	0
	0.5	0.222222	0.258929	0	0.164948	0		0.166667	0.241379	0.139535	0.269841	0
	0.55	0.236111	0.0982143	0	0.164948	0		0.185185	0.321839	0	0.0793651	0
	0.6	0.180556	0	0	0.0824742	0		0.240741	0.229885	0	0.222222	0
	0.65	0.138889	0	0	0.0206186	0		0.0555556	0.0804598	0	0.142857	0
	0.7	0.125	0	0	0.0103093	0		0.0740741	0.0114943	0	0.111111	0
	0.75	0.0138889	0	0	0	0		0	0	0	0.031746	0
	0.8	0.0138889	0	0	0	0		0.185185	0	0	0	0
	0.85	0.0138889	0	0	0	0		0.037037	0	0	0	0
	0.9	0	0	0	0	0		0	0	0	0	0
	0.95	0	0	0	0	0		0	0	0	0	0
	1	0	0	0	0	0		0	0	0	0	0

## Sheet: f
	DATA (prob density histograms)									DATA (replicate means)					STATISTICS
		Light OFF (Tac1+;Calca- Urethane)				Light ON (Tac1+;Calca- Urethane)					Frequency (Hz)				Tac1+;Calca- ON vs. OFF
	Binned Hz (X)	probability density (Y)				probability density (Y)				Condition	replicate 1	replicate 2	replicate 3		Wilcoxon matched-pairs signed rank test
		replicate 1	replicate 2	replicate 3		replicate 1	replicate 2	replicate 3		OFF	1.832	4.262	2.48		P value	0.25
	0	0	0	0.0126582		0	0	0		ON	2.303	4.654	2.596		Exact or approximate P value?	Exact
	0.25	0	0	0		0	0	0							P value summary	ns
	0.5	0	0	0		0	0	0							Significantly different (P < 0.05)?	No
	0.75	0.0185185	0	0		0	0	0							One- or two-tailed P value?	Two-tailed
	1	0.0185185	0	0		0.0131579	0	0							Sum of positive, negative ranks	6.000 , 0.000
	1.25	0.240741	0	0		0.0263158	0	0							Sum of signed ranks (W)	6
	1.5	0.537037	0	0		0.118421	0	0							Number of pairs	3
	1.75	0.0277778	0	0.0886076		0.421053	0	0							Number of ties (ignored)	0
	2	0.0277778	0	0.373418		0.184211	0	0.137255
	2.25	0.00925926	0	0.278481		0.0921053	0	0.284314
	2.5	0.00925926	0	0.183544		0.0526316	0.00314465	0.215686			Peak insp pressure (a.u.)				Tac1+;Calca- ON vs. OFF
	2.75	0.0185185	0	0		0.0394737	0	0.235294		Condition	replicate 1	replicate 2	replicate 3		Wilcoxon matched-pairs signed rank test
	3	0.0185185	0	0		0.0131579	0	0.0588235		OFF	0.1729	0.2897	0.1659		P value	0.25
	3.25	0.00925926	0	0		0	0	0.0392157		ON	0.2173	0.4188	0.2072		Exact or approximate P value?	Exact
	3.5	0.0185185	0.0134615	0.00632911		0	0.00314465	0							P value summary	ns
	3.75	0	0.0923077	0		0	0.0220126	0							Significantly different (P < 0.05)?	No
	4	0	0.244231	0		0	0.103774	0							One- or two-tailed P value?	Two-tailed
	4.25	0	0.323077	0		0	0.188679	0.00980392							Sum of positive, negative ranks	6.000 , 0.000
	4.5	0.00925926	0.226923	0		0	0.204403	0							Sum of signed ranks (W)	6
	4.75	0	0.0596154	0		0	0.207547	0							Number of pairs	3
	5	0	0.0269231	0		0.0131579	0.172956	0							Number of ties (ignored)	0
	5.25	0.00925926	0.00576923	0		0	0.0503145	0.00980392
	5.5	0	0.00192308	0		0	0.00943396	0
	5.75	0	0	0.0189873		0	0.0125786	0
	6	0	0	0		0	0.00628931	0
	6.25	0	0	0		0	0.00314465	0
	6.5	0	0	0.0126582		0	0	0
	6.75	0	0	0		0	0	0
	7	0	0	0		0	0	0
	Binned Peak insp pressure (X)
		Light OFF (Tac1+;Calca- Urethane)				Light ON (Tac1+;Calca- Urethane)
		probability density (Y)				probability density (Y)
		replicate 1	replicate 2	replicate 3		replicate 1	replicate 2	replicate 3
	0	0	0	0		0	0	0
	0.05	0	0	0.00632911		0	0	0
	0.1	0.1	0	0.113924		0.012987	0	0.00980392
	0.15	0.4	0.0114504	0.468354		0.155844	0.00628931	0.215686
	0.2	0.409091	0.0477099	0.367089		0.441558	0.00314465	0.45098
	0.25	0.0909091	0.320611	0.0443038		0.272727	0.00314465	0.303922
	0.3	0	0.425573	0		0.0909091	0.0283019	0.0196078
	0.35	0	0.14313	0		0.025974	0.157233	0
	0.4	0	0.0419847	0		0	0.349057	0
	0.45	0	0.00572519	0		0	0.292453	0
	0.5	0	0.0019084	0		0	0.132075	0
	0.55	0	0.0019084	0		0	0.0188679	0
	0.6	0	0	0		0	0.00943396	0
	0.65	0	0	0		0	0	0
	0.7	0	0	0		0	0	0
	0.75	0	0	0		0	0	0
	0.8	0	0	0		0	0	0
	0.85	0	0	0		0	0	0
	0.9	0	0	0		0	0	0
	0.95	0	0	0		0	0	0
	1	0	0	0		0	0	0

## Sheet: h
	DATA
		Awake							Isoflurane							Urethane
		(X)	(Y)						(X)	(Y)						(X)	(Y)
		Time of stim	E cycle length	I cycle length	Sham E cycle length	Sham I cylce length			Time of stim	E cycle length	I cycle length	Sham E cycle length	Sham I cylce length			Time of stim	E cycle length	I cycle length	Sham E cycle length	Sham I cylce length
	replicate 1	0.333238	0.475274					replicate 1	0.368455	0.617915					replicate 1	0.638256	0.78416
		0.764466	0.889431						0.0879871	0.94626						1.31284	1.31448
		0.448641	0.601262						0.107528	0.878071						0.791604	0.880487
		0.666816	0.784269						0.10722	0.617503						0.392452	0.760488
		0.547315	0.683888						0.370461	0.63036						0.530019	0.701531
		0.157059	0.332896						0.579861	0.769617						0.787882	0.82019
		0.693791	0.835827						0.550086	0.788644						0.280493	1.06584
		1.07244	1.11273						0.546949	0.887482						0.258608	0.735923
		0.909233	1.02737						0.619715	0.887533						0.458854	0.664608
		1.6935	1.82256						0.419726	0.80618						0.759743	0.859494
		1.13321	1.27422						0.309215	0.747659						0.907583	0.938848
		0.320946	0.465371						0.194333	0.929341						0.825103	0.866343
		0.619358	0.755247						0.565256	0.849942						0.409276	0.677263
		0.735103	0.869627						0.216342	0.9026						0.393941	0.705848
		0.442838	0.58897						0.782679	0.874162						0.365206	0.611904
		0.382062	0.532634						0.707599	0.832097						0.442328	1.41199
		0.27178	0.425083						0.338938	0.893755						0.377564	0.744855
		0.434984	0.591359						0.726986	0.842022						0.564113	1.61358
		0.45069	0.56507						0.481692	1.04993						0.410913	0.472104
		0.514539	0.629602						0.696389	0.945179						0.404809	0.623367
		0.439082	0.555511						0.827109	0.923376						0.578405	0.804556
		0.25266	0.416889						0.329116	0.959064						1.60539	1.96524
		0.717691	0.792806						0.721741	0.896121						0.815425	1.15904
		0.766173	0.806462						0.13972	1.03517						0.562326	0.71091
		0.384453	0.534						0.301295	0.928055						0.357614	0.649571
		0.265634	0.390598						0.614778	0.968012						0.56054	1.51457
		0.333238	0.366358						0.80114	0.950836						0.581829	0.735624
		0.149888	0.324361						0.108197	1.07647						0.513642	0.665947
		0.692765	0.818072						0.153348	0.990484						0.789966	0.842521
		0.876457	1.01474						0.199578	1.05446						0.369227	0.610415
		0.179935	0.331873						0.158078	1.11318						0.118659		0.645849
		1.34319	1.49786						0.0543556	1.09086						0.0534484		0.786691
		0.836509	0.986397						0.892675	0.994907						0.069379		0.781927
		0.549706	0.709495						0.697314	1.20492						0.0221832		1.61135
		0.957717	1.10897						0.430473	1.12799						0.0311161		0.76689
		0.478689	0.626528						0.0821248	1.01748						0.212007		0.914283
		0.157401	0.358162						0.747401	1.20899						0.00506183		0.715227
		0.783587	0.861092						0.516969	1.01764						0.170916		0.821082
		1.05878	1.19467						0.203743	0.99609						0.187293		0.856367
		0.254025	0.416889						1.04109	1.16152						0.567984			0.971006
		0.354748	0.505661						0.720712	1.1191						1.04723			1.05512
		0.103795		0.260854					0.441015	1.14183						0.828973			0.891057
		0.0536055		0.614578					1.00077	1.00221						0.592847			0.907881
		0.0365339		0.514539					0.734597	1.04998						0.716716			0.876169
		0.00102363		0.242757					1.48601	1.5776						0.791604			0.923662
		0.131793		0.334262					0.536922	1.15484						0.568281			0.964009
		0.0378993		0.244807					1.16296	1.45747						0.305207			0.979492
		0.0915031		0.26939					0.355497	1.12835						0.5525			0.947632
		0.156717		0.30046					0.980817	1.0668						0.673392			0.924258
		0.123599		0.287487					0.0453049		0.905223					0.717163			1.00063
		0.479712			0.845728				0.641673			0.814253				1.59244			1.60509
		0.3387			0.797243				0.379769			0.796717				0.60714			0.971006
		0.455812			0.888747				0.474441			0.84989				0.903116			0.906243
		0.749102			0.825924				0.456443			0.91957				0.698553			0.959989
		0.525123			0.848459				0.685692			0.77913				0.757361			0.900585
		0.453763			0.652476				0.106757			0.922501				0.323222			0.964158
		0.44352			0.659988				0.0513729			0.870254				0.980981			2.57908
		0.394354			0.996298				0.174226			0.920342				0.45394			0.926342
		1.03317			1.19194				0.869637			0.953819				0.8787			0.912049
		0.86553			1.41182				0.607322			0.880848				0.249377			0.889866
		0.260171			0.56746				0.595905			0.913759				0.429524			0.864705
		0.482785			2.40163				0.426514			0.921884				0.268434			0.947036
		0.636429			1.06663				0.14224			0.942814				0.479548			0.50456
		0.556876			0.84163				0.754035			0.945282				0.494585			0.923811
		0.796561			0.816023				0.271932			0.855084				0.669223			1.21443
		0.311728			0.586581				0.312197			0.970429				0.412253			0.993636
		0.890455			1.06322				0.794506			0.959835				0.409425			0.871702
		1.012			1.20491				0.315643			0.954487				0.390368			0.917409
		0.67706			0.707106				0.10398			0.988119				0.555626			0.919047
		0.327775			0.613553				0.298724			0.968166				0.611457			1.01761
		0.458202			0.709496				0.472127			1.01085				0.912049			1.07716
		0.362601			0.436009				0.880231			0.947802				0.43265			1.04039
		0.525805			1.32646				0.267664			0.911754				0.011315				0.939741
		0.762076			0.940645				0.68127			0.9459				0.127592				0.96788
		0.22876			0.336652				0.95819			1.0451				0.152455				0.991403
		0.480054			0.564047				0.219582			0.970635				0.146053				0.978152
		1.90656			0.366358				0.41304			0.977731				0.0538951				0.924406
		0.370112			0.528536				0.762983			1.02633				0.183273				0.851603
		0.568826			0.768564				0.896018			1.04417
		0.96557			1.54123				0.973823			1.06099			replicate 2	0.216476	0.861582
		0.459568			0.992202				0.894578			1.0162				0.838008	0.926012
		0.0973082			1.30291				0.854724			1.11215				0.315873	0.836043
		0.478005			0.878846				0.608916			1.08207				0.939371	0.945265
		1.54805			1.6259				0.513884			1.1824				0.394056	0.824257
		0.211005			0.826607				0.0551269			0.990484				0.454952	0.82465
		0.757638			1.38348				0.830606			1.03224				0.915012	0.955478
		1.67609			3.29823				0.535842			1.15427				0.907548	0.923656
		0.963521			1.00313				0.219531			1.06839				0.763754	0.919334
		0.617992			1.0243				0.731357			1.0561				0.717395	1.00616
		0.514538			1.69555				0.400801			1.04592				0.571244	0.934656
		1.05195			1.33363				0.125733			1.05055				0.422344	0.845865
		1.06049			1.48045				0.83724			1.2023				0.245942	0.77672
		0.129062				0.910941			0.413195			1.04443				0.217654	0.824257
		0.0471178				0.516929			0.120179			1.5776				0.838794	0.976695
		0.0573608				1.19399			0.370872			1.19978				0.589317	0.901655
		0.103112				0.569851			0.861769			1.06464				0.523705	0.902046
		0.105502				0.947132			0.0732797			1.08361				0.554744	0.929943
		0.0358504				0.763101			0.740562			1.12558				0.748826	1.01127
		0.0559945				0.712568			0.0568753				0.842845			0.803829	0.941336
		0.0658966				1.03488										0.309587	0.76179
								replicate 2	0.391092	0.641188						0.867082	0.912657
	replicate 2	0.267268	0.443496						0.279964	0.644931						0.44081	0.843903
		0.420077	0.591914						0.27934	0.876311						0.466347	0.849403
		0.272245	0.441446						0.581218	0.65						0.449845	0.830544
		0.593962	0.756431						0.2391	1.01395						0.640391	0.943694
		0.537757	0.699056						0.331122	1.0981						0.527243	0.910299
		0.999109	1.11533						0.915537	0.967943						0.293481	0.824652
		1.13728	1.23623						0.422364	1.07197						0.496597	0.843508
		0.7254	0.877037						0.936125	0.988296						0.403878	0.790469
		0.446423	0.612697						0.8303	0.897913						0.781041	0.891046
		0.657486	0.78307						0.584961	0.758398						0.689501	0.950371
		0.663634	0.790097						0.164313	0.976911						0.219618	0.762183
		0.225407	0.410417						0.11105	1.0662						0.777112	0.920512
		0.721888	0.843081						0.726425	0.810726						0.907941	0.913048
		0.718668	0.828151						0.388284	0.731806						0.60071	0.890262
		1.11913	1.1326						0.967865	0.977691						0.583424	0.885546
		0.2781	0.447301						0.469622	0.743191						0.678108	0.907155
		0.483601	0.586059						0.187319	0.89183						0.672608	0.90087
		0.552394	0.677978						0.189892	0.678308						0.407807	0.770041
		0.379094	0.537464						0.249004	0.769316						0.144578		0.917761
		0.214868	0.381728						0.158776	0.755279						0.177188		0.935049
		0.760529	0.903092						0.603209	0.809088						0.119435		0.992017
		0.597475	0.7456						0.923024	0.980888						0.194081		0.849401
		0.724523	0.862402						0.33081	0.856893						0.0608961		0.984946
		0.596596	0.597767						0.603677	0.741632						0.162258		0.93387
		6.21304	0.877038						0.175777	0.961782						0.130043		0.86944
		0.691444	0.847765						0.994457	1.05256						0.0766112		1.0038
		0.838397	0.968372						0.537781	0.872646						0.15558		0.819937
		0.226871	0.383778						0.815093	0.898614						0.0440031		0.910299
		0.399292	0.572007						0.406143	0.969424						0.524492			1.03484
		0.210477	0.377923						0.582778	1.12227						0.619175			1.01873
		0.435884	0.589864						0.626371	0.840438						0.403485			1.04191
		0.413344	0.569665						0.275363	1.07977						0.95155			1.09495
		0.496188	0.64402						0.517193	1.01715						0.455738			1.01048
		0.880551	0.963103						0.0930353		0.719406					1.01363			1.02973
		0.881137	1.00321						0.0127894		0.686341					0.806579			1.00695
		0.572007	0.731548						0.0676903		1.06043					0.489919			1.01795
		0.509068	0.66861						0.0516258		1.03017					0.537457			0.986909
		0.501457	0.651923						0.0832872		0.876545					0.542957			1.05095
		0.646362	0.797414						0.0444511		1.02394					0.377556			0.983373
		0.637872	0.767554						0.135303			0.733132				0.958622			1.00223
		0.230969	0.396658						0.766275			0.766431				0.573209			0.997124
		0.849229	0.994133						0.918033			0.95952				0.317446			0.99516
		0.872648	0.98301						0.495825			0.94057				0.440023			0.945265
		0.132902		0.335183					0.121188			0.963731				0.342197			1.01166
		0.100408		0.28893					0.36871			1.06893				0.703644			1.02698
		0.110362		0.296543					0.832406			0.935657				0.852938			1.02109
		0.125291		0.310885					0.458392			1.00124				0.434916			0.991231
		0.114167		0.296834					0.993054			1.12703				0.673786			0.999089
		0.384948			1.01345				1.07377			1.26093				0.859617			0.947229
		1.39899			1.5313				0.561878			1.02495				0.821115			0.977087
		0.895481			1.10625				0.242687			1.09623				0.757469			1.03602
		0.545954			1.22305				0.633467			0.945015				0.904798			0.951158
		0.868257			1.00145				0.666689			0.831002				0.646284			0.99516
		0.916558			1.3946				0.287061			0.965135				0.533528			1.03013
		0.633189			0.831957				0.716599			0.823359				0.200761			0.991624
		0.207258			0.968665				0.754811			0.861572				0.810114			0.984159
		0.314985			0.607721				0.67168			0.867889				0.451024			0.972766
		0.632896			0.671537				0.676515			1.06106				0.917763			0.973551
		0.826981			1.12733				0.915069			1.04343				0.48874			1.01363
		0.731256			0.743844				0.425093			1.09342				0.757862			0.971587
		0.555321			0.806781				0.20159			1.10691				0.244763			0.996339
		1.15719			1.15807				0.614595			1.00491				0.749611			0.971981
		0.638459			1.04126				0.291896			1.0857				0.8164			0.945265
		0.434421			0.674465				0.896821			0.949304				0.745289			0.952729
		0.367091			0.60772				0.485531			1.03212				0.587745			0.970801
		0.116802			0.750869				1.01582			1.02308				0.0868259				1.03838
		0.215161			0.997061				0.799262			1.03415				0.171687				0.955872
		1.14782			1.18148				0.342196			1.04413				0.1379				0.975909
		0.507605			0.646069				0.749274			1.09163				0.0498953				1.05527
		2.829			0.877038				0.695231			1.0262				0.102148				1.0427
		0.8665			1.25642				0.309286			1.03478				0.0993983				1.03405
		0.88143			1.01345				0.708176			1.16953				0.048717				1.04348
		0.756138			0.988279				0.0797781				0.976131			0.0506813				1.0317
		0.193791			0.891675				0.0391481				1.16236			0.110399				0.967266
		0.204037			0.568201				0.0414877				0.995939			0.0589317				1.01873
		0.770482			0.979203				0.0306479				0.963887			0.0993983				0.905191
		0.743258			0.920948				0.045075				0.91351			0.0589317				1.04388
		0.549759			1.07961				0.0169226				0.974415			0.0608961				0.939764
		0.28776			0.998231				0.0602039				1.04109
		0.348942			1.21368										replicate 3	0.322334	0.715163
		0.687345			1.20139			replicate 3	0.127275	0.587181						0.545387	0.852923
		1.00789			1.36971				0.216611	0.573142						0.408972	0.800186
		0.953736			1.1809				0.200136	0.576971						0.447717	0.835164
		0.246777			1.1004				0.206981	0.614794						0.591127	0.877677
		0.293615			1.08839				0.439022	0.648323						0.628795	0.950323
		0.134073			0.641971				0.444707	0.703085						0.181885	0.777855
		0.615625			0.796829				0.756571	0.761792						0.339555	0.803146
		0.351284			0.94349				0.46942	0.742765						0.860456	0.926106
		0.664805			1.21749				0.298869	0.722809						0.368613	0.841084
		0.092212				1.11211			0.166257	0.746825						0.619109	0.978036
		0.0310304				0.942319			0.54112	0.80878						0.571215	0.965659
		0.0687931				1.02604			0.764112	0.830012						0.541888	0.92826
		0.100116				1.24237			0.498541	0.850548						0.383412	0.827362
		0.00380572				1.40748			0.849504	0.881989						0.320182	0.919381
		0.09631				0.878209			0.799731	0.948817						0.597853	0.995525
		0.122071				0.979203			0.211506	0.924685						0.74745	0.978842
									0.220787	1.0262						0.920457	0.95382
	replicate 3	0.257861	0.340953						0.912967	1.14478						0.708975	1.02593
		0.368854	0.4869						0.232041	1.07017						0.281438	0.881443
		0.531358	0.645112						0.135976	1.06252						0.90216	0.97669
		0.787686	0.805776						0.677793	1.06901						0.902429	0.933641
		0.435389	0.54209						1.02226	1.1457						0.985838	0.987184
		0.911864	0.939766						0.721997	1.02574						0.679378	1.05552
		0.290362	0.402276						0.319985	0.925613						0.227626	0.937946
		0.41454	0.431711						0.440299	1.09442						0.677764	1.07274
		0.680372	0.762851						1.09233	1.27982						0.395789	0.941982
		0.133069	0.312131						0.409669	0.956127						0.37507	0.92207
		0.0818661	0.202978						0.411757	0.939884						0.353276	0.900815
		0.331755	0.455319						0.561076	0.980491						0.429691	0.965928
		0.31673	0.433242						0.106159		0.739748					0.522784	1.01786
		0.425577	0.540557						0.065784		0.715384					0.362425	0.95974
		1.05291	1.16114						0.060563		0.966337					0.310765	0.947094
		0.754573	0.866179						0.227168		0.947309					0.360811	0.957587
		0.321943	0.440908						0.261279			0.650412				0.435878	1.04799
		0.46881	0.478927						0.335068			0.62976				0.614265	1.05256
		0.187033	0.314891						0.418371			0.643451				0.618033	1.09158
		0.743842	0.805164						0.351543			0.630689				0.821711	1.13086
		1.58887	1.68606						0.140269			0.675356				0.124575		0.846196
		0.355056	0.471876						0.582424			1.42265				0.090942		0.900815
		0.979319	1.08234						0.621175			0.716428				0.0546188		0.946017
		0.538411	0.654005						0.346902			0.718168				0.0121077		0.855882
		0.242531	0.368855						0.306411			0.768869				0.132646		0.994179
		0.873231	0.982998						0.229257			0.772118				0.0161436		0.906196
		0.369468	0.489966						0.689627			0.78488				0.0427804		0.998485
		0.217695	0.310904						0.226124			0.87236				0.0750677		1.04046
		0.124485	0.270126						0.444243			0.873868				0.0699558		1.08512
		0.18366	0.313971						0.414078			0.865979				0.045471		0.992834
		0.791059	0.900214						0.91784			0.943596				0.060808		1.14997
		0.73127	0.835518						1.00996			1.03989				0.446103			0.916152
		0.619664	0.706129						0.473132			1.1442				0.267984			0.866375
		0.155758	0.260007						0.45979			1.08758				0.287088			0.854268
		0.240691	0.365788						0.587529			1.2804				0.680186			0.855344
		0.192552	0.319182						0.251417			1.31811				0.872295			0.893282
		0.970428	1.07008						0.866675			1.42589				0.79911			0.926645
		0.451334	0.565087						0.803675			1.00926				0.294353			0.848348
		0.387864	0.500697						0.211042			1.47694				0.562875			0.958125
		1.5999	1.70752						0.248516			1.46441				0.270675			0.953013
		1.00783	1.11913						0.729886			1.60863				0.715971			0.950323
		0.0628555		0.423739					0.500281			1.26753				0.336057			0.956511
		0.0128783		0.216775					1.08897			1.22878				0.805568			0.953821
		0.0904506		0.281469					0.855421			1.13665				0.219016			0.950323
		0.00429227		0.392157					0.613634			1.04825				0.866107			0.997139
		0.0223821		0.280243					0.103026				0.700765			0.242962			0.970502
		0.0616294		0.274418					0.0415355				0.753322			0.530857			0.986108
		0.0401665		0.175995					0.0779659				0.872592			0.669423			0.976422
		0.955404			0.988518				0.0736731				1.16821			0.851846			1.01328
		0.257861			0.386638											0.598391			0.970233
		0.572752			0.785234			replicate 4	0.534002	0.73295						0.970502			0.973462
		0.770517			1.26539				0.258397	0.64547						0.167894			1.09642
		0.446121			1.69679				0.392288	0.681322						1.02754			1.03158
		0.290975			1.01673				0.223196	0.675847						0.519287			1.08135
		0.592682			0.632848				0.699835	0.747159						0.87068			1.0679
		0.671174			0.971654				0.598927	0.777667						0.166818			1.0375
		0.428337			0.875684				0.268956	0.718608						0.706015			1.07113
		0.270432			0.474022				0.330753	0.755895						0.803954			1.09292
		0.294041			0.951724				0.202728	0.758372						0.715971			1.0531
		0.630088			0.881817				0.601144	0.838811						0.946825			1.10853
		0.263993			0.954791				0.529961	0.816909						0.978574			1.09508
		1.02592			1.03114				0.127895	0.819125						0.752832			1.13167
		0.352604			0.779102				0.246012	0.933331						0.728617			1.07248
		0.49058			1.83109				0.912341	0.970617						0.602427			1.12144
		0.436615			1.61462				0.174959	0.953147						0.877945			1.07301
		0.800565			1.40398				0.23493	0.914036						0.231392			1.11553
		0.460838			1.3123				0.546909	0.953147						0.302693			1.10692
		0.665962			1.27091				0.6559	0.938937						0.139912				0.85642
		3.07563			0.478927				0.886658	0.996691						0.013991				0.904044
		0.317957			0.688957				0.878314	1.10125						0.0551575				0.92234
		0.828466			1.09675				0.542346	0.951974						0.0769513				0.901353
		0.842877			1.10196				0.431139	1.0036						0.126459				0.946018
		0.749974			0.82632				0.954712	1.12954						0.161436				0.948708
		0.726671			1.74984				0.192298	0.98561						0.124306				1.02727
		0.401662			0.732803				0.70179	1.04688						0.11166				1.0305
		0.371001			0.844717				0.151752	1.02954						0.0774896				1.04288
		0.3014			0.605253				0.349005	0.976745						0.0182963				1.01947
		0.321023			0.835824				0.391376	0.995387						0.0234082				1.06602
		0.481688			0.672095				0.73673	1.09538						0.0678032				1.0905
		0.33482			0.648485				0.587455	1.09421						0.100898				1.11822
		0.483527			1.0756				0.627218	1.03528
		0.422205			0.608931				0.726691	1.01338					replicate 4	0.717081	1.01266
		0.27871			1.23841				0.344442	0.980004						0.448102	1.04258
		0.629475			1.11239				0.714827	1.01247						0.306597	1.21489
		0.119272			1.23534				0.269478	0.929159						1.03391	1.13448
		0.350764			0.394916				0.858497	1.08847						0.552186	1.0613
		0.378666			0.448267				0.130893	1.01898						0.162264	1.11285
		1.23166			1.59224				0.472597	0.997343						0.0625669	1.11314
		1.02347			1.30463				0.826035	1.11142						0.0948245	1.12065
		0.684665			1.22768				0.173525	0.990694						0.135951	1.05584
		0.157292			1.16727				0.540912	0.983654						0.287593	1.0764
		0.123258				0.892855			0.862278	1.03698						0.723318	0.936942
		0.023609				1.0621			1.00373	1.06253						0.291101	0.564855
		0.00245305				1.13447			1.01703	1.05927						0.837342	0.969102
		0.0147175				0.681292			0.545214	1.12485						0.895328	0.982064
		0.106701				1.07621			0.777536	1.17686						0.57616	0.863557
		0.0380196				1.34051			0.32267	1.26187						0.0597403	0.948344
									0.0237279		0.898912					0.501508	0.917256
	replicate 4	0.492666	0.624663						0.0864361		1.01781					0.372379	0.87496
		0.0747369	0.271059						0.0551469		1.09082					0.322482	0.855761
		0.385952	0.542862						0.55082			0.702312				0.57538	0.744856
		0.385582	0.538401						0.31576			0.700878				0.0117923		1.07738
		0.880849	0.977151						0.5928			0.751853				0.0150081		0.888896
		0.994628	1.04929						0.433486			0.766194				0.39723			1.17844
		0.167321	0.335013						0.261786			0.751592				1.00769			1.07971
		0.577071	0.624663						0.31576			0.776363				0.659874			1.11607
		0.445444	0.50568						0.768801			0.79983				0.18809			1.07874
		0.992768	1.1467						0.21759			0.803089				1.05009			1.12688
		0.292254	0.450651						0.826296			0.8525				0.423739			0.754796
		0.213426	0.378888						0.616267			0.859931				0.653052			1.10934
		0.720223	0.863747						0.591366			0.849371				0.658705			1.04931
		0.0762238	0.271059						0.278865			0.887309				0.766101			0.975339
		1.1679	1.26346						0.55434			0.920163				0.828181			1.00614
		0.634703	0.757405						0.338706			0.966445				0.142091			1.04599
		0.207849	0.375914						0.672326			0.978178				0.713183			0.995805
		1.50923	1.07345						0.82786			1.00204				0.276482			0.96803
		1.21475	1.33894						0.113945			1.03515				0.255724			0.951755
		1.03404	1.04036						0.223066			1.0053				0.260695			0.94045
		0.174757	0.351373						0.355263			0.97179				0.684336			0.947564
		0.409006	0.564057						0.510666			1.02668				0.273267			0.980797
		0.23648	0.406032						0.208073			1.01377				0.679073			0.925539
		0.845154	0.963765						0.815344			1.0783				0.587854			0.960331
		0.308613	0.479652						0.173134			1.04128				0.33174			0.837147
		0.460689	0.617599						0.641168			1.04115				0.539516			0.865214
		0.835116	0.907249						1.04649			1.09147				0.0163726				1.10661
		0.963767	1.08498						0.447957			1.05132
		0.65255	0.803511						0.952365			1.07113
		0.548812	0.703863						0.236494			1.11077
		0.337987	0.500475						0.159445			1.03685
		1.05895	1.18537						0.331926			1.01221
		0.484485	0.641766						0.434789			1.06761
		1.07345	1.1731						0.436875			1.09851
		0.261391	0.400453						0.51562			1.16513
		0.580417	0.712042						0.965272			1.10985
		0.747737	0.894607						0.475596			1.14323
		0.278868	0.442842						0.965141			1.03098
		0.316794	0.407519						0.560077			1.05458
		0.270316	0.432804						0.91195			1.06735
		0.632844	0.766328						0.247967			1.05184
		0.660731	0.793473						0.528266			1.06227
		0.219748	0.383722						1.00112			1.07113
		1.05115	1.12662						0.223066			1.03463
		0.492294	0.627637						0.577416			1.06813
		0.559594	0.711297						0.851718			1.10894
		0.0922115		0.264737					0.970617			1.12798
		0.16323		0.315678					0.850805			1.09982
		0.0989054		0.291881					0.543519			1.14962
		0.654037			1.12811				0.843113			1.20894
		0.173641			0.668539				0.575721			1.30319
		0.343193			1.34488				0.0542346				1.02107
		0.815409			1.08944
		0.639536			0.991281			replicate 5	0.632421	0.662881
		0.294113			0.807972				0.188952	0.629668
		0.513488			1.03776				0.199449	0.614008
		0.213426			0.379631				0.394596	0.582171
		0.103367			0.594546				0.489416	0.641026
		0.430199			0.459573				0.360695	0.631217
		0.720594			1.07569				0.628119	0.710377
		0.6466			0.908736				0.702633	0.725692
		0.357323			1.28242				0.56135	0.718121
		0.388555			1.29171				0.175701	0.72879
		0.612765			1.25342				0.555326	0.742902
		5.80751			1.07345				0.6381	0.785235
		0.79124			0.948522				0.323524	0.765789
		0.496012			1.14447				0.377732	0.816727
		0.125304			0.94629				0.710377	0.823954
		0.360669			1.03069				0.147479	0.823611
		0.161			1.20694				0.225262	0.825503
		0.584878			0.610906				0.238169	0.818792
		0.729889			1.42483				0.863879	0.897091
		0.776739			0.894235				0.739115	0.87799
		0.495641			0.765213				0.344863	0.852865
		0.38744			0.58116				0.483738	0.880399
		0.227556			1.23148				0.677164	0.878851
		0.333154			1.82156				0.868869	0.970573
		0.256186			0.883452				0.729135	1.0074
		0.445816			0.844039				0.392187	0.990535
		1.09874			1.1348				0.984512	1.06677
		0.754429			1.1006				0.392875	1.05593
		0.82805			0.960791				0.694028	1.02134
		0.185168			1.23668				0.461022	0.989503
		0.915801			1.08981				0.358114	1.12786
		0.253956			1.59884				0.473413	1.0709
		0.204875			0.843296				0.302186	1.05266
		0.945547			1.05858				1.21786	1.23369
		0.839949			1.02066				1.0666	1.11788
		0.722824			1.0069				1.0678	1.16211
		0.370708			0.903159				1.01119	1.12924
		0.534682			1.06676				1.01015	1.14077
		0.0360667				1.01173			0.711409	1.17329
		0.111919				0.826564			0.706419	1.16417
		0.0304893				0.415699			0.317157	1.18431
		0.0278868				1.2285			1.16297	1.23765
		0.00855212				0.889774			0.196696	1.19876
		0.00929558				1.17794			0.0418169		0.691102
		0.0710186				0.707952			0.136982		1.10515
									0.0433664		1.03734
	replicate 5	0.909302	0.951921						0.0166928		0.989503
		0.641104	0.745812						0.0980898		1.16434
		0.541907	0.679681						0.151609		1.14593
		0.260483	0.41883						0.124075		1.17691
		1.03642	1.07132						0.427121			0.670969
		0.839497	0.981312						0.514197			0.686629
		0.74177	0.863378						0.290828			0.733092
		0.813412	0.929877						0.194631			0.688522
		0.249461	0.429117						0.61504			0.751678
		0.566524	0.713849						0.612975			0.747031
		0.621633	0.803493						0.604371			0.795904
		0.328818	0.375111						0.142661			0.788332
		0.397522	0.571299						0.302185			0.79556
		2.58536	0.368129						0.205644			0.868525
		0.478349	0.611347						0.610566			0.847531
		1.20175	1.30205						0.197556			0.914128
		0.196924	0.338371						0.185338			0.92583
		0.923263	1.07683						0.836517			0.91344
		0.969923	1.13782						0.806402			0.950267
		0.34682	0.517291						0.509207			0.931337
		0.22558	0.394582						0.722595			0.953365
		0.939795	1.07096						0.856823			0.940458
		0.112055	0.295753						0.415935			1.01669
		0.505536	0.634492						0.187403			1.00551
		0.730014	0.889831						0.780072			1.05214
		1.32262	1.43651						1.04956			1.05094
		0.342045	0.491575						0.930305			1.13406
		0.414055	0.496351						0.278954			1.06849
		0.828108	1.00409						0.649114			1.13302
		1.2293	1.35973						1.03132			1.07073
		0.992334	1.13525						0.435209			1.09964
		0.130425	0.310081						0.431251			1.17673
		0.980577	1.12643						0.508346			1.07004
		0.627878	0.784756						0.488212			1.23834
		0.844273	1.00225						0.269317			1.21167
		0.915549	1.06287						1.03648			1.17587
		0.284363	0.442343						0.978833			1.09998
		1.37222	1.51183						1.05989			1.09826
		0.555134	0.713114						1.1017			1.16985
		0.124914		0.296488					0.513681			1.21408
		0.0672326		0.301264					1.21958			1.29031
		0.0407812		0.268934					0.634142			1.26828
		0.0268191		0.270401					1.28274			1.3292
		0.106912		0.296121					0.863535			1.33402
		0.0657633		0.263421					0.532783			1.25968
		0.752057			0.983516				0.319394			1.26467
		0.388704			0.848315				0.827741			1.28343
		0.623102			0.765284				0.011702				0.656858
		0.251298			0.885054				0.107555				0.732748
		1.12129			1.1257				0.0363104				0.797625
		0.238439			1.12349				0.154707				0.861986
		0.75169			0.966249				0.0165204				0.832042
		0.483124			1.03973				0.0683186				0.925486
		0.821495			0.927672				0.0328687				1.17501
		0.984986			1.14003
		0.385765			0.390908
		0.64588			1.41116
		0.512148			0.736627
		0.4034			0.508107
		6.83244			0.368129
		0.661679			0.914446
		0.106177			0.443445
		1.58862			1.59266
		0.0800923			0.45557
		0.196556			0.939429
		0.577912			1.36708
		0.108381			0.868889
		0.489003			0.608774
		0.21162			1.31417
		1.90311			2.30614
		0.623102			0.778877
		0.486064			0.72781
		0.302366			0.401563
		0.594077			0.718992
		0.222274			0.649554
		0.523538			0.938326
		0.925835			1.02981
		0.757568			1.18117
		1.04267			1.16317
		0.435731			1.21424
		0.731116			0.887993
		0.557706			1.6125
		0.491941			1.41888
		0.435731			0.8575
		1.49787			1.66944
		1.26237			1.77856
		0.0371072				1.20542
		0.00551092				0.958901
		0.0415158				1.11321
		0.0602524				0.663515
	replicate 6	0.0605955	0.230453
		0.199371	0.331866
		0.239872	0.336574
		0.699211	0.832333
		0.220407	0.358554
		0.640812	0.697955
		1.42668	1.42919
		0.354471	0.448034
		0.0700146	0.216952
		0.187753	0.324644
		0.858392	1.00784
		1.82165	1.9441
		1.72589	1.84332
		0.422917	0.524016
		1.23987	1.36922
		0.133437	0.278804
		0.235477	0.367973
		0.529353	0.659022
		2.85147	1.19151
		0.322447	0.327157
		0.91114	1.02103
		0.135948	0.257141
		0.439243	0.541283
		0.815065	0.949443
		0.558866	0.690104
		0.809413	0.929662
		0.229198	0.356984
		0.247407	0.323389
		0.4675	0.48728
		0.463734	0.590263
		0.585239	0.709257
		1.93374	2.05462
		0.63359	0.762317
		1.81223	1.93594
		1.16703	1.22385
		0.258084	0.362949
		0.289793	0.320249
		0.0166398	0.155101
		0.00251114		0.194661
		0.0828876		0.271584
		0.000941295		0.171113
		0.0100476		0.183672
		0.112088		0.249606
		0.113657			0.356669
		0.72056			1.08602
		0.302038			0.437045
		1.13217			1.76137
		0.215697			2.03264
		1.83955			1.90203
		0.593088			1.31459
		0.53312			1.41349
		0.148508			0.419777
		0.217267			1.35446
		0.763574			1.19057
		0.51805			1.7036
		0.790889			1.26624
		0.481315			0.691989
		0.826367			0.90643
		0.603449			1.38147
		0.778016			1.19151
		0.179905			1.39465
		0.0998424			0.298899
		0.136891			0.433906
		0.901407			1.52621
		0.189952			0.311144
		0.352274			1.47942
		0.3551			0.879115
		0.507061			0.915221
		0.139402			0.451174
		0.410358			0.59403
		0.587751			1.11396
		0.281945			0.795285
		0.466245			1.20407
		0.204394			1.32589
		0.132809			0.291992
		0.234849			0.333122
		0.249291			0.590263
		0.0178961				0.370484
		0.00722145				0.460593
		0.135321				1.56702
		0.040816				0.885708
		0.0263731				1.79873
		0.0182104				0.963258
		0.0219779				0.554784
		0.0260596				0.3124
		0.0210358				1.73876

## Sheet: i
	DATA															STATISTICS
		Latency to next breath (%sham stim)
		Expiratory stim							Inspiratory stim							Mixed-effects model (REML)					Tukey's multiple comparisons test	Predicted (LS) mean diff.	95.00% CI of diff.	Summary	Adjusted P Value
		replicate 1	replicate 2	replicate 3	replicate 4	replicate 5	replicate 6		replicate 1	replicate 2	replicate 3	replicate 4	replicate 5	replicate 6		Fixed effects (type III)	P value	P value summary	F (DFn, DFd)		E stim
	Awake	32.4368	35.8334	21.9242	26.1896	35.7209	20.0805		34.2752	18.7088	25.518	20.2677	22.1986	18.6149		state	<0.0001	****	F (2, 10) = 180.9		Awake vs. Isoflurane	-61.95	-77.30 to -46.60	****	<0.0001
	Isoflurane		93.5151	99.0489	79.1546	95.975	83.9861			109.409	87.646	90.9467	97.9908	120.596		stim phase	0.7704	ns	F (1, 5) = 0.09491		Awake vs. Urethane	-66.75	-83.19 to -50.32	****	<0.0001
	Urethane			78.1753	82.6042	100.85	117.468				94.1308	86.7495	100.268	88.947		state x stim phase	0.2354	ns	F (2, 4) = 2.122		Isoflurane vs. Urethane	-4.804	-21.81 to 12.20	ns	0.7447
																					I stim
																					Awake vs. Isoflurane	-78.36	-93.71 to -63.02	****	<0.0001
																					Awake vs. Urethane	-69.94	-86.37 to -53.50	****	<0.0001
																					Isoflurane vs. Urethane	8.428	-8.576 to 25.43	ns	0.4196

## Sheet: S5 (a)
	DATA
		Tac1+;Calca- Awake								all Tac1 Awake								Tac1+;Calca- Awake								all Tac1 Awake
	Binned time seconds (X)	Frequency (Y)								Frequency (Y)								Peak Insp Pressure (Y)								Peak Insp Pressure (Y)
		replicate 1	replicate 2	replicate 3	replicate 4	replicate 5	replicate 6	replicate 7		replicate 1	replicate 2	replicate 3	replicate 4	replicate 5	replicate 6	replicate 7		replicate 1	replicate 2	replicate 3	replicate 4	replicate 5	replicate 6	replicate 7		replicate 1	replicate 2	replicate 3	replicate 4	replicate 5	replicate 6	replicate 7
	-15	5.78836	5.32708	4.12923	4.4053	5.61635	5.13126	5.05898		4.85602	3.96751	5.70185	7.01781	3.89841	3.42604	4.96231		1.21376	1.01278	1.29061	0.837896	1.06257	0.85311	0.877218		1.01076	0.961127	1.22774	1.06295	1.01588	1.00197	0.852819
	-14	5.85235	4.67808	3.81068	5.41085	4.17641	6.37135	5.70014		3.73533	4.20303	4.68175	6.1464	3.978	2.70831	5.64957		1.1396	0.851447	1.02425	1.02233	0.985606	1.00183	0.903989		0.792483	1.06584	1.01746	0.947189	1.0126	0.831193	0.972479
	-13	5.52883	4.42586	3.7099	6.06704	3.92966	5.96054	6.5871		6.73031	3.98274	5.90957	6.21346	4.35117	3.31772	4.88086		1.03042	0.822759	0.986278	1.18946	1.13754	0.940188	1.4082		1.08869	1.07872	1.19436	1.0248	1.08275	0.929871	0.978476
	-12	5.29881	5.50743	3.53815	6.99973	5.6382	6.70028	8.93346		5.71984	3.9065	6.28153	7.32074	4.94912	5.86351	5.95637		0.945251	1.08209	0.87386	1.22702	1.20716	1.06932	1.36162		1.07627	1.02822	1.24075	1.04997	1.00674	1.07453	1.07996
	-11	5.32946	4.9124	3.55865	7.46263	7.53296	6.90318	7.18724		6.52343	4.1498	6.08573	6.41977	5.21414	5.39297	6.40281		0.965998	0.993098	0.89523	1.18715	1.05044	1.06504	1.1371		1.02375	1.01124	1.05805	1.0512	1.1435	0.916991	1.13118
	-10	5.47545	4.54497	3.5505	6.72552	5.34883	6.37192	5.69538		6.13038	4.06058	5.91004	6.4913	4.77531	5.11733	5.38208		1.04606	0.892667	0.869445	1.1118	0.97652	0.992151	1.17461		1.20423	0.934205	1.1257	1.03161	1.18693	1.14387	1.06553
	-9	5.26408	4.72392	3.77262	6.06826	4.07668	6.68818	4.56548		6.30209	3.82212	5.17645	6.24606	4.3479	5.63446	5.01089		0.910838	0.885312	0.843219	1.20833	1.06781	1.01685	1.15369		1.19857	0.968888	0.974167	0.968693	0.92233	1.19488	0.963483
	-8	5.19396	6.21905	4.25612	6.15091	5.02064	5.75934	3.29154		6.04302	4.30029	5.19024	5.77214	3.81457	5.6737	6.23656		0.927597	1.07248	1.07588	0.928317	0.873815	0.91037	1.05032		1.09656	1.0776	1.05225	0.926092	0.901798	1.11567	1.14895
	-7	5.24863	5.71626	4.00279	4.73167	3.71476	6.08203	3.01242		4.26108	4.4008	5.83633	6.17055	3.82932	4.41544	4.10162		0.92933	1.06175	0.989519	0.869185	0.911761	0.931384	0.87739		0.817572	1.12074	1.04512	0.988752	0.985064	1.01541	0.896597
	-6	5.18381	5.98325	4.42738	4.29787	4.60677	7.2301	3.74071		3.36519	4.33624	5.30742	6.71197	3.80192	2.8464	4.8726		0.914434	1.22231	1.28885	0.855195	0.901377	1.09227	0.890168		0.747599	1.01474	1.0457	1.07109	0.982416	0.803652	1.04281
	-5	5.20043	5.21133	4.0805	4.10107	4.02126	4.46282	4.24301		5.51032	4.24819	5.01833	6.01744	3.84291	3.4962	5.18616		0.935969	1.23327	1.24262	1.03623	0.859137	0.861593	1.03633		0.968637	0.984625	1.0026	0.980424	1.00542	0.880844	1.01138
	-4	5.39334	5.06188	3.92779	5.2299	3.33116	6.48524	3.14153		6.52501	3.93276	5.57915	5.99879	3.79794	4.48408	4.97083		0.955356	1.0943	1.15727	0.976185	0.819536	1.05477	0.849118		1.1823	0.985147	1.1099	0.950028	1.03643	0.925211	1.03008
	-3	5.65695	6.46212	4.08868	4.8183	3.31463	7.68592	2.91795		6.02552	4.03014	4.89606	6.03077	3.8204	3.11135	4.61517		1.03212	1.28078	1.17083	1.05856	0.806354	1.11876	0.707722		1.0473	0.974653	0.88519	1.00173	0.958222	0.834796	0.973872
	-2	5.55315	5.80492	3.86701	5.29958	3.51406	5.97862	3.08253		3.54716	4.50792	5.2953	6.62742	3.80568	4.20169	4.96675		0.934002	1.25686	1.09801	1.00965	0.816521	1.01443	0.705752		0.968514	1.14094	0.917509	0.952742	0.920638	0.909782	0.991906
	-1	5.4958	5.23615	3.71268	5.29662	3.33703	5.68216	2.97305		4.48327	3.68655	5.73241	6.30635	4.16116	3.96739	6.20144		0.913325	1.16781	0.994935	1.14473	1.18103	0.995476	0.66438		0.942467	0.947537	1.00481	0.98043	0.986121	1.007	1.14599
	0	8.76716	9.2411	7.64853	8.95739	9.88816	9.84916	7.57638		7.42884	6.26994	6.80515	8.09238	7.53513	7.20528	7.74113		1.4815	1.40515	1.68192	1.6102	1.85258	1.13211	1.10677		1.01332	1.26351	1.38749	1.00591	1.34867	1.21136	1.11847
	1	11.3387	10.5736	9.83066	11.4914	12.3234	12.0359	9.79159		9.79948	6.89114	7.77048	9.38809	9.51071	9.92789	8.35788		2.59883	2.03039	3.22845	1.64332	1.80199	1.4606	1.48278		1.5154	1.61749	1.89753	1.44251	2.04763	1.74048	1.35615
	2	10.4096	9.98905	9.60323	11.3008	11.1962	11.3184	9.86596		8.89684	6.44059	7.24934	8.30345	8.66143	9.06113	8.19447		2.72167	2.20041	3.12134	1.73198	1.77691	1.41979	1.57837		1.40363	1.50829	1.51585	1.38703	1.83325	1.63396	1.5214
	3	10.3587	10.3634	9.48177	11.4859	11.4162	11.3748	9.92682		8.77446	7.58239	7.43287	8.06553	8.41021	8.72984	8.20171		2.38683	2.05671	2.95946	1.58546	1.77337	1.39514	1.49989		1.3676	1.64352	1.5062	1.35915	1.73977	1.52811	1.52538
	4	10.0505	10.4878	9.61317	11.6388	11.4385	11.3007	10.155		8.91111	7.54195	7.94807	7.83058	8.57991	8.87442	7.56508		2.66551	2.13145	2.77055	1.58828	1.62644	1.41303	1.464		1.44847	1.57088	1.60682	1.30869	1.74727	1.58647	1.49086
	5	9.96298	10.4615	9.72728	11.6233	11.5699	11.1392	10.2849		8.98494	8.31739	8.20983	7.96189	8.50944	9.16847	8.07497		2.1573	1.99395	2.68052	1.57932	1.66315	1.38939	1.4967		1.42546	1.78598	1.51251	1.27983	1.74202	1.55409	1.53958
	6	9.8613	10.0129	10.2957	11.2853	11.4162	11.1467	10.2912		8.52471	7.54082	7.92716	7.97128	8.26029	9.82169	7.56719		2.33533	2.02233	2.35921	1.59577	1.57636	1.42176	1.34738		1.29957	1.71419	1.40443	1.24757	1.716	1.72665	1.44258
	7	9.93279	9.93317	9.53319	11.3106	11.3982	11.3051	10.7269		9.20767	6.86327	7.74744	8.25228	8.42876	8.41893	7.53438		2.49497	2.00518	2.43809	1.63454	1.57809	1.3848	1.37567		1.42323	1.49875	1.51913	1.26754	1.76411	1.34023	1.40363
	8	10.0079	10.051	9.42197	11.248	11.4778	11.0209	10.1465		8.72473	6.99247	7.92762	8.32089	8.30454	8.60248	7.52508		2.20472	1.97874	2.4245	1.66206	1.54423	1.29967	1.46018		1.33981	1.56658	1.4946	1.3441	1.52979	1.44361	1.36917
	9	10.2665	9.8333	9.23914	11.1338	10.9965	10.8351	9.94427		7.96462	6.45907	8.00717	8.20425	8.30021	8.9903	7.02657		2.06542	1.93374	2.44638	1.59461	1.51303	1.3283	1.39379		1.11748	1.46122	1.50581	1.26473	1.61141	1.50907	1.29785
	10	9.85471	9.80381	9.57199	10.8053	10.831	10.773	10.1081		8.5348	6.58897	7.98183	8.41471	8.07096	8.83054	7.42581		1.9464	1.95885	2.23053	1.59055	1.51741	1.32682	1.38613		1.3197	1.49558	1.41275	1.31695	1.59514	1.45118	1.3607
	11	9.69422	9.705	9.16007	10.601	10.6998	10.7065	10.0527		8.49792	6.52525	7.98345	8.47686	8.69867	9.41543	7.04108		1.85776	2.04216	2.3497	1.5857	1.56019	1.32708	1.29719		1.25018	1.42694	1.42842	1.2037	1.77105	1.47356	1.40532
	12	9.40195	9.55	8.90633	10.5467	11.0496	10.6373	9.95784		8.33407	7.22896	8.20956	8.34375	8.15971	9.39895	6.9732		2.10544	1.99087	2.43423	1.51826	1.55729	1.37867	1.38246		1.19908	1.49185	1.51761	1.12686	1.70152	1.495	1.41301
	13	9.32482	9.45198	8.79392	10.2358	10.6652	10.4221	9.80768		8.35825	6.9864	8.09556	8.00965	7.55885	9.08111	6.71531		1.61503	1.90231	2.42647	1.59758	1.52025	1.28748	1.38791		1.27151	1.3479	1.49165	1.22473	1.59161	1.42114	1.29535
	14	9.21066	9.52095	8.83752	10.2399	10.3563	9.78845	9.51925		8.33147	6.10137	8.20569	8.04229	7.92006	9.36046	6.27868		1.63373	1.9254	2.23428	1.53493	1.41019	1.27821	1.44773		1.19079	1.33232	1.46621	1.21763	1.5715	1.40837	1.15928
	15	8.53582	8.70429	8.35377	10.0484	10.2512	9.56896	9.4981		8.19792	6.944	7.544	7.82529	7.47449	9.68464	6.12515		1.69769	1.83108	2.13096	1.21195	1.1567	1.331	1.48326		1.38339	1.42891	1.43556	1.14878	1.50882	1.52946	1.10989
	16	6.23642	4.792	3.1316	7.62216	6.77966	6.15555	5.20513		5.89997	5.58584	2.98622	4.92494	4.91505	7.36019	3.59131		1.41658	1.1219	0.818846	1.06303	1.11794	0.97226	1.16139		1.03237	1.34108	0.79471	0.784484	1.39877	1.17673	0.727009
	17	5.44029	4.90465	3.42254	5.58621	5.02236	5.15382	4.17514		5.20794	5.43445	3.74472	4.23729	6.09733	7.40269	4.9626		1.23736	1.03464	0.837232	0.912156	1.04782	0.954955	1.0926		0.847859	1.36347	0.838192	0.780233	1.19785	1.29727	0.935932
	18	6.15609	5.04241	4.21797	4.40059	3.70837	4.44513	3.16098		5.40535	5.51824	3.12351	6.09136	4.13479	4.99335	3.55871		1.26125	1.01603	0.820613	0.842158	0.992204	0.888607	0.950189		0.949999	1.16473	0.745126	0.865907	0.901839	1.09337	0.785113
	19	5.1888	4.99891	4.33326	3.95591	3.65573	5.3437	3.2279		5.69487	4.35396	3.89404	5.72462	3.75118	3.70911	4.60886		1.00538	0.938059	0.879173	1.336	1.36725	0.97944	0.726987		1.00637	1.06042	0.877469	0.870402	0.939292	1.01143	0.86644

## Sheet: S5 (b)
	DATA																	STATISTICS
		Delta Frequency (Hz)
		Tac1								Calca
		replicate 1	replicate 2	replicate 3	replicate 4	replicate 5	replicate 6	replicate 7		replicate 1	replicate 2	replicate 3	replicate 4	replicate 5	replicate 6	replicate 7		Two-way RM ANOVA (frequency)					Tac1+;Calca- vs all Tac1+						Awake vs Isoflurane
	Awake	4.51945	4.70271	5.57877	5.57874	6.67039	4.96361	5.40394		3.70553	2.97607	2.83618	1.84971	4.24115	4.68499	2.43149		Source of Variation	% of total variation	P value	P value summary		Bonferroni's multiple comparisons test						Bonferroni's multiple comparisons test
	Isoflurane	0.242628	0.309338	0.394238	0.361672	-0.09309	0.173616	0.504826		0.292475	-0.31218	-0.29606	-0.15202	-0.09021	-0.04447	0.037262		state x PBN neuron type	3.585	0.0035	**			Mean diff.	95.00% CI of diff.	Summary	Adjusted P Value			Mean diff.	95.00% CI of diff.	Summary	Adjusted P Value
																		state	82.85	<0.0001	****		Awake	2.099	1.286 to 2.912	****	<0.0001		Tac1+;Calca-	5.075	4.203 to 5.947	****	<0.0001
																		PBN neuron type	7.045	0.0003	***		Isoflurane	0.3512	-0.4620 to 1.164	ns	0.6242		all Tac1+	3.327	2.455 to 4.199	****	<0.0001
		Delta Peak Insp Pressure (a.u.)																mouse	3.249	0.504	ns
		Tac1								Calca
		replicate 1	replicate 2	replicate 3	replicate 4	replicate 5	replicate 6	replicate 7		replicate 1	replicate 2	replicate 3	replicate 4	replicate 5	replicate 6	replicate 7		Two-way RM ANOVA (peak insp pressure)					Tac1+;Calca- vs all Tac1+						Awake vs Isoflurane
	Awake	2.19921	1.97184	2.57884	1.60303	1.60135	1.36505	1.42858		1.31714	1.51949	1.48697	1.26409	1.67309	1.50721	1.381		Source of Variation	% of total variation	P value	P value summary		Bonferroni's multiple comparisons test						Bonferroni's multiple comparisons test
	Isoflurane	0.941971	1.14012	0.871109	1.21739	1.22079	1.22989	1.12236		1.01818	1.15863	1.20209	1.13195	1.07023	1.06804	0.969779		state x PBN neuron type	5.481	0.1439	ns			Mean diff.	95.00% CI of diff.	Summary	Adjusted P Value			Mean diff.	95.00% CI of diff.	Summary	Adjusted P Value
																		state	50.83	0.0005	***		Awake	0.3713	0.05413 to 0.6884	*	0.0199		Tac1+;Calca-	0.7149	0.3057 to 1.124	**	0.0015
																		PBN neuron type	6.642	0.016	*		Isoflurane	0.01782	-0.2993 to 0.3350	ns	>0.9999		all Tac1+	0.3614	-0.04774 to 0.7706	ns	0.0862
																		mouse	10.15	0.9477	ns

## Sheet: S5 (c)
	DATA (replicate means)									STATISTICS
		Frequency (Hz)								Tac1+;Calca- stim vs. breathing patterns
	Condition	replicate 1	replicate 2	replicate 3	replicate 4	replicate 5	replicate 6	replicate 7		Brown-Forsythe ANOVA test			Dunnett's T3 multiple comparisons test	Mean Diff.	95.00% CI of diff.	Summary	Adjusted P Value
	Ctl slow mode	3.3031	3.08534	3.26706	2.88576	3.19034	3.40005			F* (DFn, DFd)	154.7 (4.000, 16.26)		Tac1+;Calca- vs. Ctl slow mode	7.212	6.331 to 8.093	****	<0.0001
	Ctl fast mode	8.60308	9.66683	9.58089	8.55344	8.76579	9.28844			P value	<0.0001		Tac1+;Calca- vs. Ctl fast mode	1.325	0.3519 to 2.297	**	0.008
	Hypoxia/hypercapnia	4.023	5.648	5.976	4.279	4.322	5.976			P value summary	****		Tac1+;Calca- vs. 10% O2; 5%CO2	5.364	3.967 to 6.760	****	<0.0001
	Severe hypercapnia	5.218	6.082	5.882	5.3	5.301	6.313						Tac1+;Calca- vs. 10% CO2	4.718	3.766 to 5.671	****	<0.0001
	Tac1+;Calca- stim	10	9.99	9.447	11.09	11.22	11.01	10.05
										Welch's ANOVA test
										W (DFn, DFd)	291.6 (4.000, 11.82)
										P value	<0.0001
										P value summary	****

## Sheet: S5 (d)
	DATA
		(X)	(Y)
		Time of stim	E cycle length	I cycle length	Sham E cycle length	Sham I cylce length
	replicate 1	97.6001	41.6001
		223.9	36.6001
		131.4	44.7002
		195.3	34.3999
		160.3	40
		46	51.5
		203.2	41.6001
		314.1	11.7998
		266.3	34.6001
		496	37.7998
		331.9	41.2998
		94	42.2998
		181.4	39.7998
		215.3	39.3999
		129.7	42.7998
		111.9	44.1001
		79.6001	44.8999
		127.4	45.7998
		132	33.5
		150.7	33.7002
		128.6	34.1001
		74	48.1001
		210.2	22
		224.4	11.7998
		112.6	43.7998
		77.7998	36.6001
		97.6001
		43.8999	51.1001
		202.9	36.7002
		256.7	40.5
		52.7002	44.5
		393.4	45.2998
		245	43.8999
		161	46.7998
		280.5	44.2998
		140.2	43.2998
		46.1001	58.7998
		229.5	22.7002
		310.1	39.7998
		74.3999	47.7002
		103.9	44.2002
		30.3999		46
		15.7002		164.3
		10.7002		140
		0.299805		70.7998
		38.6001		59.2998
		11.1001		60.6001
		26.7998		52.1001
		45.8999		42.1001
		36.2002		48
		140.5			107.2
		99.2			134.3
		133.5			126.8
		219.4			22.5
		153.8			94.7
		132.9			58.2
		129.9			63.3999
		115.5			176.3
		302.6			46.5
		253.5			160
		76.2			90
		141.4			562
		186.4			126
		163.1			83.3999
		233.3			5.69995
		91.3			80.5
		260.8			50.6001
		296.4			56.5
		198.3			8.80005
		96			83.7
		134.2			73.6001
		106.2			21.5
		154			234.5
		223.2			52.3
		67			31.6001
		140.6			24.6001
		558.4
		108.4			46.3999
		166.6			58.5
		282.8			168.6
		134.6			156
		28.5			353.1
		140			117.4
		453.4			22.8
		61.8			180.3
		221.9			183.3
		490.9			475.1
		282.2			11.6001
		181			119
		150.7			345.9
		308.1			82.5
		310.6			123
		37.8				229
		13.8				137.6
		16.8				332.9
		30.2				136.7
		30.8999				246.5
		10.5				213
		16.3999				192.3
		19.3				283.8
	replicate 2	91.2998	60.2002
		143.5	58.7002
		93	57.7998
		202.9	55.5
		183.7	55.1001
		341.3	39.7002
		388.5	33.7998
		247.8	51.7998
		152.5	56.7998
		224.6	42.8999
		226.7	43.2002
		77	63.2002
		246.6	41.3999
		245.5	37.3999
		382.3	4.6001
		95	57.7998
		165.2	35
		188.7	42.8999
		129.5	54.1001
		73.3999	57
		259.8	48.7002
		204.1	50.6001
		247.5	47.1001
		203.8	0.399902
		236.2	53.3999
		286.4	44.3999
		77.5	53.6001
		136.4	59
		71.8999	57.2002
		148.9	52.6001
		141.2	53.3999
		169.5	50.5
		300.8	28.2002
		301	41.7002
		195.4	54.5
		173.9	54.5
		171.3	51.3999
		220.8	51.6001
		217.9	44.2998
		78.8999	56.6001
		290.1	49.5
		298.1	37.7002
		45.3999		69.1001
		34.2998		64.3999
		37.7002		63.6001
		42.7998		63.3999
		39		62.3999
		131.5			214.7
		477.9			45.2
		305.9			72
		186.5			231.3
		296.6			45.5
		313.1			163.3
		216.3			67.8999
		70.8			260.1
		107.6			100
		216.2			13.2
		282.5			102.6
		249.8			4.30005
		189.7			85.8999
		395.3			0.300049
		218.1			137.6
		148.4			82
		125.4			82.2
		39.8999			216.6
		73.5			267.1
		392.1			11.5
		173.4			47.3
		296			133.2
		301.1			45.1001
		258.3			79.3
		66.2			238.4
		69.7			124.4
		263.2			71.3
		253.9			60.7
		187.8			181
		98.3			242.7
		119.2			295.4
		234.8			175.6
		344.3			123.6
		325.8			77.6001
		84.3			291.6
		100.3			271.5
		45.8			173.5
		210.3			61.8999
		120			202.3
		227.1			188.8
		31.5				348.4
		10.6001				311.3
		23.5				327
		34.2				390.2
		1.30005				479.5
		32.8999				267.1
		41.7				292.8
	replicate 3	84.1001	27.1001
		120.3	38.5
		173.3	37.1001
		256.9	5.8999
		142	34.7998
		297.4	9.1001
		94.7002	36.5
		135.2	5.6001
		221.9	26.8999
		43.3999	58.3999
		26.7002	39.5
		108.2	40.2998
		103.3	38
		138.8	37.5
		343.4	35.2998
		246.1	36.3999
		105	38.7998
		152.8999023*
		61	41.7002
		242.6	20
		518.2	31.7002
		115.8	38.1001
		319.4	33.6001
		175.6	37.7002
		79.1001	41.2002
		284.8	35.7998
		120.5	39.2998
		71	30.3999
		40.6001	47.5
		59.8999	42.5
		258	35.6001
		238.5	34
		202.1	28.2002
		50.7998	34
		78.5	40.7998
		62.7998	41.2998
		316.5	32.5
		147.2	37.1001
		126.5	36.7998
		521.8	35.1001
		328.7	36.2998
		20.5		117.7
		4.2002		66.5
		29.5		62.2998
		1.3999		126.5
		7.2998		84.1001
		20.1001		69.3999
		13.1001		44.2998
		311.6			10.8
		84.1001			42
		186.8			69.3
		251.3			161.4
		145.5			407.9
		94.8999			236.7
		193.3			13.1001
		218.9			98
		139.7			145.9
		88.2			66.3999
		95.8999			214.5
		205.5			82.1001
		86.1001			225.3
		334.6			1.69995
		115			139.1
		160			437.2
		142.4			384.2
		261.1			196.8
		150.3			277.7
		217.2			197.3
		1003.1
		103.7			121
		270.2			87.5
		274.9			84.5
		244.6			24.8999
		237			333.7
		131			108
		121			154.5
		98.3			99.1001
		104.7			167.9
		157.1			62.1001
		109.2			102.3
		157.7			193.1
		137.7			60.8999
		90.8999			313
		205.3			157.5
		38.8999			364
		114.4			14.3999
		123.5			22.7
		401.7			117.6
		333.8			91.7
		223.3			177.1
		51.3			329.4
		40.2				251
		7.69995				338.7
		0.800049				369.2
		4.80005				217.4
		34.8				316.2
		12.3999				424.8
	replicate 4	132.5	35.5
		20.1001	52.7998
		103.8	42.2002
		103.7	41.1001
		236.9	25.8999
		267.5	14.7002
		45	45.1001
		155.2	12.7998
		119.8	16.2002
		267	41.3999
		78.6001	42.6001
		57.3999	44.5
		193.7	38.6001
		20.5	52.3999
		314.1	25.7002
		170.7	33
		55.8999	45.2002
		326.7	33.3999
		278.1	1.7002
		47	47.5
		110	41.7002
		63.6001	45.6001
		227.3	31.8999
		83	46
		123.9	42.2002
		224.6	19.3999
		259.2	32.6001
		175.5	40.6001
		147.6	41.7002
		90.8999	43.7002
		284.8	34
		130.3	42.2998
		288.7	26.7998
		70.2998	37.3999
		156.1	35.3999
		201.1	39.5
		75	44.1001
		85.2002	24.3999
		72.7002	43.7002
		170.2	35.8999
		177.7	35.7002
		59.1001	44.1001
		282.7	20.2998
		132.4	36.3999
		150.5	40.7998
		24.7998		46.3999
		43.8999		41
		26.6001		51.8999
		175.9			127.5
		46.7			133.1
		92.3			269.4
		219.3			73.7
		172			94.6001
		79.1001			138.2
		138.1			141
		57.3999			44.7
		27.8			132.1
		115.7			7.8999
		193.8			95.5
		173.9			70.5
		96.1001			248.8
		104.5			242.9
		164.8			172.3
		212.8			42.3
		133.4			174.4
		33.7			220.8
		97			180.2
		43.3			281.3
		157.3			7
		196.3			186.9
		208.9			31.6001
		133.3			72.5
		104.2			52.1001
		61.2			270
		89.6001			400.3
		68.8999			168.7
		119.9			107.1
		295.5			9.69995
		202.9			93.1001
		222.7			35.7
		49.8			282.8
		246.3			46.8
		68.3			361.7
		55.1001			171.7
		254.3			30.3999
		225.9			48.6001
		194.4			76.3999
		99.7			143.2
		143.8			143.1
		9.69995				262.4
		30.1001				192.2
		8.19995				103.6
		7.5				322.9
		2.30005				237
		2.5				314.3
		19.1001				171.3
	replicate 5	247.5	11.6001
		174.5	28.5
		147.5	37.5
		70.8999	43.1001
		282.1	9.5
		228.5	38.6001
		201.9	33.1001
		221.4	31.7002
		67.8999	48.8999
		154.2	40.1001
		169.2	49.5
		89.5	12.6001
		108.2	47.2998
		130.2	36.2002
		327.1	27.2998
		53.6001	38.5
		251.3	41.7998
		264	45.7002
		94.3999	46.3999
		61.3999	46
		255.8	35.7002
		30.5	50
		137.6	35.1001
		198.7	43.5
		360	31
		93.1001	40.7002
		112.7	22.3999
		225.4	47.8999
		334.6	35.5
		270.1	38.8999
		35.5	48.8999
		266.9	39.7002
		170.9	42.7002
		229.8	43
		249.2	40.1001
		77.3999	43
		373.5	38
		151.1	43
		34		46.7002
		18.2998		63.7002
		11.1001		62.1001
		7.2998		66.2998
		29.1001		51.5
		17.8999		53.7998
		204.7			63
		105.8			125.1
		169.6			38.7
		68.3999			172.5
		305.2			1.19995
		64.8999			240.9
		204.6			58.3999
		131.5			151.5
		223.6			28.8999
		268.1			42.2
		105			1.3999
		175.8			208.3
		139.4			61.1001
		109.8			28.5
		180.1			68.8
		28.8999			91.8
		432.4			1.1001
		21.8			102.2
		53.5			202.2
		157.3			214.8
		29.5			207
		133.1			32.6001
		57.6001			300.1
		518			109.7
		169.6			42.3999
		132.3			65.8
		82.3			27
		161.7			34
		60.5			116.3
		142.5			112.9
		252			28.3
		206.2			115.3
		283.8			32.8
		118.6			211.9
		199			42.7
		151.8			287.1
		133.9			252.3
		118.6			114.8
		407.7			46.7
		343.6			140.5
		10.1001				318
		1.5				259.5
		11.3				291.7
		16.3999				164.2
	replicate 6	19.2998	54.1001
		63.5	42.2002
		76.3999	30.7998
		222.7	42.3999
		70.2002	44
		204.1	18.2002
		454.4	0.799805
		112.9	29.7998
		22.2998	46.7998
		59.7998	43.6001
		273.4	47.6001
		580.2	39
		549.7	37.3999
		134.7	32.2002
		394.9	41.2002
		42.5	46.2998
		75	42.2002
		168.6	41.2998
		102.7	1.5
		290.2	35
		43.2998	38.6001
		139.9	32.5
		259.6	42.7998
		178	41.7998
		257.8	38.2998
		73	40.7002
		78.7998	24.2002
		148.9	6.2998
		147.7	40.2998
		186.4	39.5
		615.9	38.5
		201.8	41
		577.2	39.3999
		371.7	18.1001
		82.2002	33.3999
		92.2998	9.7002
		5.2998	44.1001
		0.799805		61.2002
		26.3999		60.1001
		0.299805		54.2002
		3.2002		55.2998
		35.7002		43.7998
		36.2			77.3999
		229.5			116.4
		96.2			43
		360.6			200.4
		68.7			578.7
		585.9			19.8999
		188.9			229.8
		169.8			280.4
		47.3			86.3999
		69.2			362.2
		243.2			136
		165			377.6
		251.9			151.4
		153.3			67.1001
		263.2			25.5
		192.2			247.8
		57.3			386.9
		31.8			63.3999
		43.6001			94.6001
		287.1			199
		60.5			38.6001
		112.2			359
		113.1			166.9
		161.5			130
		44.3999			99.3
		130.7			58.5
		187.2			167.6
		89.8			163.5
		148.5			235
		65.1001			357.2
		42.3			50.7
		74.8			31.3
		79.3999			108.6
		5.69995				112.3
		2.30005				144.4
		43.1001				456
		13				269.1
		8.3999				564.5
		5.80005				301
		7				169.7
		8.30005				91.2
		6.69995				547.1

## Sheet: S5 (e)
	DATA
		latency to next breath (ms)
		replicate 1	replicate 2	replicate 3	replicate 4	replicate 5	replicate 6
	E Stim	39.705	47.3762	34.4225	35.9667	37.7106	34.7459
	I Stim	75.9111	64.58	81.5428	46.4333	57.35	54.92
	E Stim Sham	122.407	132.213	157.007	137.332	105.57	173.033
	I Stim Sham	221.475	345.186	319.55	229.1	258.35	295.033

[truncated: 2 more sheets: S6 (b), S7]
