# Supplementary material for: Parabrachial tachykinin1-expressing neurons involved in state-dependent breathing control
Source: Nat Commun. 2023 Feb 21;14:963. doi: 10.1038/s41467-023-36603-z (PMC9944916; doi:10.1038/s41467-023-36603-z)
Supplement: Supplementary file 4 — Source Data [file 41467_2023_36603_MOESM4_ESM.zip › Source Data Fig4 FigS8.xlsx]

## Sheet: b
	DATA
		6 Hz stim								7 Hz stim								8 Hz stim								9 Hz stim								10 Hz stim								11 Hz stim
	Binned Time seconds (X)	Frequency Hz (Y)								Frequency Hz (Y)								Frequency Hz (Y)								Frequency Hz (Y)								Frequency Hz (Y)								Frequency Hz (Y)
		replicate 1	replicate 2	replicate 3	replicate 4	replicate 5	replicate 6	replicate 7		replicate 1	replicate 2	replicate 3	replicate 4	replicate 5	replicate 6	replicate 7		replicate 1	replicate 2	replicate 3	replicate 4	replicate 5	replicate 6	replicate 7		replicate 1	replicate 2	replicate 3	replicate 4	replicate 5	replicate 6	replicate 7		replicate 1	replicate 2	replicate 3	replicate 4	replicate 5	replicate 6	replicate 7		replicate 1	replicate 2	replicate 3	replicate 4	replicate 5	replicate 6	replicate 7
	-15	3.83692	3.92106	3.91905	4.31406	3.87919	6.52105	7.04695		4.09238	3.95092	6.67264	5.38124	5.44562	3.26477	9.3659		4.49722	4.62943	3.43064	5.87485	5.40454	5.5869	2.78652		4.72611	4.45335	3.0837	3.86893	4.09215	5.06427	5.69702		4.81157	3.77179	3.45568	3.13995	3.13995	6.42685	5.80016		4.682	4.16571	3.53712	3.20116	3.20116	5.19636	7.4242
	-14	3.91904	3.93024	3.74403	6.22295	6.22295	6.33133	9.92271		3.69728	3.80545	5.8404	3.79893	3.2357	4.23984	8.23745		5.68597	5.51744	4.03587	6.92027	6.48637	5.13791	1.91466		4.59858	4.20351	2.96828	3.32884	3.02146	7.5668	4.85165		4.57534	3.48495	3.64469	4.30763	4.30763	5.13959	4.62828		3.97383	4.40471	3.3781	5.30778	5.30778	3.54309	8.07425
	-13	4.28125	4.40229	3.68173	6.39402	6.39402	7.64743	7.68191		4.15091	2.80868	6.4933	5.27854	5.43369	4.37433	4.88088		5.33541	2.60556	3.06039	5.08465	4.62474	4.06592	2.39397		5.11279	4.59075	3.72706	3.24096	3.32422	6.1582	7.34492		4.45663	3.09732	3.95927	6.87738	6.87738	4.31007	7.01265		4.04391	5.08465	3.26547	4.21748	4.21748	6.38114	6.84498
	-12	3.90099	5.00396	3.71404	4.45941	4.45941	6.13327	5.92333		3.99472	4.15873	4.94684	5.27177	4.09804	4.40305	4.05563		4.31491	3.67611	2.42833	3.31734	3.46615	2.9456	2.74471		5.25456	3.94362	2.27706	4.1629	2.96811	6.24888	6.35658		4.7662	3.87884	3.95857	6.82137	6.82137	3.71954	6.96037		4.71472	3.7355	3.68553	2.96729	2.96729	7.66918	7.35293
	-11	3.86126	4.31715	3.42925	3.81471	3.81471	7.75358	8.52675		4.05602	4.26507	3.99995	7.44987	3.36511	4.43311	2.68898		4.95913	4.07316	2.57858	6.07026	6.51943	3.56783	3.64924		5.26339	4.00986	2.60647	4.00179	3.60348	5.66921	6.22964		4.84747	3.52551	4.11074	6.27486	6.27486	3.40809	7.57249		4.80034	3.95106	3.24525	4.25243	4.25243	7.4601	7.86636
	-10	3.66542	3.46953	4.0973	3.99989	3.99989	7.46483	7.44295		4.05613	3.61288	6.08456	6.51086	3.14271	3.16861	2.43958		4.2839	3.80758	3.87982	5.65268	5.4866	3.43491	5.01448		4.75626	3.79368	2.91293	3.33646	2.89941	6.85067	5.68087		5.55653	4.15922	3.95224	6.9483	6.9483	4.68899	9.15438		4.08519	5.03316	3.29954	3.37769	3.34554	5.38646	8.20825
	-9	3.80788	2.98422	3.62381	5.22564	5.22564	7.69857	8.24915		4.26307	3.96258	5.64823	6.74916	6.02771	3.79346	2.06969		4.78511	3.72242	4.07624	5.43939	4.95172	2.94118	2.75354		4.53839	4.21349	2.75207	5.21622	4.14078	7.27124	4.2739		4.44782	3.72605	3.86144	5.31237	5.31237	5.40203	6.04426		4.36323	4.55098	3.44041	4.02132	4.02132	3.37967	7.98256
	-8	4.01962	3.54169	3.57339	6.58467	6.58467	7.61622	6.73407		5.27619	3.25099	4.55463	6.03326	4.4647	4.73816	2.54994		5.06834	3.65984	4.06838	4.25712	4.04531	4.91809	3.70097		4.6389	4.42777	2.76983	5.29225	5.50372	5.02059	5.88164		5.4811	3.55905	3.44737	5.63058	5.63058	6.61962	5.59808		4.66486	3.82681	3.46263	4.84649	4.84649	3.22528	7.66073
	-7	3.71611	4.57208	4.42113	3.92288	3.92288	7.7333	7.98835		4.048	4.29582	3.59682	5.15457	4.92738	4.28641	1.9851		4.92261	3.89586	3.39785	4.66624	4.62092	6.76386	1.79767		4.48691	3.61279	2.95872	3.63915	3.54435	5.2715	4.82676		5.87631	3.79705	3.60191	6.61432	6.61432	8.80065	2.88491		5.09376	4.45018	3.19649	5.87532	5.87532	4.47551	10.3196
	-6	3.90455	4.67058	4.83916	3.50456	3.50456	7.93347	7.52812		5.29593	3.65725	3.1544	6.27753	2.79748	4.33099	2.5694		5.19229	3.98551	3.04375	3.49218	4.04708	4.87108	3.42853		4.91047	3.90221	3.01907	3.54192	3.45032	4.02219	3.32128		4.51886	3.53896	3.44413	6.77433	6.77433	6.33611	3.1013		4.2245	4.60524	3.12417	4.83826	4.83826	6.11416	8.49028
	-5	3.64364	4.30271	3.51593	4.09775	4.07437	7.72922	7.26356		4.47659	4.63802	3.50272	6.69898	6.10347	3.22984	5.82262		4.5778	4.71453	3.44333	4.16548	5.07353	3.89425	3.22592		4.22701	4.78833	2.96866	3.5463	3.4485	4.46974	2.60744		4.75121	4.4382	3.5001	6.86499	6.86499	7.01176	4.63755		3.95042	4.05417	3.01379	4.45133	4.45133	4.20997	8.12976
	-4	4.28066	3.66175	3.47398	4.19111	4.20671	6.46121	6.94912		4.22756	4.37253	3.98203	6.56136	4.10756	5.57825	5.71377		4.8593	4.25355	3.44762	3.89347	5.60225	3.39911	2.87856		4.44233	4.00028	2.74509	5.20214	5.48012	4.57988	3.34151		4.70267	3.41281	3.34024	7.22879	7.22879	5.87622	6.11508		4.20354	4.12226	3.18221	6.68213	6.68213	3.01865	6.55377
	-3	4.01266	4.63436	3.1975	3.93191	3.93191	7.27914	10.3193		4.33654	3.66851	3.21347	5.53175	2.35089	4.03023	4.35958		4.87199	3.62256	3.77843	5.07628	6.02668	3.26888	3.87672		4.12113	3.57093	3.75222	2.44163	2.46431	3.35121	4.05009		4.34277	4.50543	3.16949	6.59821	6.59821	5.91464	4.55055		5.10167	4.69251	3.39321	2.56602	2.56602	4.08141	8.83378
	-2	3.93808	6.79763	3.71595	2.55534	2.55534	6.64107	8.25998		4.3359	4.14588	3.40992	4.11974	4.43875	3.45903	2.36689		6.14973	3.61694	3.17808	3.30305	5.69015	3.29035	3.79696		4.32158	3.77811	2.25913	5.10554	5.12042	3.30349	4.8898		4.6882	3.71757	3.96625	5.38554	5.38554	4.08453	7.51671		4.8072	4.14327	3.46965	3.78301	3.78301	4.07321	8.72096
	-1	4.10459	4.35645	3.22764	4.39636	4.39636	7.73446	7.02616		4.47185	4.38216	3.53172	3.36703	3.22955	4.9889	2.86668		5.0339	3.93127	3.17366	5.08349	4.843	5.81063	6.20355		4.81506	4.11613	2.5913	3.69188	4.22515	4.0512	4.14069		4.73822	3.46382	3.36413	3.88676	3.78349	4.60153	6.1201		4.54874	5.56883	3.09975	3.14608	3.14608	4.00834	7.98781
	0	6.24587	6.64828	4.93521	8.17238	8.17238	8.84813	8.61958		5.74198	6.45085	5.48032	5.62917	5.75035	5.70266	6.59145		6.02137	5.77204	5.98816	6.43838	7.0326	8.16408	5.68546		7.29229	6.00132	7.82466	6.13683	6.15519	7.03519	7.20618		5.8135	6.22169	7.74372	6.9525	7.57251	8.02066	8.52187		6.94972	7.43584	6.21429	7.06577	7.06577	6.9953	10.7025
	1	5.97759	8.76011	5.98298	10.2036	10.2036	10.8918	8.79676		6.92053	7.66465	7.27644	9.99265	9.91019	10.2703	8.39164		7.95646	8.85292	7.96415	8.53666	8.42284	9.49459	8.05029		9.01977	9.03275	8.24933	9.33366	9.44459	9.05317	9.08478		9.96092	10.0356	9.63834	9.77678	9.77678	10.0545	9.96916		10.9502	10.8274	10.3548	11.0128	11.0128	10.9831	10.9297
	2	6.05161	5.9894	6.02973	8.44731	8.44731	10.6384	7.4291		7.03768	6.97974	7.57175	8.56455	9.26627	8.61078	7.94249		8.08419	9.34012	7.8029	9.21732	8.94388	9.17673	8.63054		8.96567	9.00961	9.05153	9.02027	9.00636	9.00646	8.9648		9.85112	10.0135	9.94735	9.97219	9.97219	9.98725	9.97145		11.0266	10.7544	11.0186	10.9924	10.9924	10.9667	10.9816
	3	5.95602	6.00411	5.9332	8.95378	8.95378	8.95164	7.8821		6.97955	6.98958	7.15731	8.92174	9.13178	8.78285	7.11483		8.00691	7.89667	8.01906	8.06249	8.03667	8.73028	8.05975		9.03421	9.01655	8.43016	9.03273	9.02368	8.97568	9.03573		9.89474	10.0037	9.60302	10.0136	10.0136	9.98899	10.0564		11.0123	11.0145	10.9663	11.0088	11.0088	10.8391	11.0307
	4	6.02655	6.0064	6.04404	8.67841	8.33845	9.42353	7.22017		7.02223	7.03984	7.79135	10.4912	11.2177	9.19873	7.86417		7.98281	8.04821	8.01323	9.04877	8.81169	9.42095	7.93704		9.02491	9.00088	9.05106	9.65236	9.8698	9.0674	9.03083		10.0756	10.0097	10.0334	10.0124	10.0124	9.98389	9.98742		11.0176	11.0119	10.811	10.9821	10.9821	10.9664	11.0806
	5	6.03277	6.02394	6.03147	9.44915	9.44915	8.91956	6.8949		7.00926	7.01808	7.64466	8.68159	8.05405	9.01789	9.12427		8.0232	8.02762	8.0165	9.28635	8.26766	8.04842	8.03761		8.99914	9.00929	8.99751	9.04964	9.0225	9.00361	9.01029		10.0362	10.0253	10.023	9.99274	9.99274	10.1001	10.0545		10.9999	11.0299	11.0512	10.9999	11.026	11.0831	11.0381
	6	7.1213	6.02145	5.99195	9.15475	9.15475	8.72949	8.68739		7.01353	7.01372	8.3453	8.75172	8.42327	10.5013	9.14211		8.02362	7.99611	8.0286	9.07632	8.48375	10.89	8.07684		9.01676	9.04781	9.00672	9.37677	9.01762	9.01663	9.06368		10.0038	10.0275	10.0196	10.0058	10.0058	10.0797	10.0006		11.0637	10.8161	11.0245	10.8448	10.8448	10.794	11.0774
	7	6.02092	6.00886	6.01655	8.83809	8.76016	9.38942	6.68454		6.9977	6.99581	8.25341	8.49866	8.55339	10.1714	7.80506		8.06488	7.98884	8.0014	8.45871	8.35384	9.56263	7.94969		9.00519	9.00202	9.06491	9.29454	9.01832	10.635	8.96452		9.99909	10.005	10.0277	10.0391	10.0391	9.85269	9.99347		10.957	11.0134	10.8191	10.7768	10.7768	10.7737	10.9493
	8	6.01568	5.99183	5.99857	9.68401	9.68401	10.4639	7.30232		6.99811	7.02031	7.64914	9.46158	9.20517	10.067	7.02911		8.05829	8.03283	8.01952	8.84767	9.04659	10.3878	8.01956		9.03316	9.0059	9.07619	9.01629	8.9981	10.1856	9.02233		9.70763	10.0969	10.0109	9.83205	9.83205	10.0999	10.0201		11.0181	10.9989	11.0044	11.0054	11.0054	10.9567	11.0376
	9	6.00457	6.03594	6.01499	9.19071	9.19071	9.55375	7.36963		7.10632	6.99938	8.3243	8.45889	7.90452	10.215	7.00219		8.05903	8.01071	8.0229	8.51223	8.68092	10.4061	8.0509		9.00051	8.98981	9.11754	9.01726	9.04347	9.66755	9.00235		10.0029	10.0301	10.0051	9.93579	9.93579	10.1252	9.55552		11.0046	10.8185	11.0386	11.0092	11.0092	10.5404	11.001
	10	5.99824	5.98437	6.01111	9.43104	9.14492	10.4457	8.92477		6.93535	7.02147	8.02227	10.1784	9.85874	9.96071	6.03382		8.78691	8.02456	8.00433	9.06143	8.84407	9.41296	8.00169		9.03702	9.01341	8.9913	9.35997	9.45294	9.50063	9.00841		9.59482	10.0084	10.058	10.0527	10.0527	11.1468	10.0449		11.0067	10.9825	10.6442	10.9569	10.9569	11.0784	10.8562
	11	6.74392	6.99219	6.02802	8.70188	8.70188	10.8962	7.32002		7.0513	7.00431	7.57618	9.17152	9.04759	10.4163	6.89479		8.1035	7.98427	8.03071	10.1194	9.93019	9.32112	7.99766		9.01767	9.00094	8.92636	8.99702	8.96208	9.73846	9.02809		9.93436	9.99924	9.80833	9.74005	9.74005	10.6136	10.063		11.0129	10.7834	10.9796	11.0652	11.0652	10.9739	10.9775
	12	7.27404	6.03905	6.3085	8.5605	8.5605	9.77166	7.84401		6.99094	7.0664	8.43926	8.79677	7.28563	10.9094	8.71205		7.97189	8.71864	7.994	9.171	8.77821	9.71938	8.76721		9.00724	8.99332	9.00425	9.32152	9.01593	9.45173	9.00484		10.1846	9.99317	9.98963	10.0381	10.0381	9.62756	9.99346		10.8038	11.0109	11.0324	10.9557	10.9557	10.8092	10.7981
	13	5.99378	6.00303	7.22226	9.09371	9.09371	8.82091	7.24155		7.01755	7.6181	7.0144	9.71766	9.46975	10.4821	8.31565		8.01084	7.97835	8.03162	8.55698	8.48718	8.95842	8.62219		9.00112	9.06398	9.03713	8.84103	8.99486	9.79554	9.46004		9.87592	10.0513	9.9916	9.5794	9.5794	10.0061	10.022		10.9981	11.0476	10.7823	10.8342	10.8342	10.978	10.9599
	14	6.20697	7.9122	6.46197	8.7901	8.7901	8.87481	6.53911		6.98689	7.02463	7.76652	10.1847	10.0687	10.1304	8.62136		8.065	8.01405	7.97832	9.6809	9.58088	9.42571	7.65384		9.01849	9.02475	8.98759	9.07268	9.08946	9.93412	10.0281		9.69025	10.0147	10.0242	9.8148	9.8148	10.0938	9.97643		11.0367	10.7863	10.9942	10.5475	10.5475	11.0933	11.0595
	15	6.02632	7.16677	5.49626	7.45131	7.57609	8.96662	6.06082		6.68123	6.70711	7.76329	8.61101	7.92192	9.12147	6.84817		8.11596	7.70918	7.61046	8.04673	8.08651	8.29452	8.07585		8.82649	8.52554	8.60557	8.8085	8.87256	8.59135	8.61262		9.32385	8.94625	9.14973	9.21496	9.04124	10.5967	9.23759		10.1565	10.3113	10.3635	10.1451	10.1451	10.4102	10.3713
	16	5.44645	5.51965	3.18291	7.70968	7.54975	6.54646	4.419		5.91315	5.59154	7.0006	7.59033	6.65581	6.28436	2.79811		7.6979	7.35135	2.66878	7.53484	6.82462	5.38616	7.65092		8.54708	6.27009	2.22849	7.91871	7.94529	6.7995	6.78875		6.98522	5.38265	3.72326	6.23747	6.23747	10.3874	6.6383		6.27062	6.74342	4.00888	6.65569	6.65569	7.74068	7.09897
	17	4.16387	4.08607	2.85206	6.21186	6.21186	7.04142	3.49199		4.56204	6.21203	6.17905	6.89998	5.71215	4.19483	2.3318		6.11958	4.8001	2.63439	6.91545	6.58489	5.08316	5.65518		5.31404	5.07758	1.22654	7.7823	7.91242	4.57885	4.95612		4.99329	4.4414	3.78636	4.58153	4.58153	9.9916	4.41502		5.22526	6.69413	3.02163	5.69536	5.69536	8.32109	5.65977
	18	4.20709	4.56645	3.04922	4.05916	4.05916	5.30174	4.09843		4.26025	3.0909	6.0338	4.53606	3.56809	3.80824	4.55197		4.62082	3.86533	3.31083	5.72478	5.47151	5.86055	5.61379		4.09909	4.80569	2.29754	7.14098	6.55811	3.876	4.11472		5.17648	3.85721	3.66983	4.24186	4.24186	9.69188	2.88033		4.56361	5.77575	3.77951	4.38819	4.38819	6.82065	5.08109
	19	4.50242	4.81543	3.61305	5.95167	5.95167	7.72539	4.9962		4.40555	4.58962	6.3509	4.11566	3.84788	3.50454	6.12714		4.15118	4.29513	3.65772	3.71046	4.02982	5.76821	3.41406		5.26194	4.43764	3.5078	4.85231	4.85878	4.97249	3.60364		5.2114	3.96196	3.46119	3.75984	3.69539	10.0938	4.98179		4.81158	5.40344	3.83959	3.5288	3.5288	5.53881	6.83971
	Binned Peak insp pressure (X)	Light OFF (Tac1+;Calca- and all Tac1+ pooled)
		probability density (Y)
		replicate 1	replicate 2	replicate 3	replicate 4	replicate 5	replicate 6	replicate 7
	0	0	0	0	0	0	0	0
	0.05	0	0	0	0	0	0	0
	0.1	0	0	0	0	0	0	0
	0.15	0	0	0	0	0	0	0
	0.2	0	0	0	0	0	0	0
	0.25	0	0	0	0	0	0	0
	0.3	0	0	0	0	0	0	0
	0.35	0	0	0	0	0	0	0
	0.4	0	0	0.00536193	0	0	0	0
	0.45	0	0	0.0080429	0	0	0	0
	0.5	0	0	0.0294906	0	0	0	0.00337838
	0.55	0.00186567	0	0.0643432	0.00222965	0	0	0.0101351
	0.6	0	0	0.0643432	0.00111483	0	0	0.0202703
	0.65	0.00186567	0	0.0402145	0	0	0	0.0168919
	0.7	0.00746269	0	0.0563003	0	0.0100503	0	0.0405405
	0.75	0.0242537	0	0.0616622	0	0	0	0.027027
	0.8	0.0764925	0.00268817	0.0589812	0.00222965	0.0100503	0.00310559	0.0405405
	0.85	0.0746269	0.00537634	0.0723861	0.0100334	0.0251256	0.00776398	0.0540541
	0.9	0.0970149	0.0268817	0.101877	0.0122631	0.0427136	0.0170807	0.0405405
	0.95	0.154851	0.0994624	0.0482574	0.0178372	0.0452261	0.015528	0.0304054
	1	0.149254	0.11828	0.0697051	0.0144928	0.0678392	0.0186335	0.0472973
	1.05	0.121269	0.0833333	0.0563003	0.0133779	0.0929648	0.0201863	0.027027
	1.1	0.0746269	0.061828	0.0563003	0.0245262	0.105528	0.0108696	0.0506757
	1.15	0.0410448	0.0913978	0.0375335	0.0122631	0.0703518	0.00621118	0.0405405
	1.2	0.0242537	0.0510753	0.0134048	0.0200669	0.0753769	0.00465839	0.0472973
	1.25	0.0242537	0.0591398	0.0134048	0.0245262	0.0452261	0.00931677	0.0574324
	1.3	0.0410448	0.0672043	0.0080429	0.0278707	0.0502513	0	0.0405405
	1.35	0.0149254	0.0322581	0.0080429	0.0412486	0.0603015	0	0.0709459
	1.4	0.0205224	0.0349462	0.0080429	0.0312152	0.0778894	0.00465839	0.0810811
	1.45	0.011194	0.0268817	0.0134048	0.0345596	0.0477387	0.00931677	0.0371622
	1.5	0.00373134	0.0295699	0	0.0367893	0.0552764	0.0108696	0.0439189
	1.55	0	0.0268817	0	0.0379041	0.0427136	0.0124224	0.0202703
	1.6	0.00746269	0.0107527	0	0.0356745	0.0351759	0.0170807	0.0236486
	1.65	0.00559701	0.0215054	0.00536193	0.0345596	0.0125628	0.0326087	0.0202703
	1.7	0.00373134	0.00806452	0.00536193	0.0345596	0.0226131	0.0357143	0.0101351
	1.75	0.00373134	0.0188172	0.00268097	0.0189521	0	0.0574534	0.00675676
	1.8	0	0.0107527	0.0107239	0.0356745	0.00251256	0.060559	0.027027
	1.85	0.00746269	0.0215054	0.00268097	0.0289855	0	0.0652174	0.0101351
	1.9	0.00559701	0.0215054	0	0.0234114	0	0.0450311	0.00337838
	1.95	0	0.0134409	0	0.0189521	0	0.0357143	0.0101351
	2	0	0.00806452	0.0107239	0.03233	0	0.0310559	0.00675676
	2.05	0.00186567	0.00806452	0	0.0200669	0	0.0388199	0.00675676
	2.1	0	0.016129	0.00268097	0.0189521	0	0.0341615	0.00337838
	2.15	0	0.00268817	0.00536193	0.0167224	0	0.0450311	0
	2.2	0	0	0.0080429	0.0178372	0	0.0279503	0.00337838
	2.25	0	0.00537634	0.0160858	0.0222965	0.00251256	0.0450311	0.00337838
	2.3	0	0.00537634	0	0.0178372	0	0.0357143	0
	2.35	0	0.00268817	0.0080429	0.0144928	0	0.0263975	0
	2.4	0	0	0.00268097	0.0122631	0	0.0217391	0.00337838
	2.45	0	0	0.0080429	0.0267559	0	0.015528	0
	2.5	0	0	0.00268097	0.00780379	0	0.0170807	0
	2.55	0	0.00537634	0.00536193	0.0167224	0	0.0248447	0
	2.6	0	0	0	0.0211817	0	0.0186335	0
	2.65	0	0	0.00536193	0.0156076	0	0.0201863	0.00337838
	2.7	0	0	0.00268097	0.0122631	0	0.0248447	0
	2.75	0	0	0	0.0111483	0	0.0201863	0
	2.8	0	0	0	0.0156076	0	0.0139752	0
	2.85	0	0.00268817	0	0.0122631	0	0.0124224	0.00337838
	2.9	0	0	0	0.0122631	0	0.0108696	0
	2.95	0	0	0	0.0100334	0	0.00465839	0.00337838
	3	0	0	0	0.00445931	0	0.0015528	0
	3.05	0	0	0	0.0100334	0	0.00310559	0.00337838
	3.1	0	0	0	0.00557414	0	0.0015528	0
	3.15	0	0	0	0.00668896	0	0.0015528	0
	3.2	0	0	0	0.0100334	0	0.0015528	0
	3.25	0	0	0	0.00334448	0	0	0
	3.3	0	0	0	0.00557414	0	0.0015528	0
	3.35	0	0	0	0.00222965	0	0	0
	3.4	0	0	0	0.00111483	0	0	0
	3.45	0	0	0	0.00222965	0	0	0
	3.5	0	0	0	0.00334448	0	0	0
	3.55	0	0	0	0	0	0	0
	3.6	0	0	0	0.00111483	0	0	0
	3.65	0	0	0	0.00111483	0	0	0
	3.7	0	0	0	0.00222965	0	0	0
	3.75	0	0	0	0	0	0	0
	3.8	0	0	0	0.00445931	0	0	0
	3.85	0	0	0	0.00222965	0	0	0
	3.9	0	0	0	0.00222965	0	0	0
	3.95	0	0	0	0.00222965	0	0	0
	4	0	0	0	0	0	0	0
[truncated: 28 more columns]

## Sheet: c
	DATA
		6 Hz stim								7 Hz stim								8 Hz stim								9 Hz stim								10 Hz stim								11 Hz stim
	Binned Lag ms (X)	Cross correlation								Cross correlation								Cross correlation								Cross correlation								Cross correlation								Cross correlation
		replicate 1	replicate 2	replicate 3	replicate 4	replicate 5	replicate 6	replicate 7		replicate 1	replicate 2	replicate 3	replicate 4	replicate 5	replicate 6	replicate 7		replicate 1	replicate 2	replicate 3	replicate 4	replicate 5	replicate 6	replicate 7		replicate 1	replicate 2	replicate 3	replicate 4	replicate 5	replicate 6	replicate 7		replicate 1	replicate 2	replicate 3	replicate 4	replicate 5	replicate 6	replicate 7		replicate 1	replicate 2	replicate 3	replicate 4	replicate 5	replicate 6	replicate 7
	-9.9	-0.04268	-0.01255	-0.028	0.022994	-0.00163	0.073735	0.006983		-0.11259	-0.08251	-0.12002	-0.00681	0.019108	0.019266	0.00443		-0.19495	-0.1532	-0.45786	-0.08835	-0.02946	-0.10762	-0.08188		-0.39546	-0.44039	-0.33183	-0.208	-0.29379	-0.29537	-0.30593		-0.04912	-0.53464	-0.184	-0.49162	-0.55986	-0.46352	-0.54563		-0.34075	-0.1639	0.207221	-0.44848	-0.49221	-0.41882	-0.41686
	-9.8	-0.0427	-0.01246	-0.02792	0.023126	-0.00148	0.073965	0.007201		-0.11228	-0.08222	-0.11889	-0.00663	0.019256	0.019982	0.004354		-0.19394	-0.15216	-0.45655	-0.08748	-0.02843	-0.10662	-0.08092		-0.39428	-0.43893	-0.33299	-0.20654	-0.29193	-0.29374	-0.304		-0.05165	-0.53578	-0.18749	-0.49099	-0.55902	-0.4628	-0.54491		-0.34409	-0.16817	0.203191	-0.45052	-0.49483	-0.42189	-0.41975
	-9.7	-0.04271	-0.01238	-0.02784	0.023257	-0.00132	0.074193	0.007421		-0.11198	-0.08194	-0.11776	-0.00646	0.019404	0.020695	0.004274		-0.19294	-0.15113	-0.45523	-0.08663	-0.0274	-0.10562	-0.07996		-0.39309	-0.43747	-0.33414	-0.20507	-0.29006	-0.29211	-0.30207		-0.05418	-0.53688	-0.19096	-0.49035	-0.55817	-0.46207	-0.54418		-0.34741	-0.17243	0.199153	-0.45254	-0.49741	-0.42492	-0.42262
	-9.6	-0.04273	-0.0123	-0.02776	0.023386	-0.00116	0.074421	0.007642		-0.11168	-0.08166	-0.11664	-0.00628	0.019552	0.021404	0.004192		-0.19194	-0.1501	-0.4539	-0.08579	-0.02638	-0.10462	-0.07902		-0.39189	-0.436	-0.33527	-0.20361	-0.28819	-0.29048	-0.30015		-0.0567	-0.53796	-0.19441	-0.4897	-0.5573	-0.46132	-0.54342		-0.3507	-0.17668	0.195109	-0.45454	-0.49996	-0.42794	-0.42545
	-9.5	-0.04275	-0.01221	-0.02768	0.023514	-0.00099	0.074646	0.007866		-0.11137	-0.08138	-0.11553	-0.0061	0.0197	0.02211	0.004107		-0.19095	-0.14908	-0.45256	-0.08496	-0.02537	-0.10361	-0.07808		-0.3907	-0.43452	-0.33639	-0.20215	-0.28633	-0.28885	-0.29823		-0.05922	-0.53901	-0.19785	-0.48902	-0.55641	-0.46056	-0.54264		-0.35396	-0.18091	0.191059	-0.45652	-0.50249	-0.43092	-0.42827
	-9.4	-0.04277	-0.01213	-0.02761	0.02364	-0.00083	0.07487	0.008091		-0.11107	-0.0811	-0.11442	-0.00592	0.019848	0.022813	0.00402		-0.18995	-0.14806	-0.4512	-0.08414	-0.02437	-0.10261	-0.07715		-0.38951	-0.43304	-0.3375	-0.20069	-0.28446	-0.28722	-0.29631		-0.06172	-0.54003	-0.20127	-0.48834	-0.5555	-0.45979	-0.54184		-0.3572	-0.18513	0.187002	-0.45847	-0.50498	-0.43388	-0.43105
	-9.3	-0.04278	-0.01205	-0.02754	0.023764	-0.00067	0.075092	0.008318		-0.11077	-0.08083	-0.11332	-0.00574	0.019997	0.023513	0.00393		-0.18897	-0.14704	-0.44984	-0.08333	-0.02337	-0.10161	-0.07623		-0.38831	-0.43155	-0.33859	-0.19922	-0.2826	-0.28558	-0.29439		-0.06422	-0.54102	-0.20468	-0.48763	-0.55456	-0.459	-0.54103		-0.36041	-0.18933	0.18294	-0.4604	-0.50743	-0.43681	-0.43381
	-9.2	-0.04281	-0.01196	-0.02748	0.023887	-0.0005	0.075313	0.008546		-0.11047	-0.08056	-0.11223	-0.00557	0.020146	0.024209	0.003837		-0.18799	-0.14603	-0.44846	-0.08253	-0.02238	-0.10062	-0.07531		-0.38711	-0.43005	-0.33967	-0.19776	-0.28074	-0.28395	-0.29248		-0.06671	-0.54198	-0.20808	-0.48691	-0.55361	-0.45819	-0.54019		-0.3636	-0.19352	0.178872	-0.46231	-0.50986	-0.43971	-0.43655
	-9.1	-0.04283	-0.01188	-0.02741	0.024007	-0.00033	0.075533	0.008777		-0.11018	-0.0803	-0.11114	-0.00539	0.020295	0.024902	0.003743		-0.18701	-0.14502	-0.44707	-0.08174	-0.0214	-0.09962	-0.07441		-0.38591	-0.42855	-0.34073	-0.19629	-0.27888	-0.28231	-0.29057		-0.0692	-0.54291	-0.21145	-0.48618	-0.55264	-0.45737	-0.53933		-0.36676	-0.1977	0.174798	-0.46419	-0.51225	-0.44258	-0.43926
	-9	-0.04285	-0.01179	-0.02736	0.024127	-0.00016	0.075751	0.009009		-0.10988	-0.08004	-0.11006	-0.00521	0.020445	0.025592	0.003645		-0.18603	-0.14401	-0.44567	-0.08096	-0.02043	-0.09862	-0.07351		-0.38471	-0.42704	-0.34178	-0.19482	-0.27702	-0.28068	-0.28866		-0.07167	-0.54382	-0.21482	-0.48542	-0.55165	-0.45654	-0.53844		-0.36989	-0.20186	0.17072	-0.46605	-0.51462	-0.44543	-0.44194
	-8.9	-0.04287	-0.01171	-0.0273	0.024244	1.56e-05	0.075968	0.009243		-0.10959	-0.07978	-0.10899	-0.00503	0.020594	0.026279	0.003546		-0.18506	-0.14301	-0.44426	-0.0802	-0.01946	-0.09763	-0.07261		-0.3835	-0.42552	-0.34281	-0.19336	-0.27516	-0.27904	-0.28676		-0.07414	-0.5447	-0.21816	-0.48466	-0.55064	-0.45569	-0.53754		-0.373	-0.206	0.166636	-0.46789	-0.51695	-0.44825	-0.4446
	-8.8	-0.04289	-0.01162	-0.02725	0.02436	0.00019	0.076183	0.009478		-0.10929	-0.07952	-0.10792	-0.00485	0.020744	0.026963	0.003444		-0.18409	-0.142	-0.44284	-0.07944	-0.0185	-0.09663	-0.07173		-0.3823	-0.424	-0.34383	-0.19189	-0.27331	-0.2774	-0.28485		-0.0766	-0.54555	-0.22149	-0.48388	-0.54961	-0.45482	-0.53662		-0.37609	-0.21013	0.162547	-0.4697	-0.51924	-0.45104	-0.44723
	-8.7	-0.04292	-0.01154	-0.0272	0.024474	0.000367	0.076397	0.009716		-0.109	-0.07927	-0.10686	-0.00467	0.020895	0.027644	0.00334		-0.18313	-0.14101	-0.4414	-0.07869	-0.01754	-0.09564	-0.07085		-0.38109	-0.42247	-0.34483	-0.19042	-0.27145	-0.27576	-0.28295		-0.07905	-0.54637	-0.22481	-0.48308	-0.54856	-0.45395	-0.53568		-0.37914	-0.21424	0.158454	-0.47149	-0.52151	-0.4538	-0.44984
	-8.6	-0.04294	-0.01145	-0.02715	0.024586	0.000545	0.076609	0.009955		-0.10871	-0.07902	-0.1058	-0.0045	0.021045	0.028322	0.003234		-0.18217	-0.14001	-0.43996	-0.07796	-0.0166	-0.09465	-0.06998		-0.37989	-0.42094	-0.34582	-0.18895	-0.2696	-0.27412	-0.28106		-0.08149	-0.54716	-0.2281	-0.48227	-0.5475	-0.45305	-0.53472		-0.38217	-0.21833	0.154357	-0.47326	-0.52374	-0.45653	-0.45242
	-8.5	-0.04297	-0.01136	-0.02711	0.024696	0.000725	0.07682	0.010195		-0.10842	-0.07877	-0.10476	-0.00432	0.021196	0.028996	0.003126		-0.18122	-0.13902	-0.43851	-0.07724	-0.01566	-0.09366	-0.06911		-0.37868	-0.4194	-0.3468	-0.18749	-0.26775	-0.27248	-0.27916		-0.08393	-0.54793	-0.23139	-0.48144	-0.54641	-0.45215	-0.53374		-0.38518	-0.22241	0.150256	-0.475	-0.52595	-0.45923	-0.45497
	-8.4	-0.043	-0.01128	-0.02707	0.024805	0.000907	0.07703	0.010438		-0.10813	-0.07853	-0.10372	-0.00414	0.021347	0.029668	0.003016		-0.18027	-0.13804	-0.43704	-0.07652	-0.01473	-0.09267	-0.06825		-0.37747	-0.41786	-0.34776	-0.18602	-0.2659	-0.27084	-0.27727		-0.08635	-0.54866	-0.23465	-0.4806	-0.54531	-0.45123	-0.53274		-0.38815	-0.22647	0.146151	-0.47672	-0.52812	-0.46191	-0.4575
	-8.3	-0.04302	-0.01119	-0.02703	0.024912	0.001091	0.077238	0.010682		-0.10784	-0.07829	-0.10268	-0.00396	0.021499	0.030337	0.002904		-0.17932	-0.13705	-0.43557	-0.07582	-0.0138	-0.09168	-0.0674		-0.37626	-0.41631	-0.34871	-0.18455	-0.26405	-0.2692	-0.27539		-0.08877	-0.54938	-0.2379	-0.47974	-0.54419	-0.4503	-0.53172		-0.3911	-0.23052	0.142042	-0.47841	-0.53025	-0.46455	-0.46
	-8.2	-0.04305	-0.01111	-0.027	0.025017	0.001276	0.077446	0.010928		-0.10756	-0.07805	-0.10166	-0.00378	0.021651	0.031003	0.00279		-0.17838	-0.13607	-0.43409	-0.07513	-0.01289	-0.09069	-0.06656		-0.37505	-0.41476	-0.34964	-0.18308	-0.26221	-0.26756	-0.27351		-0.09118	-0.55006	-0.24113	-0.47887	-0.54305	-0.44935	-0.53069		-0.39403	-0.23454	0.13793	-0.48008	-0.53236	-0.46717	-0.46247
	-8.1	-0.04308	-0.01102	-0.02697	0.02512	0.001464	0.077652	0.011176		-0.10727	-0.07781	-0.10064	-0.0036	0.021804	0.031665	0.002674		-0.17744	-0.1351	-0.43259	-0.07445	-0.01198	-0.0897	-0.06572		-0.37384	-0.4132	-0.35055	-0.18161	-0.26037	-0.26592	-0.27163		-0.09358	-0.55071	-0.24434	-0.47798	-0.54189	-0.44839	-0.52963		-0.39692	-0.23855	0.133815	-0.48172	-0.53443	-0.46976	-0.46492
	-8	-0.04311	-0.01093	-0.02694	0.025222	0.001653	0.077857	0.011426		-0.10699	-0.07758	-0.09962	-0.00342	0.021957	0.032325	0.002556		-0.17651	-0.13412	-0.43109	-0.07378	-0.01107	-0.08871	-0.06489		-0.37263	-0.41164	-0.35146	-0.18014	-0.25853	-0.26428	-0.26975		-0.09597	-0.55134	-0.24754	-0.47708	-0.54071	-0.44741	-0.52855		-0.39979	-0.24255	0.129697	-0.48334	-0.53647	-0.47232	-0.46734
	-7.9	-0.04314	-0.01084	-0.02692	0.025322	0.001845	0.07806	0.011677		-0.1067	-0.07735	-0.09861	-0.00324	0.022111	0.032982	0.002437		-0.17557	-0.13315	-0.42958	-0.07312	-0.01018	-0.08773	-0.06407		-0.37142	-0.41007	-0.35234	-0.17868	-0.25669	-0.26264	-0.26788		-0.09835	-0.55194	-0.25071	-0.47616	-0.53952	-0.44643	-0.52746		-0.40263	-0.24652	0.125577	-0.48494	-0.53848	-0.47485	-0.46973
	-7.8	-0.04317	-0.01076	-0.02689	0.02542	0.002039	0.078263	0.01193		-0.10642	-0.07712	-0.09761	-0.00306	0.022265	0.033637	0.002315		-0.17465	-0.13219	-0.42805	-0.07247	-0.00929	-0.08674	-0.06325		-0.3702	-0.4085	-0.35322	-0.17721	-0.25486	-0.261	-0.26601		-0.10073	-0.55252	-0.25387	-0.47523	-0.53831	-0.44543	-0.52635		-0.40545	-0.25048	0.121454	-0.48651	-0.54046	-0.47735	-0.4721
	-7.7	-0.0432	-0.01067	-0.02687	0.025516	0.002234	0.078465	0.012185		-0.10614	-0.07689	-0.09662	-0.00288	0.022419	0.034288	0.002193		-0.17373	-0.13123	-0.42652	-0.07183	-0.00841	-0.08576	-0.06244		-0.36899	-0.40692	-0.35407	-0.17574	-0.25302	-0.25936	-0.26415		-0.10309	-0.55306	-0.25702	-0.47429	-0.53708	-0.44441	-0.52522		-0.40824	-0.25441	0.117329	-0.48806	-0.5424	-0.47982	-0.47443
	-7.6	-0.04323	-0.01058	-0.02686	0.025611	0.002432	0.078665	0.012441		-0.10585	-0.07667	-0.09563	-0.0027	0.022574	0.034937	0.002068		-0.17281	-0.13027	-0.42498	-0.0712	-0.00753	-0.08478	-0.06164		-0.36778	-0.40534	-0.35492	-0.17427	-0.25119	-0.25772	-0.26229		-0.10544	-0.55358	-0.26014	-0.47333	-0.53584	-0.44339	-0.52407		-0.411	-0.25833	0.113202	-0.48958	-0.54431	-0.48226	-0.47675
	-7.5	-0.04326	-0.01049	-0.02685	0.025704	0.002632	0.078865	0.0127		-0.10557	-0.07645	-0.09466	-0.00252	0.022729	0.035583	0.001942		-0.17189	-0.12931	-0.42343	-0.07058	-0.00666	-0.08379	-0.06084		-0.36657	-0.40376	-0.35574	-0.1728	-0.24937	-0.25608	-0.26043		-0.10779	-0.55408	-0.26325	-0.47236	-0.53458	-0.44235	-0.5229		-0.41373	-0.26223	0.109073	-0.49109	-0.54619	-0.48467	-0.47903
	-7.4	-0.0433	-0.0104	-0.02684	0.025795	0.002834	0.079063	0.01296		-0.10529	-0.07623	-0.09368	-0.00234	0.022885	0.036226	0.001814		-0.17098	-0.12836	-0.42187	-0.06998	-0.0058	-0.08281	-0.06005		-0.36535	-0.40217	-0.35656	-0.17134	-0.24754	-0.25444	-0.25858		-0.11012	-0.55454	-0.26633	-0.47137	-0.5333	-0.44129	-0.52172		-0.41644	-0.26612	0.104943	-0.49257	-0.54804	-0.48705	-0.48129
	-7.3	-0.04333	-0.01031	-0.02683	0.025885	0.003038	0.079261	0.013222		-0.10502	-0.07601	-0.09272	-0.00215	0.02304	0.036866	0.001685		-0.17008	-0.12741	-0.4203	-0.06938	-0.00495	-0.08183	-0.05927		-0.36414	-0.40058	-0.35736	-0.16987	-0.24572	-0.2528	-0.25673		-0.11245	-0.55498	-0.2694	-0.47037	-0.532	-0.44023	-0.52052		-0.41912	-0.26998	0.100812	-0.49402	-0.54985	-0.4894	-0.48352
	-7.2	-0.04336	-0.01022	-0.02682	0.025973	0.003244	0.079458	0.013486		-0.10474	-0.0758	-0.09176	-0.00197	0.023197	0.037503	0.001555		-0.16917	-0.12646	-0.41872	-0.06879	-0.0041	-0.08085	-0.0585		-0.36293	-0.39899	-0.35814	-0.1684	-0.2439	-0.25117	-0.25489		-0.11476	-0.5554	-0.27245	-0.46936	-0.53069	-0.43915	-0.5193		-0.42177	-0.27382	0.09668	-0.49545	-0.55163	-0.49172	-0.48572
	-7.1	-0.0434	-0.01013	-0.02682	0.026059	0.003453	0.079654	0.013752		-0.10446	-0.07559	-0.0908	-0.00179	0.023353	0.038138	0.001423		-0.16828	-0.12552	-0.41714	-0.06822	-0.00326	-0.07987	-0.05773		-0.36171	-0.39739	-0.35891	-0.16694	-0.24208	-0.24953	-0.25305		-0.11707	-0.55578	-0.27548	-0.46833	-0.52937	-0.43806	-0.51806		-0.4244	-0.27764	0.092548	-0.49686	-0.55338	-0.49401	-0.48789
	-7	-0.04343	-0.01003	-0.02682	0.026143	0.003664	0.079849	0.01402		-0.10418	-0.07538	-0.08986	-0.0016	0.023511	0.038771	0.001291		-0.16738	-0.12458	-0.41555	-0.06765	-0.00243	-0.07889	-0.05696		-0.3605	-0.39579	-0.35966	-0.16547	-0.24027	-0.24789	-0.25121		-0.11937	-0.55614	-0.27849	-0.46729	-0.52802	-0.43695	-0.51681		-0.42699	-0.28144	0.088415	-0.49825	-0.55509	-0.49627	-0.49004
	-6.9	-0.04346	-0.00994	-0.02683	0.026226	0.003877	0.080044	0.01429		-0.10391	-0.07517	-0.08892	-0.00142	0.023668	0.0394	0.001156		-0.16649	-0.12365	-0.41394	-0.06709	-0.00161	-0.07792	-0.0562		-0.35929	-0.39419	-0.3604	-0.164	-0.23846	-0.24625	-0.24938		-0.12165	-0.55648	-0.28149	-0.46624	-0.52666	-0.43584	-0.51554		-0.42956	-0.28523	0.084281	-0.49961	-0.55678	-0.4985	-0.49216
	-6.8	-0.0435	-0.00985	-0.02683	0.026307	0.004093	0.080238	0.014562		-0.10363	-0.07497	-0.08799	-0.00123	0.023826	0.040027	0.001021		-0.1656	-0.12271	-0.41233	-0.06655	-0.00079	-0.07694	-0.05545		-0.35807	-0.39259	-0.36113	-0.16254	-0.23665	-0.24462	-0.24756		-0.12393	-0.55679	-0.28446	-0.46517	-0.52528	-0.43471	-0.51425		-0.4321	-0.28899	0.080148	-0.50094	-0.55843	-0.5007	-0.49425
	-6.7	-0.04353	-0.00975	-0.02684	0.026387	0.00431	0.080431	0.014835		-0.10336	-0.07476	-0.08706	-0.00104	0.023985	0.040652	0.000885		-0.16472	-0.12179	-0.41071	-0.06601	2.41e-05	-0.07596	-0.05471		-0.35686	-0.39098	-0.36184	-0.16108	-0.23485	-0.24298	-0.24574		-0.12619	-0.55706	-0.28741	-0.46409	-0.52389	-0.43357	-0.51295		-0.43462	-0.29273	0.076015	-0.50226	-0.56005	-0.50287	-0.49631
	-6.6	-0.04357	-0.00966	-0.02685	0.026465	0.004531	0.080623	0.015111		-0.10308	-0.07456	-0.08615	-0.00086	0.024144	0.041274	0.000747		-0.16384	-0.12086	-0.40909	-0.06548	0.000829	-0.07498	-0.05397		-0.35565	-0.38937	-0.36253	-0.15961	-0.23305	-0.24135	-0.24392		-0.12845	-0.55731	-0.29034	-0.463	-0.52249	-0.43242	-0.51163		-0.43711	-0.29645	0.071883	-0.50355	-0.56163	-0.50501	-0.49835
	-6.5	-0.0436	-0.00956	-0.02686	0.026542	0.004754	0.080815	0.015388		-0.10281	-0.07436	-0.08523	-0.00067	0.024303	0.041894	0.000609		-0.16297	-0.11994	-0.40745	-0.06497	0.001627	-0.074	-0.05324		-0.35444	-0.38775	-0.36321	-0.15815	-0.23125	-0.23971	-0.24211		-0.13069	-0.55753	-0.29326	-0.46189	-0.52106	-0.43125	-0.5103		-0.43956	-0.30015	0.067751	-0.50482	-0.56319	-0.50712	-0.50036
	-6.4	-0.04364	-0.00947	-0.02688	0.026617	0.004979	0.081007	0.015668		-0.10254	-0.07417	-0.08433	-0.00048	0.024464	0.042511	0.00047		-0.1621	-0.11902	-0.40581	-0.06446	0.002419	-0.07303	-0.05252		-0.35323	-0.38614	-0.36388	-0.15669	-0.22946	-0.23808	-0.24031		-0.13293	-0.55773	-0.29615	-0.46077	-0.51962	-0.43007	-0.50895		-0.44199	-0.30383	0.06362	-0.50606	-0.56471	-0.5092	-0.50234
	-6.3	-0.04367	-0.00937	-0.0269	0.026691	0.005207	0.081198	0.01595		-0.10226	-0.07397	-0.08343	-0.00029	0.024624	0.043126	0.00033		-0.16123	-0.1181	-0.40416	-0.06397	0.003204	-0.07205	-0.0518		-0.35202	-0.38452	-0.36453	-0.15523	-0.22767	-0.23645	-0.23851		-0.13515	-0.5579	-0.29903	-0.45964	-0.51817	-0.42889	-0.50758		-0.4444	-0.30748	0.05949	-0.50728	-0.5662	-0.51124	-0.50429
	-6.2	-0.04371	-0.00927	-0.02692	0.026763	0.005437	0.081388	0.016233		-0.10199	-0.07378	-0.08254	-9.8e-05	0.024786	0.043738	0.000189		-0.16037	-0.11719	-0.40251	-0.06348	0.003982	-0.07108	-0.05108		-0.35081	-0.3829	-0.36516	-0.15377	-0.22588	-0.23482	-0.23671		-0.13736	-0.55805	-0.30188	-0.4585	-0.5167	-0.42769	-0.5062		-0.44677	-0.31112	0.055362	-0.50848	-0.56765	-0.51326	-0.50621
	-6.1	-0.04374	-0.00917	-0.02694	0.026834	0.00567	0.081578	0.016519		-0.10172	-0.07359	-0.08166	9.39e-05	0.024948	0.044349	4.78e-05		-0.15951	-0.11628	-0.40084	-0.063	0.004754	-0.07011	-0.05038		-0.3496	-0.38128	-0.36578	-0.15231	-0.2241	-0.23319	-0.23492		-0.13957	-0.55817	-0.30471	-0.45734	-0.51522	-0.42647	-0.50481		-0.44912	-0.31473	0.051235	-0.50966	-0.56908	-0.51525	-0.50811
	-6	-0.04378	-0.00907	-0.02697	0.026903	0.005905	0.081768	0.016807		-0.10145	-0.0734	-0.08078	0.000287	0.025111	0.044957	-9.4e-05		-0.15865	-0.11538	-0.39917	-0.06254	0.005519	-0.06913	-0.04968		-0.3484	-0.37966	-0.36639	-0.15085	-0.22232	-0.23156	-0.23314		-0.14176	-0.55827	-0.30753	-0.45617	-0.51372	-0.42525	-0.5034		-0.45144	-0.31832	0.047111	-0.51081	-0.57047	-0.5172	-0.50998
	-5.9	-0.04381	-0.00897	-0.027	0.026971	0.006143	0.081958	0.017097		-0.10118	-0.07321	-0.07991	0.000481	0.025276	0.045563	-0.00024		-0.1578	-0.11447	-0.39749	-0.06208	0.006277	-0.06816	-0.04898		-0.34719	-0.37803	-0.36698	-0.14939	-0.22054	-0.22993	-0.23136		-0.14394	-0.55834	-0.31032	-0.45499	-0.51221	-0.42402	-0.50197		-0.45373	-0.32189	0.042988	-0.51194	-0.57183	-0.51913	-0.51182
	-5.8	-0.04385	-0.00887	-0.02703	0.027037	0.006384	0.082147	0.01739		-0.1009	-0.07303	-0.07905	0.000676	0.025441	0.046167	-0.00038		-0.15695	-0.11358	-0.39581	-0.06163	0.007029	-0.06719	-0.0483		-0.34598	-0.37641	-0.36756	-0.14794	-0.21877	-0.2283	-0.22959		-0.14611	-0.55839	-0.31309	-0.45379	-0.51069	-0.42277	-0.50054		-0.456	-0.32543	0.038867	-0.51304	-0.57315	-0.52102	-0.51363
	-5.7	-0.04388	-0.00877	-0.02706	0.027103	0.006628	0.082336	0.017684		-0.10063	-0.07284	-0.07819	0.000873	0.025607	0.046768	-0.00052		-0.15611	-0.11268	-0.39411	-0.0612	0.007774	-0.06622	-0.04761		-0.34478	-0.37478	-0.36812	-0.14648	-0.217	-0.22668	-0.22782		-0.14826	-0.55841	-0.31584	-0.45258	-0.50915	-0.42151	-0.49908		-0.45823	-0.32896	0.03475	-0.51412	-0.57445	-0.52288	-0.51541
	-5.6	-0.04392	-0.00867	-0.0271	0.027167	0.006874	0.082525	0.017981		-0.10036	-0.07267	-0.07734	0.00107	0.025775	0.047368	-0.00067		-0.15527	-0.11179	-0.39242	-0.06077	0.008513	-0.06525	-0.04694		-0.34358	-0.37315	-0.36867	-0.14503	-0.21524	-0.22506	-0.22606		-0.15041	-0.55841	-0.31857	-0.45136	-0.50759	-0.42024	-0.49761		-0.46044	-0.33246	0.030635	-0.51518	-0.57571	-0.52471	-0.51717
	-5.5	-0.04395	-0.00856	-0.02714	0.02723	0.007123	0.082713	0.01828		-0.10009	-0.0725	-0.0765	0.001269	0.025943	0.047965	-0.00081		-0.15442	-0.1109	-0.39071	-0.06035	0.009245	-0.06428	-0.04627		-0.34237	-0.37152	-0.3692	-0.14357	-0.21348	-0.22343	-0.2243		-0.15256	-0.55839	-0.32127	-0.45013	-0.50602	-0.41896	-0.49613		-0.46262	-0.33594	0.026522	-0.51622	-0.57694	-0.52651	-0.51889
	-5.4	-0.04399	-0.00846	-0.02718	0.027292	0.007374	0.082902	0.018581		-0.09981	-0.07232	-0.07567	0.001469	0.026113	0.048561	-0.00095		-0.15358	-0.11001	-0.389	-0.05994	0.009971	-0.06331	-0.04561		-0.34117	-0.36989	-0.36972	-0.14212	-0.21172	-0.22181	-0.22255		-0.1547	-0.55834	-0.32396	-0.44889	-0.50444	-0.41767	-0.49464		-0.46478	-0.33939	0.022414	-0.51723	-0.57814	-0.52828	-0.52059
	-5.3	-0.04402	-0.00835	-0.02722	0.027352	0.007629	0.08309	0.018885		-0.09953	-0.07215	-0.07484	0.001671	0.026284	0.049155	-0.0011		-0.15275	-0.10913	-0.38728	-0.05954	0.01069	-0.06234	-0.04495		-0.33996	-0.36826	-0.37022	-0.14067	-0.20997	-0.22019	-0.2208		-0.15682	-0.55826	-0.32662	-0.44763	-0.50285	-0.41637	-0.49313		-0.46691	-0.34282	0.018308	-0.51822	-0.57931	-0.53002	-0.52226
	-5.2	-0.04406	-0.00824	-0.02727	0.027411	0.007886	0.083278	0.019191		-0.09926	-0.07199	-0.07402	0.001873	0.026457	0.049746	-0.00124		-0.15191	-0.10825	-0.38555	-0.05915	0.011403	-0.06137	-0.0443		-0.33876	-0.36663	-0.37071	-0.13922	-0.20822	-0.21857	-0.21907		-0.15894	-0.55817	-0.32926	-0.44636	-0.50124	-0.41506	-0.49161		-0.46901	-0.34623	0.014207	-0.51918	-0.58044	-0.53173	-0.52391
	-5.1	-0.04409	-0.00814	-0.02732	0.02747	0.008146	0.083467	0.019499		-0.09898	-0.07182	-0.07321	0.002077	0.026632	0.050336	-0.00139		-0.15109	-0.10737	-0.38382	-0.05877	0.01211	-0.06041	-0.04366		-0.33756	-0.36499	-0.37118	-0.13777	-0.20648	-0.21696	-0.21733		-0.16104	-0.55805	-0.33188	-0.44508	-0.49962	-0.41374	-0.49008		-0.47108	-0.34961	0.010109	-0.52013	-0.58154	-0.53341	-0.52552
	-5	-0.04412	-0.00803	-0.02737	0.027527	0.008409	0.083655	0.01981		-0.0987	-0.07165	-0.0724	0.002283	0.026808	0.050924	-0.00153		-0.15026	-0.1065	-0.38209	-0.0584	0.01281	-0.05944	-0.04302		-0.33636	-0.36336	-0.37164	-0.13633	-0.20474	-0.21534	-0.21561		-0.16313	-0.5579	-0.33448	-0.44379	-0.49799	-0.41241	-0.48853		-0.47313	-0.35297	0.006015	-0.52105	-0.58261	-0.53505	-0.5271
	-4.9	-0.04415	-0.00792	-0.02742	0.027583	0.008674	0.083844	0.020123		-0.09842	-0.07149	-0.0716	0.002489	0.026986	0.05151	-0.00168		-0.14944	-0.10563	-0.38034	-0.05804	0.013504	-0.05847	-0.04239		-0.33516	-0.36173	-0.37209	-0.13488	-0.20301	-0.21373	-0.21388		-0.16521	-0.55773	-0.33706	-0.44248	-0.49634	-0.41106	-0.48697		-0.47514	-0.35631	0.001926	-0.52195	-0.58365	-0.53667	-0.52866
	-4.8	-0.04419	-0.00781	-0.02748	0.027638	0.008942	0.084032	0.020439		-0.09814	-0.07133	-0.07081	0.002698	0.027166	0.052095	-0.00182		-0.14862	-0.10476	-0.3786	-0.05769	0.014192	-0.05751	-0.04176		-0.33397	-0.3601	-0.37252	-0.13344	-0.20128	-0.21211	-0.21217		-0.16728	-0.55754	-0.33961	-0.44116	-0.49468	-0.40971	-0.4854		-0.47713	-0.35962	-0.00216	-0.52282	-0.58466	-0.53825	-0.53019
	-4.7	-0.04422	-0.0077	-0.02753	0.027693	0.009213	0.084221	0.020757		-0.09787	-0.07117	-0.07002	0.002908	0.027347	0.05268	-0.00196		-0.1478	-0.10389	-0.37684	-0.05734	0.014874	-0.05654	-0.04114		-0.33277	-0.35846	-0.37293	-0.132	-0.19955	-0.2105	-0.21046		-0.16934	-0.55733	-0.34214	-0.43983	-0.49301	-0.40835	-0.48381		-0.47909	-0.3629	-0.00624	-0.52367	-0.58563	-0.5398	-0.53169
	-4.6	-0.04425	-0.00758	-0.0276	0.027746	0.009487	0.08441	0.021078		-0.09759	-0.07101	-0.06925	0.003119	0.02753	0.053264	-0.00211		-0.14699	-0.10303	-0.37508	-0.05701	0.015549	-0.05558	-0.04053		-0.33158	-0.35683	-0.37333	-0.13055	-0.19783	-0.20889	-0.20876		-0.17138	-0.5571	-0.34465	-0.43848	-0.49132	-0.40697	-0.48221		-0.48102	-0.36617	-0.01031	-0.5245	-0.58658	-0.54132	-0.53316
	-4.5	-0.04428	-0.00747	-0.02766	0.027798	0.009764	0.084599	0.021402		-0.09731	-0.07085	-0.06848	0.003332	0.027716	0.053846	-0.00225		-0.14618	-0.10217	-0.37332	-0.05668	0.016218	-0.05461	-0.03992		-0.33038	-0.3552	-0.37372	-0.12911	-0.19611	-0.20729	-0.20706		-0.17341	-0.55684	-0.34714	-0.43713	-0.48963	-0.40559	-0.4806		-0.48293	-0.3694	-0.01438	-0.52531	-0.58749	-0.54281	-0.53461
	-4.4	-0.04431	-0.00736	-0.02772	0.02785	0.010044	0.084788	0.021728		-0.09703	-0.07069	-0.06771	0.003546	0.027903	0.054427	-0.00239		-0.14537	-0.10132	-0.37155	-0.05636	0.016882	-0.05365	-0.03931		-0.32919	-0.35357	-0.37409	-0.12768	-0.1944	-0.20568	-0.20537		-0.17543	-0.55656	-0.3496	-0.43576	-0.48792	-0.4042	-0.47898		-0.48481	-0.37262	-0.01845	-0.52609	-0.58837	-0.54427	-0.53602
	-4.3	-0.04434	-0.00724	-0.02779	0.0279	0.010326	0.084977	0.022057		-0.09675	-0.07054	-0.06696	0.003762	0.028093	0.055006	-0.00253		-0.14457	-0.10046	-0.36977	-0.05605	0.017539	-0.05269	-0.03872		-0.328	-0.35194	-0.37445	-0.12624	-0.19269	-0.20408	-0.20369		-0.17744	-0.55626	-0.35204	-0.43437	-0.4862	-0.40279	-0.47735		-0.48666	-0.3758	-0.0225	-0.52685	-0.58922	-0.5457	-0.53741
	-4.2	-0.04437	-0.00713	-0.02787	0.02795	0.010612	0.085167	0.022388		-0.09647	-0.07039	-0.06621	0.00398	0.028284	0.055583	-0.00267		-0.14377	-0.09961	-0.36799	-0.05576	0.01819	-0.05173	-0.03813		-0.32682	-0.35031	-0.37479	-0.1248	-0.19099	-0.20247	-0.20201		-0.17944	-0.55594	-0.35446	-0.43298	-0.48447	-0.40138	-0.47571		-0.48848	-0.37897	-0.02656	-0.52759	-0.59004	-0.54709	-0.53877
	-4.1	-0.04439	-0.00701	-0.02794	0.027998	0.0109	0.085357	0.022722		-0.09619	-0.07023	-0.06547	0.004199	0.028478	0.05616	-0.00281		-0.14298	-0.09876	-0.36621	-0.05546	0.018835	-0.05076	-0.03754		-0.32563	-0.34868	-0.37512	-0.12337	-0.18929	-0.20087	-0.20034		-0.18142	-0.55559	-0.35685	-0.43157	-0.48272	-0.39996	-0.47405		-0.49027	-0.3821	-0.0306	-0.5283	-0.59083	-0.54846	-0.5401
	-4	-0.04442	-0.00689	-0.02802	0.028046	0.011191	0.085547	0.023058		-0.09591	-0.07008	-0.06474	0.00442	0.028674	0.056734	-0.00295		-0.14218	-0.09792	-0.36442	-0.05518	0.019474	-0.0498	-0.03696		-0.32445	-0.34705	-0.37544	-0.12193	-0.1876	-0.19927	-0.19868		-0.18339	-0.55523	-0.35922	-0.43015	-0.48097	-0.39852	-0.47238		-0.49204	-0.38522	-0.03464	-0.529	-0.59158	-0.54979	-0.5414
	-3.9	-0.04445	-0.00678	-0.0281	0.028093	0.011485	0.085738	0.023398		-0.09563	-0.06993	-0.06401	0.004642	0.028873	0.057307	-0.00309		-0.14139	-0.09708	-0.36263	-0.05491	0.020108	-0.04884	-0.03639		-0.32326	-0.34542	-0.37574	-0.1205	-0.18591	-0.19768	-0.19702		-0.18534	-0.55484	-0.36157	-0.42872	-0.4792	-0.39708	-0.47071		-0.49378	-0.3883	-0.03867	-0.52967	-0.59231	-0.5511	-0.54268
	-3.8	-0.04447	-0.00666	-0.02818	0.028139	0.011782	0.085928	0.02374		-0.09535	-0.06979	-0.06329	0.004867	0.029073	0.057879	-0.00323		-0.1406	-0.09624	-0.36083	-0.05464	0.020735	-0.04788	-0.03582		-0.32208	-0.3438	-0.37602	-0.11907	-0.18422	-0.19608	-0.19537		-0.18729	-0.55443	-0.3639	-0.42728	-0.47743	-0.39563	-0.46902		-0.49549	-0.39136	-0.0427	-0.53031	-0.593	-0.55237	-0.54392
	-3.7	-0.0445	-0.00654	-0.02826	0.028184	0.012081	0.08612	0.024085		-0.09507	-0.06964	-0.06258	0.005093	0.029276	0.058449	-0.00337		-0.13982	-0.0954	-0.35903	-0.05439	0.021357	-0.04692	-0.03526		-0.3209	-0.34217	-0.3763	-0.11765	-0.18254	-0.19449	-0.19373		-0.18922	-0.554	-0.3662	-0.42582	-0.47564	-0.39417	-0.46732		-0.49717	-0.3944	-0.04672	-0.53094	-0.59367	-0.55361	-0.54514
	-3.6	-0.04452	-0.00642	-0.02835	0.028229	0.012383	0.086311	0.024432		-0.09478	-0.06949	-0.06188	0.005321	0.029482	0.059018	-0.0035		-0.13904	-0.09457	-0.35722	-0.05414	0.021973	-0.04596	-0.0347		-0.31973	-0.34055	-0.37655	-0.11622	-0.18087	-0.1929	-0.19209		-0.19114	-0.55355	-0.36848	-0.42436	-0.47384	-0.3927	-0.46561		-0.49883	-0.39741	-0.05073	-0.53154	-0.5943	-0.55482	-0.54633
	-3.5	-0.04455	-0.0063	-0.02844	0.028273	0.012689	0.086504	0.024783		-0.0945	-0.06935	-0.06118	0.005551	0.02969	0.059585	-0.00364		-0.13826	-0.09374	-0.35541	-0.0539	0.022583	-0.045	-0.03415		-0.31855	-0.33893	-0.3768	-0.11479	-0.1792	-0.19131	-0.19047		-0.19304	-0.55308	-0.37073	-0.42288	-0.47204	-0.39122	-0.46388		-0.50046	-0.40039	-0.05473	-0.53212	-0.59491	-0.556	-0.54749
	-3.4	-0.04457	-0.00618	-0.02854	0.028316	0.012997	0.086697	0.025135		-0.09422	-0.06921	-0.06049	0.005783	0.029901	0.060151	-0.00377		-0.13749	-0.09291	-0.35359	-0.05366	0.023188	-0.04404	-0.03361		-0.31738	-0.33731	-0.37703	-0.11337	-0.17754	-0.18972	-0.18884		-0.19493	-0.55259	-0.37297	-0.4214	-0.47022	-0.38973	-0.46215		-0.50206	-0.40335	-0.05873	-0.53267	-0.59548	-0.55715	-0.54862
	-3.3	-0.04459	-0.00606	-0.02863	0.028358	0.013308	0.08689	0.025491		-0.09393	-0.06907	-0.05981	0.006017	0.030114	0.060716	-0.0039		-0.13671	-0.09208	-0.35178	-0.05344	0.023787	-0.04309	-0.03307		-0.31621	-0.33569	-0.37724	-0.11195	-0.17588	-0.18814	-0.18723		-0.19681	-0.55208	-0.37517	-0.4199	-0.46839	-0.38824	-0.46041		-0.50363	-0.40628	-0.06272	-0.53321	-0.59602	-0.55827	-0.54972
	-3.2	-0.04461	-0.00593	-0.02873	0.0284	0.013622	0.087083	0.02585		-0.09365	-0.06893	-0.05914	0.006253	0.030329	0.06128	-0.00403		-0.13594	-0.09126	-0.34995	-0.05322	0.02438	-0.04213	-0.03253		-0.31504	-0.33408	-0.37744	-0.11053	-0.17422	-0.18655	-0.18562		-0.19868	-0.55155	-0.37736	-0.4184	-0.46655	-0.38673	-0.45866		-0.50518	-0.40918	-0.0667	-0.53372	-0.59653	-0.55936	-0.5508
	-3.1	-0.04463	-0.00581	-0.02884	0.02844	0.013939	0.087277	0.026211		-0.09336	-0.06879	-0.05847	0.006491	0.030548	0.061842	-0.00416		-0.13518	-0.09044	-0.34813	-0.05301	0.024968	-0.04117	-0.032		-0.31387	-0.33246	-0.37763	-0.10911	-0.17256	-0.18497	-0.18402		-0.20053	-0.551	-0.37952	-0.41688	-0.46471	-0.38522	-0.4569		-0.5067	-0.41206	-0.07067	-0.53421	-0.59701	-0.56041	-0.55185
	-3	-0.04465	-0.00569	-0.02894	0.028481	0.014259	0.087472	0.026576		-0.09307	-0.06865	-0.05782	0.006731	0.030769	0.062403	-0.00429		-0.13441	-0.08962	-0.3463	-0.05281	0.02555	-0.04021	-0.03148		-0.31271	-0.33085	-0.37781	-0.10769	-0.1709	-0.1834	-0.18242		-0.20237	-0.55043	-0.38166	-0.41535	-0.46285	-0.38369	-0.45512		-0.50819	-0.41491	-0.07464	-0.53467	-0.59747	-0.56144	-0.55287
	-2.9	-0.04467	-0.00556	-0.02905	0.02852	0.014582	0.087667	0.026942		-0.09278	-0.06851	-0.05717	0.006972	0.030992	0.062963	-0.00442		-0.13365	-0.08881	-0.34447	-0.05262	0.026127	-0.03926	-0.03096		-0.31155	-0.32924	-0.37797	-0.10628	-0.16925	-0.18182	-0.18084		-0.2042	-0.54985	-0.38378	-0.41382	-0.46098	-0.38216	-0.45334		-0.50966	-0.41774	-0.07859	-0.53512	-0.59789	-0.56243	-0.55386
	-2.8	-0.04469	-0.00544	-0.02917	0.028559	0.014908	0.087863	0.027312		-0.09249	-0.06838	-0.05653	0.007216	0.031219	0.063522	-0.00454		-0.13289	-0.088	-0.34264	-0.05243	0.026699	-0.0383	-0.03044		-0.31038	-0.32764	-0.37811	-0.10486	-0.1676	-0.18024	-0.17926		-0.20601	-0.54924	-0.38587	-0.41227	-0.45911	-0.38062	-0.45155		-0.5111	-0.42053	-0.08254	-0.53554	-0.59828	-0.5634	-0.55482
	-2.7	-0.04471	-0.00531	-0.02929	0.028597	0.015237	0.088059	0.027685		-0.0922	-0.06824	-0.05589	0.007462	0.031448	0.064079	-0.00466		-0.13214	-0.08719	-0.3408	-0.05226	0.027265	-0.03734	-0.02993		-0.30923	-0.32603	-0.37825	-0.10345	-0.16596	-0.17867	-0.17769		-0.20781	-0.54861	-0.38794	-0.41071	-0.45722	-0.37907	-0.44975		-0.51251	-0.42331	-0.08648	-0.53594	-0.59864	-0.56433	-0.55576
	-2.6	-0.04473	-0.00519	-0.02941	0.028635	0.015569	0.088255	0.02806		-0.09191	-0.06811	-0.05527	0.00771	0.03168	0.064635	-0.00479		-0.13138	-0.08638	-0.33896	-0.05209	0.027826	-0.03639	-0.02943		-0.30807	-0.32443	-0.37836	-0.10204	-0.16432	-0.1771	-0.17612		-0.20959	-0.54797	-0.38998	-0.40915	-0.45533	-0.37752	-0.44794		-0.5139	-0.42605	-0.0904	-0.53631	-0.59898	-0.56524	-0.55666
	-2.5	-0.04474	-0.00506	-0.02953	0.028672	0.015904	0.088453	0.028438		-0.09162	-0.06798	-0.05465	0.00796	0.031914	0.06519	-0.0049		-0.13063	-0.08558	-0.33712	-0.05192	0.028382	-0.03543	-0.02893		-0.30692	-0.32283	-0.37847	-0.10063	-0.16269	-0.17554	-0.17456		-0.21137	-0.54731	-0.392	-0.40757	-0.45343	-0.37595	-0.44612		-0.51525	-0.42877	-0.09432	-0.53667	-0.59928	-0.56611	-0.55754
	-2.4	-0.04476	-0.00494	-0.02966	0.028708	0.016242	0.08865	0.028819		-0.09133	-0.06785	-0.05404	0.008211	0.032152	0.065743	-0.00502		-0.12989	-0.08477	-0.33527	-0.05177	0.028932	-0.03448	-0.02843		-0.30576	-0.32124	-0.37856	-0.09922	-0.16106	-0.17397	-0.17301		-0.21312	-0.54663	-0.394	-0.40599	-0.45151	-0.37438	-0.44429		-0.51659	-0.43146	-0.09823	-0.537	-0.59955	-0.56695	-0.55839
	-2.3	-0.04477	-0.00481	-0.02979	0.028744	0.016583	0.088849	0.029203		-0.09104	-0.06772	-0.05344	0.008465	0.032392	0.066296	-0.00514		-0.12914	-0.08398	-0.33343	-0.05162	0.029478	-0.03352	-0.02794		-0.30461	-0.31965	-0.37864	-0.09782	-0.15944	-0.17241	-0.17147		-0.21487	-0.54593	-0.39598	-0.40439	-0.4496	-0.3728	-0.44245		-0.51789	-0.43412	-0.10213	-0.53731	-0.5998	-0.56777	-0.55922
	-2.2	-0.04478	-0.00468	-0.02992	0.028779	0.016928	0.089047	0.02959		-0.09074	-0.0676	-0.05285	0.008721	0.032635	0.066847	-0.00525		-0.1284	-0.08318	-0.33158	-0.05148	0.030018	-0.03257	-0.02745		-0.30347	-0.31806	-0.3787	-0.09642	-0.15782	-0.17085	-0.16994		-0.2166	-0.54521	-0.39793	-0.40279	-0.44767	-0.37121	-0.44061		-0.51917	-0.43676	-0.10602	-0.5376	-0.60002	-0.56855	-0.56001
	-2.1	-0.04479	-0.00455	-0.03006	0.028813	0.017275	0.089247	0.029979		-0.09045	-0.06747	-0.05226	0.008979	0.032881	0.067397	-0.00536		-0.12766	-0.08239	-0.32973	-0.05135	0.030554	-0.03161	-0.02697		-0.30232	-0.31647	-0.37876	-0.09501	-0.15621	-0.16929	-0.16841		-0.21831	-0.54448	-0.39985	-0.40117	-0.44573	-0.36961	-0.43875		-0.52043	-0.43937	-0.1099	-0.53787	-0.6002	-0.56931	-0.56078
	-2	-0.04481	-0.00443	-0.0302	0.028847	0.017626	0.089446	0.030371		-0.09015	-0.06735	-0.05169	0.00924	0.03313	0.067946	-0.00547		-0.12692	-0.08159	-0.32788	-0.05122	0.031084	-0.03066	-0.02649		-0.30118	-0.31489	-0.37879	-0.09362	-0.15461	-0.16774	-0.16689		-0.22002	-0.54373	-0.40176	-0.39955	-0.44379	-0.36801	-0.43689		-0.52165	-0.44195	-0.11377	-0.53812	-0.60036	-0.57003	-0.56152
	-1.9	-0.04482	-0.0043	-0.03035	0.02888	0.01798	0.089647	0.030766		-0.08985	-0.06723	-0.05112	0.009502	0.033382	0.068493	-0.00557		-0.12618	-0.0808	-0.32603	-0.0511	0.03161	-0.02971	-0.02602		-0.30004	-0.31331	-0.37882	-0.09222	-0.15301	-0.16618	-0.16537		-0.2217	-0.54296	-0.40364	-0.39792	-0.44184	-0.36639	-0.43502		-0.52285	-0.44451	-0.11762	-0.53834	-0.60049	-0.57072	-0.56223
	-1.8	-0.04482	-0.00417	-0.0305	0.028913	0.018336	0.089847	0.031163		-0.08955	-0.0671	-0.05056	0.009766	0.033637	0.069039	-0.00568		-0.12545	-0.08002	-0.32417	-0.05099	0.032131	-0.02875	-0.02555		-0.2989	-0.31173	-0.37883	-0.09082	-0.15142	-0.16463	-0.16387		-0.22338	-0.54218	-0.4055	-0.39628	-0.43988	-0.36477	-0.43313		-0.52403	-0.44704	-0.12147	-0.53854	-0.60059	-0.57139	-0.56292
	-1.7	-0.04483	-0.00404	-0.03065	0.028945	0.018697	0.090049	0.031563		-0.08925	-0.06698	-0.05001	0.010033	0.033895	0.069584	-0.00578		-0.12472	-0.07923	-0.32232	-0.05088	0.032647	-0.0278	-0.02508		-0.29777	-0.31016	-0.37883	-0.08943	-0.14983	-0.16308	-0.16237		-0.22504	-0.54138	-0.40733	-0.39463	-0.43792	-0.36314	-0.43125		-0.52518	-0.44954	-0.12531	-0.53872	-0.60066	-0.57202	-0.56357
	-1.6	-0.04484	-0.00391	-0.03081	0.028977	0.01906	0.090251	0.031966		-0.08895	-0.06687	-0.04947	0.010302	0.034155	0.070128	-0.00588		-0.12399	-0.07845	-0.32046	-0.05079	0.033159	-0.02685	-0.02462		-0.29663	-0.30859	-0.37881	-0.08804	-0.14825	-0.16154	-0.16088		-0.22668	-0.54056	-0.40915	-0.39297	-0.43594	-0.36151	-0.42935		-0.5263	-0.45202	-0.12913	-0.53888	-0.60071	-0.57263	-0.5642
	-1.5	-0.04485	-0.00378	-0.03097	0.029009	0.019426	0.090453	0.032371		-0.08865	-0.06675	-0.04893	0.010573	0.034419	0.07067	-0.00598		-0.12327	-0.07767	-0.31861	-0.05069	0.033666	-0.0259	-0.02417		-0.2955	-0.30703	-0.37878	-0.08665	-0.14667	-0.16	-0.1594		-0.22832	-0.53973	-0.41094	-0.3913	-0.43396	-0.35986	-0.42745		-0.5274	-0.45446	-0.13295	-0.53902	-0.60072	-0.57321	-0.56482
	-1.4	-0.04485	-0.00366	-0.03113	0.02904	0.019796	0.090656	0.032779		-0.08835	-0.06664	-0.04841	0.010846	0.034686	0.071212	-0.00607		-0.12254	-0.0769	-0.31675	-0.05061	0.034168	-0.02495	-0.02371		-0.29437	-0.30547	-0.37874	-0.08526	-0.1451	-0.15846	-0.15792		-0.22993	-0.53889	-0.4127	-0.38963	-0.43198	-0.35821	-0.42553		-0.52847	-0.45688	-0.13675	-0.53913	-0.60071	-0.57375	-0.5654
	-1.3	-0.04485	-0.00353	-0.0313	0.02907	0.020169	0.090859	0.033189		-0.08804	-0.06652	-0.04789	0.011121	0.034956	0.071752	-0.00616		-0.12182	-0.07612	-0.3149	-0.05053	0.034666	-0.024	-0.02326		-0.29325	-0.30391	-0.37869	-0.08387	-0.14354	-0.15692	-0.15646		-0.23154	-0.53802	-0.41445	-0.38794	-0.42998	-0.35655	-0.42361		-0.52952	-0.45928	-0.14054	-0.53923	-0.60067	-0.57427	-0.56596
	-1.2	-0.04486	-0.0034	-0.03148	0.0291	0.020545	0.091062	0.033603		-0.08774	-0.06641	-0.04738	0.011398	0.035228	0.07229	-0.00625		-0.1211	-0.07535	-0.31304	-0.05046	0.03516	-0.02305	-0.02281		-0.29213	-0.30236	-0.37862	-0.08249	-0.14198	-0.15539	-0.155		-0.23313	-0.53715	-0.41617	-0.38625	-0.42799	-0.35489	-0.42169		-0.53055	-0.46164	-0.14432	-0.5393	-0.60061	-0.57476	-0.56649
	-1.1	-0.04486	-0.00327	-0.03165	0.029129	0.020924	0.091266	0.034018		-0.08743	-0.0663	-0.04688	0.011678	0.035504	0.072828	-0.00634		-0.12039	-0.07459	-0.31118	-0.05039	0.035649	-0.0221	-0.02237		-0.291	-0.30081	-0.37854	-0.08111	-0.14043	-0.15385	-0.15355		-0.2347	-0.53626	-0.41786	-0.38455	-0.42598	-0.35321	-0.41975		-0.53154	-0.46398	-0.14808	-0.53935	-0.60051	-0.57522	-0.56699
	-1	-0.04486	-0.00314	-0.03184	0.029158	0.021306	0.09147	0.034437		-0.08712	-0.0662	-0.04639	0.011959	0.035783	0.073365	-0.00643		-0.11967	-0.07382	-0.30933	-0.05033	0.036134	-0.02115	-0.02193		-0.28989	-0.29927	-0.37845	-0.07973	-0.13888	-0.15233	-0.1521		-0.23626	-0.53535	-0.41954	-0.38284	-0.42397	-0.35153	-0.41781		-0.53252	-0.46629	-0.15184	-0.53938	-0.60039	-0.57565	-0.56747
	-0.9	-0.04486	-0.00301	-0.03202	0.029186	0.021692	0.091675	0.034857		-0.08681	-0.06609	-0.04591	0.012242	0.036066	0.0739	-0.00651		-0.11896	-0.07306	-0.30748	-0.05028	0.036614	-0.0202	-0.02149		-0.28877	-0.29773	-0.37834	-0.07835	-0.13734	-0.1508	-0.15067		-0.23781	-0.53443	-0.42119	-0.38112	-0.42196	-0.34985	-0.41586		-0.53347	-0.46857	-0.15558	-0.53939	-0.60024	-0.57606	-0.56792
	-0.8	-0.04486	-0.00289	-0.03221	0.029214	0.022081	0.091879	0.035281		-0.0865	-0.06599	-0.04544	0.012527	0.036351	0.074434	-0.00659		-0.11825	-0.0723	-0.30562	-0.05023	0.037091	-0.01926	-0.02106		-0.28766	-0.2962	-0.37823	-0.07698	-0.1358	-0.14928	-0.14924		-0.23934	-0.5335	-0.42282	-0.37939	-0.41994	-0.34815	-0.41391		-0.53439	-0.47083	-0.15931	-0.53938	-0.60006	-0.57643	-0.56834
	-0.7	-0.04486	-0.00276	-0.03241	0.029242	0.022474	0.092085	0.035707		-0.08619	-0.06589	-0.04498	0.012815	0.03664	0.074966	-0.00666		-0.11755	-0.07154	-0.30377	-0.05019	0.037563	-0.01831	-0.02063		-0.28655	-0.29467	-0.3781	-0.0756	-0.13427	-0.14776	-0.14782		-0.24085	-0.53255	-0.42442	-0.37766	-0.41792	-0.34645	-0.41195		-0.53529	-0.47306	-0.16302	-0.53935	-0.59986	-0.57678	-0.56873
	-0.6	-0.04486	-0.00263	-0.03261	0.029269	0.022869	0.09229	0.036135		-0.08588	-0.06579	-0.04452	0.013104	0.036932	0.075497	-0.00674		-0.11684	-0.07078	-0.30192	-0.05016	0.038031	-0.01736	-0.0202		-0.28544	-0.29315	-0.37795	-0.07423	-0.13275	-0.14624	-0.14641		-0.24236	-0.53159	-0.42601	-0.37592	-0.41589	-0.34474	-0.40998		-0.53616	-0.47526	-0.16673	-0.53929	-0.59963	-0.5771	-0.5691
	-0.5	-0.04485	-0.00251	-0.03281	0.029295	0.023268	0.092495	0.036566		-0.08557	-0.06569	-0.04408	0.013396	0.037227	0.076027	-0.00681		-0.11614	-0.07003	-0.30007	-0.05013	0.038494	-0.01642	-0.01977		-0.28434	-0.29163	-0.3778	-0.07287	-0.13123	-0.14473	-0.145		-0.24384	-0.53061	-0.42757	-0.37417	-0.41386	-0.34303	-0.40801		-0.53701	-0.47744	-0.17042	-0.53922	-0.59937	-0.57739	-0.56944
	-0.4	-0.04485	-0.00238	-0.03302	0.029321	0.02367	0.092701	0.037		-0.08525	-0.0656	-0.04364	0.013689	0.037525	0.076556	-0.00687		-0.11544	-0.06928	-0.29822	-0.0501	0.038954	-0.01547	-0.01935		-0.28324	-0.29012	-0.37763	-0.0715	-0.12972	-0.14321	-0.14361		-0.24532	-0.52963	-0.42911	-0.37242	-0.41182	-0.34131	-0.40603		-0.53784	-0.47958	-0.1741	-0.53912	-0.59909	-0.57766	-0.56976
	-0.3	-0.04484	-0.00226	-0.03324	0.029347	0.024075	0.092906	0.037436		-0.08494	-0.0655	-0.04321	0.013985	0.037827	0.077083	-0.00694		-0.11474	-0.06854	-0.29638	-0.05009	0.039409	-0.01453	-0.01893		-0.28214	-0.28861	-0.37746	-0.07014	-0.12821	-0.14171	-0.14222		-0.24678	-0.52863	-0.43062	-0.37065	-0.40978	-0.33958	-0.40404		-0.53865	-0.4817	-0.17776	-0.53901	-0.59877	-0.57789	-0.57004
	-0.2	-0.04484	-0.00213	-0.03345	0.029372	0.024484	0.093112	0.037875		-0.08462	-0.06541	-0.04279	0.014283	0.038133	0.077609	-0.007		-0.11404	-0.06779	-0.29453	-0.05007	0.039861	-0.01358	-0.01851		-0.28104	-0.2871	-0.37727	-0.06877	-0.12671	-0.1402	-0.14084		-0.24822	-0.52761	-0.43212	-0.36888	-0.40774	-0.33785	-0.40205		-0.53943	-0.4838	-0.18141	-0.53887	-0.59844	-0.5781	-0.57031
	-0.1	-0.04483	-0.00201	-0.03368	0.029397	0.024896	0.093318	0.038315		-0.0843	-0.06532	-0.04239	0.014582	0.038442	0.078134	-0.00706		-0.11335	-0.06705	-0.29269	-0.05007	0.040309	-0.01264	-0.0181		-0.27995	-0.28561	-0.37706	-0.06742	-0.12522	-0.1387	-0.13947		-0.24965	-0.52659	-0.43359	-0.36711	-0.40569	-0.33611	-0.40005		-0.54018	-0.48586	-0.18505	-0.53871	-0.59808	-0.57828	-0.57054
	0	-0.04482	-0.00189	-0.03391	0.029421	0.025311	0.093524	0.038759		-0.08398	-0.06524	-0.04199	0.014884	0.038754	0.078657	-0.00711		-0.11266	-0.06631	-0.29085	-0.05007	0.040753	-0.0117	-0.01768		-0.27886	-0.28412	-0.37685	-0.06606	-0.12373	-0.1372	-0.13811		-0.25107	-0.52555	-0.43504	-0.36532	-0.40363	-0.33436	-0.39805		-0.54092	-0.4879	-0.18867	-0.53854	-0.59769	-0.57844	-0.57075
	0.1	-0.04479	-0.00176	-0.03413	0.029458	0.025736	0.093737	0.039208		-0.08365	-0.06515	-0.04159	0.015194	0.039076	0.079183	-0.00715		-0.11196	-0.06557	-0.289	-0.05006	0.041194	-0.01075	-0.01727		-0.27776	-0.2826	-0.37662	-0.0647	-0.12225	-0.1357	-0.13675		-0.25245	-0.5245	-0.43645	-0.36353	-0.40156	-0.3326	-0.39601		-0.54161	-0.48991	-0.19227	-0.53833	-0.59726	-0.57856	-0.57092
	0.2	-0.04476	-0.00163	-0.03436	0.029495	0.026164	0.09395	0.03966		-0.08332	-0.06505	-0.04119	0.015507	0.039402	0.079708	-0.00719		-0.11126	-0.06484	-0.28715	-0.05006	0.041631	-0.0098	-0.01686		-0.27666	-0.28109	-0.37637	-0.06335	-0.12077	-0.1342	-0.1354		-0.25382	-0.52343	-0.43784	-0.36173	-0.39948	-0.33083	-0.39398		-0.54229	-0.49189	-0.19585	-0.53811	-0.59681	-0.57865	-0.57107
	0.3	-0.04473	-0.0015	-0.03459	0.029533	0.026596	0.094164	0.040114		-0.08299	-0.06496	-0.04081	0.015822	0.039731	0.080231	-0.00722		-0.11056	-0.0641	-0.2853	-0.05006	0.042065	-0.00885	-0.01645		-0.27557	-0.27959	-0.37611	-0.06199	-0.1193	-0.13271	-0.13405		-0.25517	-0.52235	-0.43921	-0.35992	-0.3974	-0.32905	-0.39193		-0.54294	-0.49384	-0.19941	-0.53786	-0.59634	-0.57872	-0.57119
	0.4	-0.0447	-0.00138	-0.03483	0.02957	0.027032	0.094377	0.04057		-0.08265	-0.06488	-0.04043	0.016139	0.040065	0.080753	-0.00725		-0.10987	-0.06337	-0.28345	-0.05007	0.042495	-0.00791	-0.01604		-0.27448	-0.2781	-0.37584	-0.06064	-0.11783	-0.13121	-0.13272		-0.25651	-0.52127	-0.44056	-0.3581	-0.39532	-0.32727	-0.38989		-0.54357	-0.49577	-0.20296	-0.53759	-0.59583	-0.57877	-0.57128
	0.5	-0.04467	-0.00125	-0.03507	0.029606	0.027471	0.09459	0.041028		-0.08232	-0.06479	-0.04007	0.016459	0.040402	0.081274	-0.00728		-0.10918	-0.06264	-0.28161	-0.05008	0.042922	-0.00696	-0.01564		-0.27339	-0.27661	-0.37556	-0.05929	-0.11637	-0.12973	-0.13139		-0.25783	-0.52017	-0.44188	-0.35628	-0.39323	-0.32548	-0.38783		-0.54418	-0.49767	-0.20649	-0.53731	-0.59531	-0.57878	-0.57135
	0.6	-0.04463	-0.00113	-0.03532	0.029642	0.027912	0.094803	0.041488		-0.08198	-0.06471	-0.03971	0.01678	0.040744	0.081792	-0.00731		-0.10849	-0.06191	-0.27977	-0.0501	0.043345	-0.00602	-0.01523		-0.27231	-0.27512	-0.37527	-0.05795	-0.11492	-0.12824	-0.13007		-0.25914	-0.51906	-0.44318	-0.35445	-0.39114	-0.32369	-0.38578		-0.54476	-0.49955	-0.21001	-0.537	-0.59476	-0.57877	-0.57139
	0.7	-0.04459	-0.00101	-0.03557	0.029676	0.028357	0.095015	0.041951		-0.08164	-0.06463	-0.03937	0.017103	0.041089	0.08231	-0.00733		-0.1078	-0.06119	-0.27793	-0.05012	0.043765	-0.00507	-0.01483		-0.27123	-0.27365	-0.37497	-0.0566	-0.11347	-0.12676	-0.12876		-0.26044	-0.51794	-0.44447	-0.35262	-0.38905	-0.32189	-0.38372		-0.54533	-0.50139	-0.21352	-0.53667	-0.59418	-0.57874	-0.57141
	0.8	-0.04456	-0.00088	-0.03583	0.029711	0.028805	0.095227	0.042415		-0.0813	-0.06456	-0.03903	0.017428	0.041439	0.082825	-0.00734		-0.10713	-0.06047	-0.2761	-0.05015	0.044181	-0.00413	-0.01443		-0.27015	-0.27218	-0.37465	-0.05526	-0.11203	-0.12528	-0.12746		-0.26172	-0.51681	-0.44573	-0.35078	-0.38695	-0.32009	-0.38165		-0.54587	-0.50321	-0.21701	-0.53633	-0.59358	-0.57868	-0.5714
	0.9	-0.04452	-0.00076	-0.0361	0.029744	0.029257	0.095439	0.042882		-0.08096	-0.06448	-0.0387	0.017755	0.041793	0.083339	-0.00736		-0.10646	-0.05975	-0.27428	-0.05019	0.044594	-0.00319	-0.01403		-0.26907	-0.27071	-0.37433	-0.05392	-0.11059	-0.12381	-0.12616		-0.26298	-0.51567	-0.44696	-0.34893	-0.38485	-0.31828	-0.37958		-0.54639	-0.50501	-0.22049	-0.53596	-0.59296	-0.57859	-0.57137
	1	-0.04448	-0.00064	-0.03637	0.029778	0.029711	0.09565	0.04335		-0.08062	-0.06441	-0.03839	0.018084	0.042151	0.083851	-0.00737		-0.1058	-0.05904	-0.27246	-0.05023	0.045004	-0.00225	-0.01363		-0.268	-0.26926	-0.37399	-0.05259	-0.10916	-0.12233	-0.12487		-0.26423	-0.51452	-0.44818	-0.34708	-0.38275	-0.31646	-0.37751		-0.54689	-0.50677	-0.22395	-0.53558	-0.59231	-0.57848	-0.57131
	1.1	-0.04444	-0.00053	-0.03665	0.02981	0.030169	0.095861	0.043821		-0.08028	-0.06434	-0.03808	0.018415	0.042513	0.084361	-0.00738		-0.10513	-0.05833	-0.27064	-0.05027	0.045411	-0.00131	-0.01323		-0.26693	-0.26781	-0.37365	-0.05126	-0.10773	-0.12087	-0.1236		-0.26547	-0.51337	-0.44938	-0.34522	-0.38065	-0.31464	-0.37544		-0.54736	-0.50851	-0.22739	-0.53518	-0.59164	-0.57835	-0.57122
	1.2	-0.0444	-0.00041	-0.03693	0.029842	0.03063	0.096071	0.044293		-0.07994	-0.06428	-0.03779	0.018748	0.042879	0.08487	-0.00738		-0.10447	-0.05762	-0.26883	-0.05032	0.045815	-0.00037	-0.01284		-0.26586	-0.26636	-0.37329	-0.04993	-0.10631	-0.1194	-0.12233		-0.26669	-0.5122	-0.45055	-0.34335	-0.37854	-0.31282	-0.37336		-0.54782	-0.51023	-0.23082	-0.53475	-0.59094	-0.57818	-0.57112
	1.3	-0.04435	-0.00029	-0.03722	0.029873	0.031093	0.09628	0.044767		-0.07959	-0.06421	-0.0375	0.019083	0.04325	0.085377	-0.00738		-0.10381	-0.05692	-0.26702	-0.05038	0.046215	0.000569	-0.01244		-0.2648	-0.26493	-0.37293	-0.0486	-0.1049	-0.11794	-0.12106		-0.2679	-0.51103	-0.4517	-0.34148	-0.37644	-0.31099	-0.37128		-0.54825	-0.51192	-0.23424	-0.53431	-0.59022	-0.578	-0.57098
	1.4	-0.04431	-0.00018	-0.03751	0.029904	0.03156	0.096489	0.045243		-0.07925	-0.06415	-0.03723	0.019419	0.043625	0.085882	-0.00738		-0.10316	-0.05622	-0.26522	-0.05043	0.046613	0.001507	-0.01205		-0.26374	-0.2635	-0.37255	-0.04727	-0.10349	-0.11649	-0.11981		-0.26909	-0.50985	-0.45284	-0.33961	-0.37433	-0.30915	-0.3692		-0.54867	-0.51358	-0.23764	-0.53385	-0.58948	-0.57779	-0.57082
	1.5	-0.04426	-6.8e-05	-0.03781	0.029934	0.03203	0.096696	0.045722		-0.0789	-0.0641	-0.03696	0.019758	0.044004	0.086386	-0.00737		-0.1025	-0.05552	-0.26343	-0.0505	0.047007	0.002443	-0.01165		-0.26268	-0.26208	-0.37216	-0.04595	-0.10209	-0.11503	-0.11856		-0.27027	-0.50866	-0.45395	-0.33773	-0.37221	-0.30731	-0.36711		-0.54907	-0.51521	-0.24102	-0.53337	-0.58872	-0.57755	-0.57064
	1.6	-0.04422	4.35e-05	-0.03812	0.029963	0.032503	0.096904	0.046202		-0.07855	-0.06404	-0.0367	0.020098	0.044388	0.086887	-0.00736		-0.10185	-0.05482	-0.26164	-0.05057	0.047399	0.003379	-0.01126		-0.26163	-0.26066	-0.37177	-0.04463	-0.1007	-0.11358	-0.11732		-0.27143	-0.50746	-0.45504	-0.33584	-0.3701	-0.30546	-0.36502		-0.54944	-0.51682	-0.24439	-0.53287	-0.58793	-0.5773	-0.57044
	1.7	-0.04417	0.000153	-0.03843	0.029991	0.032979	0.09711	0.046683		-0.0782	-0.06399	-0.03646	0.02044	0.044776	0.087386	-0.00735		-0.1012	-0.05413	-0.25986	-0.05064	0.047787	0.004313	-0.01087		-0.26058	-0.25925	-0.37136	-0.04331	-0.09931	-0.11214	-0.11609		-0.27258	-0.50625	-0.45611	-0.33395	-0.36798	-0.30361	-0.36293		-0.54979	-0.51841	-0.24774	-0.53235	-0.58712	-0.57701	-0.57021
	1.8	-0.04412	0.000261	-0.03875	0.030019	0.033458	0.097316	0.047167		-0.07785	-0.06395	-0.03622	0.020784	0.045169	0.087884	-0.00733		-0.10055	-0.05344	-0.25808	-0.05072	0.048173	0.005246	-0.01048		-0.25953	-0.25785	-0.37095	-0.042	-0.09792	-0.1107	-0.11487		-0.27372	-0.50504	-0.45716	-0.33205	-0.36587	-0.30176	-0.36084		-0.55013	-0.51997	-0.25108	-0.53182	-0.58629	-0.57671	-0.56995
	1.9	-0.04406	0.000366	-0.03907	0.030045	0.03394	0.09752	0.047652		-0.0775	-0.0639	-0.036	0.02113	0.045566	0.088379	-0.00731		-0.0999	-0.05276	-0.25631	-0.0508	0.048557	0.006178	-0.01009		-0.25848	-0.25646	-0.37052	-0.04069	-0.09654	-0.10926	-0.11365		-0.27484	-0.50382	-0.45819	-0.33015	-0.36375	-0.2999	-0.35874		-0.55045	-0.5215	-0.2544	-0.53126	-0.58544	-0.57638	-0.56967
	2	-0.04401	0.000471	-0.0394	0.030071	0.034425	0.097724	0.048139		-0.07715	-0.06386	-0.03578	0.021478	0.045968	0.088872	-0.00728		-0.09926	-0.05207	-0.25455	-0.05088	0.048937	0.007109	-0.00969		-0.25744	-0.25507	-0.37009	-0.03938	-0.09517	-0.10782	-0.11244		-0.27595	-0.50259	-0.45919	-0.32825	-0.36163	-0.29803	-0.35665		-0.55074	-0.52301	-0.2577	-0.53069	-0.58456	-0.57603	-0.56937
	2.1	-0.04396	0.000573	-0.03974	0.030097	0.034913	0.097926	0.048628		-0.07679	-0.06383	-0.03558	0.021827	0.046374	0.089364	-0.00725		-0.09861	-0.05139	-0.25279	-0.05097	0.049315	0.008039	-0.0093		-0.2564	-0.25369	-0.36964	-0.03807	-0.0938	-0.10639	-0.11124		-0.27704	-0.50136	-0.46018	-0.32633	-0.35951	-0.29616	-0.35455		-0.55102	-0.52449	-0.26099	-0.5301	-0.58367	-0.57565	-0.56905
	2.2	-0.0439	0.000673	-0.04008	0.030121	0.035403	0.098128	0.049119		-0.07644	-0.06379	-0.03538	0.022179	0.046785	0.089853	-0.00722		-0.09797	-0.05072	-0.25104	-0.05107	0.049691	0.008968	-0.00891		-0.25537	-0.25232	-0.36919	-0.03677	-0.09244	-0.10496	-0.11005		-0.27812	-0.50012	-0.46115	-0.32442	-0.35739	-0.29429	-0.35245		-0.55128	-0.52594	-0.26427	-0.52949	-0.58275	-0.57525	-0.5687
	2.3	-0.04384	0.000772	-0.04043	0.030144	0.035897	0.098328	0.04961		-0.07608	-0.06376	-0.0352	0.022532	0.0472	0.090339	-0.00718		-0.09734	-0.05005	-0.2493	-0.05117	0.050064	0.009896	-0.00852		-0.25434	-0.25096	-0.36873	-0.03547	-0.09109	-0.10354	-0.10887		-0.27918	-0.49887	-0.4621	-0.32249	-0.35527	-0.29241	-0.35035		-0.55152	-0.52737	-0.26752	-0.52886	-0.58181	-0.57483	-0.56833
	2.4	-0.04378	0.000868	-0.04079	0.030167	0.036394	0.098527	0.050104		-0.07572	-0.06373	-0.03503	0.022886	0.04762	0.090824	-0.00714		-0.0967	-0.04938	-0.24757	-0.05127	0.050435	0.010823	-0.00813		-0.25331	-0.2496	-0.36826	-0.03417	-0.08973	-0.10212	-0.10769		-0.28023	-0.49762	-0.46303	-0.32057	-0.35315	-0.29052	-0.34825		-0.55174	-0.52878	-0.27076	-0.52821	-0.58085	-0.57439	-0.56793
	2.5	-0.04372	0.000963	-0.04115	0.030189	0.036894	0.098725	0.050599		-0.07536	-0.06371	-0.03487	0.023243	0.048044	0.091306	-0.0071		-0.09606	-0.04871	-0.24584	-0.05137	0.050803	0.011748	-0.00774		-0.25228	-0.24825	-0.36778	-0.03287	-0.08839	-0.1007	-0.10652		-0.28126	-0.49637	-0.46393	-0.31864	-0.35102	-0.28863	-0.34615		-0.55194	-0.53016	-0.27398	-0.52755	-0.57987	-0.57393	-0.56752
	2.6	-0.04366	0.001055	-0.04152	0.03021	0.037397	0.098921	0.051095		-0.075	-0.06369	-0.03472	0.0236	0.048473	0.091786	-0.00705		-0.09543	-0.04804	-0.24412	-0.05148	0.05117	0.012672	-0.00735		-0.25126	-0.24691	-0.36729	-0.03158	-0.08705	-0.09929	-0.10535		-0.28228	-0.4951	-0.46482	-0.3167	-0.3489	-0.28674	-0.34405		-0.55213	-0.53152	-0.27719	-0.52687	-0.57887	-0.57344	-0.56708
	2.7	-0.04359	0.001146	-0.0419	0.03023	0.037902	0.099116	0.051593		-0.07464	-0.06367	-0.03458	0.02396	0.048906	0.092264	-0.007		-0.0948	-0.04738	-0.24241	-0.0516	0.051534	0.013595	-0.00696		-0.25024	-0.24558	-0.3668	-0.03029	-0.08572	-0.09788	-0.1042		-0.28329	-0.49384	-0.46569	-0.31476	-0.34678	-0.28484	-0.34195		-0.5523	-0.53285	-0.28038	-0.52617	-0.57785	-0.57293	-0.56662
	2.8	-0.04352	0.001235	-0.04229	0.030249	0.038411	0.09931	0.052093		-0.07428	-0.06366	-0.03446	0.024321	0.049343	0.092739	-0.00694		-0.09417	-0.04673	-0.24071	-0.05171	0.051896	0.014517	-0.00657		-0.24922	-0.24425	-0.36629	-0.02901	-0.08439	-0.09648	-0.10305		-0.28428	-0.49256	-0.46654	-0.31281	-0.34465	-0.28294	-0.33985		-0.55245	-0.53416	-0.28355	-0.52545	-0.57681	-0.5724	-0.56613
	2.9	-0.04345	0.001321	-0.04268	0.030267	0.038922	0.099502	0.052593		-0.07392	-0.06365	-0.03434	0.024684	0.049785	0.093212	-0.00689		-0.09354	-0.04607	-0.23902	-0.05183	0.052256	0.015438	-0.00618		-0.2482	-0.24294	-0.36578	-0.02772	-0.08307	-0.09508	-0.10191		-0.28526	-0.49129	-0.46737	-0.31086	-0.34253	-0.28104	-0.33775		-0.55258	-0.53544	-0.28671	-0.52472	-0.57575	-0.57185	-0.56562
	3	-0.04338	0.001405	-0.04308	0.030284	0.039437	0.099692	0.053095		-0.07355	-0.06364	-0.03424	0.025049	0.050231	0.093682	-0.00682		-0.09292	-0.04542	-0.23733	-0.05196	0.052614	0.016357	-0.00578		-0.24719	-0.24163	-0.36526	-0.02644	-0.08175	-0.09368	-0.10077		-0.28622	-0.49	-0.46819	-0.3089	-0.3404	-0.27913	-0.33565		-0.55269	-0.5367	-0.28985	-0.52396	-0.57467	-0.57128	-0.56509
	3.1	-0.04331	0.001488	-0.04348	0.0303	0.039954	0.099881	0.053597		-0.07318	-0.06364	-0.03415	0.025415	0.050682	0.094151	-0.00676		-0.0923	-0.04477	-0.23566	-0.05209	0.052971	0.017276	-0.00539		-0.24618	-0.24032	-0.36473	-0.02516	-0.08044	-0.09228	-0.09965		-0.28717	-0.48872	-0.46898	-0.30695	-0.33828	-0.27721	-0.33355		-0.55279	-0.53793	-0.29297	-0.52319	-0.57357	-0.57068	-0.56454
	3.2	-0.04323	0.001568	-0.0439	0.030316	0.040474	0.100068	0.054101		-0.07282	-0.06364	-0.03406	0.025784	0.051137	0.094616	-0.00668		-0.09167	-0.04413	-0.23399	-0.05222	0.053325	0.018192	-0.005		-0.24518	-0.23903	-0.36419	-0.02389	-0.07913	-0.09089	-0.09853		-0.28811	-0.48743	-0.46976	-0.30498	-0.33615	-0.2753	-0.33145		-0.55287	-0.53914	-0.29608	-0.52241	-0.57245	-0.57007	-0.56397
	3.3	-0.04316	0.001645	-0.04432	0.03033	0.040997	0.100253	0.054607		-0.07245	-0.06364	-0.034	0.026153	0.051597	0.09508	-0.00661		-0.09106	-0.04349	-0.23233	-0.05235	0.053678	0.019108	-0.0046		-0.24418	-0.23774	-0.36365	-0.02261	-0.07783	-0.08951	-0.09741		-0.28903	-0.48613	-0.47051	-0.30301	-0.33403	-0.27337	-0.32935		-0.55294	-0.54032	-0.29917	-0.5216	-0.57131	-0.56943	-0.56338
	3.4	-0.04308	0.00172	-0.04474	0.030343	0.041522	0.100437	0.055113		-0.07207	-0.06365	-0.03394	0.026525	0.05206	0.09554	-0.00653		-0.09044	-0.04285	-0.23068	-0.05248	0.05403	0.020022	-0.00421		-0.24318	-0.23646	-0.3631	-0.02134	-0.07653	-0.08813	-0.0963		-0.28993	-0.48484	-0.47125	-0.30104	-0.33191	-0.27145	-0.32725		-0.55299	-0.54149	-0.30224	-0.52078	-0.57016	-0.56878	-0.56276
	3.5	-0.04299	0.001793	-0.04518	0.030356	0.042051	0.100619	0.055621		-0.0717	-0.06366	-0.03389	0.026898	0.052528	0.095998	-0.00645		-0.08982	-0.04221	-0.22905	-0.05262	0.05438	0.020935	-0.00381		-0.24218	-0.23519	-0.36254	-0.02008	-0.07524	-0.08675	-0.0952		-0.29083	-0.48354	-0.47197	-0.29906	-0.32979	-0.26952	-0.32516		-0.55302	-0.54262	-0.3053	-0.51994	-0.56898	-0.5681	-0.56213
	3.6	-0.04291	0.001864	-0.04562	0.030367	0.042582	0.100799	0.056129		-0.07133	-0.06367	-0.03386	0.027273	0.053001	0.096454	-0.00636		-0.08921	-0.04158	-0.22742	-0.05277	0.054728	0.021846	-0.00341		-0.24119	-0.23393	-0.36197	-0.01881	-0.07395	-0.08537	-0.09411		-0.2917	-0.48223	-0.47268	-0.29708	-0.32767	-0.26759	-0.32306		-0.55304	-0.54374	-0.30833	-0.51909	-0.56779	-0.56741	-0.56147
	3.7	-0.04282	0.001932	-0.04607	0.030377	0.043117	0.100977	0.056639		-0.07095	-0.06369	-0.03384	0.02765	0.053478	0.096907	-0.00627		-0.08859	-0.04095	-0.2258	-0.05291	0.055075	0.022756	-0.00302		-0.2402	-0.23267	-0.3614	-0.01755	-0.07267	-0.084	-0.09302		-0.29257	-0.48092	-0.47336	-0.29509	-0.32554	-0.26565	-0.32097		-0.55304	-0.54483	-0.31136	-0.51821	-0.56658	-0.5667	-0.56079
	3.8	-0.04273	0.001998	-0.04653	0.030386	0.043654	0.101153	0.057149		-0.07057	-0.06371	-0.03383	0.028029	0.053958	0.097357	-0.00618		-0.08798	-0.04032	-0.22419	-0.05306	0.055421	0.023665	-0.00262		-0.23921	-0.23143	-0.36082	-0.01629	-0.0714	-0.08263	-0.09194		-0.29342	-0.47961	-0.47403	-0.2931	-0.32342	-0.26371	-0.31888		-0.55302	-0.5459	-0.31436	-0.51732	-0.56535	-0.56596	-0.56009
	3.9	-0.04264	0.002061	-0.04699	0.030395	0.044193	0.101327	0.057661		-0.07019	-0.06374	-0.03383	0.028409	0.054443	0.097805	-0.00608		-0.08737	-0.0397	-0.22259	-0.05321	0.055765	0.024572	-0.00221		-0.23822	-0.23019	-0.36023	-0.01504	-0.07012	-0.08127	-0.09086		-0.29426	-0.4783	-0.47468	-0.29111	-0.32131	-0.26176	-0.31679		-0.55299	-0.54694	-0.31735	-0.51642	-0.56411	-0.56521	-0.55938
	4	-0.04255	0.002122	-0.04747	0.030402	0.044736	0.101499	0.058173		-0.06981	-0.06377	-0.03385	0.028791	0.054933	0.09825	-0.00597		-0.08676	-0.03908	-0.22101	-0.05336	0.056109	0.025478	-0.00181		-0.23724	-0.22895	-0.35964	-0.01378	-0.06886	-0.07991	-0.08979		-0.29508	-0.47699	-0.47532	-0.28911	-0.31919	-0.25981	-0.3147		-0.55295	-0.54796	-0.32031	-0.5155	-0.56284	-0.56444	-0.55864
	4.1	-0.04245	0.00218	-0.04795	0.030407	0.045281	0.101669	0.058686		-0.06943	-0.0638	-0.03387	0.029175	0.055426	0.098692	-0.00587		-0.08615	-0.03846	-0.21943	-0.05351	0.056451	0.026383	-0.00141		-0.23626	-0.22773	-0.35904	-0.01253	-0.0676	-0.07855	-0.08873		-0.29588	-0.47567	-0.47594	-0.28711	-0.31707	-0.25786	-0.31261		-0.55289	-0.54896	-0.32327	-0.51456	-0.56156	-0.56365	-0.55788
	4.2	-0.04235	0.002236	-0.04844	0.030412	0.045829	0.101836	0.0592		-0.06904	-0.06384	-0.03391	0.029561	0.055924	0.099132	-0.00575		-0.08555	-0.03784	-0.21787	-0.05367	0.056793	0.027286	-0.001		-0.23528	-0.22651	-0.35843	-0.01129	-0.06634	-0.07719	-0.08767		-0.29668	-0.47435	-0.47654	-0.28511	-0.31496	-0.25591	-0.31053		-0.55282	-0.54994	-0.3262	-0.5136	-0.56027	-0.56284	-0.5571
	4.3	-0.04225	0.002289	-0.04893	0.030416	0.046379	0.102001	0.059714		-0.06865	-0.06388	-0.03396	0.029949	0.056426	0.099569	-0.00564		-0.08494	-0.03723	-0.21631	-0.05383	0.057134	0.028187	-0.00059		-0.23431	-0.2253	-0.35782	-0.01004	-0.06509	-0.07584	-0.08662		-0.29746	-0.47303	-0.47712	-0.2831	-0.31284	-0.25395	-0.30844		-0.55273	-0.55089	-0.32912	-0.51263	-0.55895	-0.56201	-0.5563
	4.4	-0.04214	0.00234	-0.04944	0.030419	0.046932	0.102164	0.06023		-0.06826	-0.06392	-0.03403	0.030338	0.056932	0.100003	-0.00552		-0.08434	-0.03662	-0.21477	-0.05399	0.057474	0.029088	-0.00018		-0.23333	-0.2241	-0.3572	-0.0088	-0.06384	-0.0745	-0.08557		-0.29822	-0.4717	-0.47769	-0.28108	-0.31073	-0.25199	-0.30636		-0.55262	-0.55182	-0.33202	-0.51164	-0.55762	-0.56116	-0.55548
	4.5	-0.04203	0.002388	-0.04995	0.030421	0.047488	0.102325	0.060746		-0.06787	-0.06397	-0.0341	0.03073	0.057443	0.100435	-0.00539		-0.08374	-0.03601	-0.21324	-0.05415	0.057814	0.029987	0.000228		-0.23236	-0.22291	-0.35657	-0.00756	-0.0626	-0.07316	-0.08453		-0.29897	-0.47038	-0.47825	-0.27907	-0.30862	-0.25002	-0.30429		-0.55251	-0.55273	-0.3349	-0.51064	-0.55628	-0.5603	-0.55465
	4.6	-0.04192	0.002433	-0.05047	0.030421	0.048046	0.102483	0.061262		-0.06748	-0.06402	-0.03419	0.031123	0.057957	0.100864	-0.00527		-0.08314	-0.03541	-0.21172	-0.05431	0.058153	0.030884	0.000643		-0.23139	-0.22173	-0.35594	-0.00633	-0.06136	-0.07182	-0.0835		-0.29971	-0.46905	-0.47879	-0.27705	-0.30651	-0.24805	-0.30221		-0.55238	-0.55362	-0.33777	-0.50962	-0.55492	-0.55942	-0.55379
	4.7	-0.04181	0.002476	-0.051	0.03042	0.048606	0.102638	0.061779		-0.06708	-0.06407	-0.03429	0.031519	0.058477	0.10129	-0.00513		-0.08254	-0.03481	-0.21021	-0.05447	0.058492	0.03178	0.001059		-0.23043	-0.22055	-0.3553	-0.00509	-0.06012	-0.07048	-0.08247		-0.30043	-0.46772	-0.47931	-0.27503	-0.30441	-0.24608	-0.30014		-0.55223	-0.55448	-0.34061	-0.50858	-0.55354	-0.55852	-0.55291
	4.8	-0.04169	0.002516	-0.05154	0.030419	0.049169	0.102791	0.062297		-0.06668	-0.06413	-0.03441	0.031916	0.059	0.101713	-0.005		-0.08194	-0.03421	-0.20872	-0.05464	0.05883	0.032675	0.001479		-0.22946	-0.21938	-0.35466	-0.00386	-0.05889	-0.06915	-0.08144		-0.30114	-0.4664	-0.47982	-0.273	-0.3023	-0.2441	-0.29806		-0.55208	-0.55532	-0.34345	-0.50753	-0.55215	-0.5576	-0.55202
	4.9	-0.04157	0.002553	-0.05208	0.030416	0.049735	0.102942	0.062816		-0.06628	-0.06419	-0.03454	0.032315	0.059528	0.102134	-0.00486		-0.08134	-0.03361	-0.20724	-0.05481	0.059169	0.033568	0.0019		-0.2285	-0.21822	-0.35401	-0.00263	-0.05767	-0.06782	-0.08042		-0.30184	-0.46507	-0.48031	-0.27097	-0.3002	-0.24213	-0.296		-0.55191	-0.55614	-0.34626	-0.50646	-0.55074	-0.55666	-0.55111
	5	-0.04145	0.002588	-0.05264	0.030412	0.050303	0.103089	0.063334		-0.06588	-0.06426	-0.03467	0.032717	0.06006	0.102552	-0.00471		-0.08074	-0.03301	-0.20577	-0.05497	0.059507	0.03446	0.002325		-0.22754	-0.21707	-0.35336	-0.00141	-0.05645	-0.06649	-0.0794		-0.30252	-0.46374	-0.48079	-0.26894	-0.2981	-0.24014	-0.29393		-0.55172	-0.55694	-0.34905	-0.50538	-0.54932	-0.55571	-0.55018
	5.1	-0.04132	0.002621	-0.0532	0.030407	0.050873	0.103234	0.063854		-0.06547	-0.06433	-0.03483	0.03312	0.060596	0.102967	-0.00456		-0.08014	-0.03242	-0.20431	-0.05514	0.059845	0.03535	0.002753		-0.22658	-0.21592	-0.3527	-0.00019	-0.05523	-0.06517	-0.07839		-0.30318	-0.46241	-0.48125	-0.2669	-0.296	-0.23816	-0.29187		-0.55153	-0.55772	-0.35183	-0.50428	-0.54789	-0.55475	-0.54923
	5.2	-0.04119	0.00265	-0.05377	0.030402	0.051445	0.103377	0.064373		-0.06506	-0.0644	-0.03499	0.033526	0.061136	0.10338	-0.0044		-0.07954	-0.03183	-0.20287	-0.05531	0.060183	0.036239	0.003185		-0.22563	-0.21478	-0.35204	0.001034	-0.05402	-0.06385	-0.07739		-0.30384	-0.46108	-0.4817	-0.26487	-0.29391	-0.23617	-0.28981		-0.55132	-0.55847	-0.35459	-0.50316	-0.54643	-0.55376	-0.54826
	5.3	-0.04106	0.002677	-0.05435	0.030395	0.05202	0.103516	0.064894		-0.06465	-0.06448	-0.03517	0.033933	0.061681	0.103789	-0.00424		-0.07895	-0.03124	-0.20143	-0.05548	0.060521	0.037127	0.003619		-0.22467	-0.21365	-0.35137	0.002251	-0.05281	-0.06254	-0.07638		-0.30447	-0.45975	-0.48213	-0.26283	-0.29181	-0.23418	-0.28775		-0.5511	-0.55921	-0.35734	-0.50203	-0.54497	-0.55276	-0.54728
	5.4	-0.04092	0.002701	-0.05494	0.030387	0.052597	0.103653	0.065414		-0.06424	-0.06456	-0.03536	0.034343	0.06223	0.104196	-0.00408		-0.07835	-0.03065	-0.20002	-0.05565	0.06086	0.038013	0.004057		-0.22372	-0.21253	-0.35069	0.003466	-0.0516	-0.06123	-0.07538		-0.3051	-0.45842	-0.48256	-0.26078	-0.28972	-0.23219	-0.28569		-0.55086	-0.55992	-0.36006	-0.50089	-0.54349	-0.55174	-0.54627
	5.5	-0.04078	0.002723	-0.05553	0.030378	0.053176	0.103787	0.065935		-0.06382	-0.06464	-0.03556	0.034754	0.062783	0.104601	-0.00391		-0.07775	-0.03007	-0.19861	-0.05582	0.061198	0.038898	0.004499		-0.22277	-0.21141	-0.35002	0.004678	-0.0504	-0.05992	-0.07439		-0.30571	-0.45709	-0.48296	-0.25873	-0.28764	-0.23019	-0.28364		-0.55062	-0.56061	-0.36277	-0.49973	-0.542	-0.55071	-0.54525
	5.6	-0.04063	0.002741	-0.05614	0.030369	0.053757	0.103918	0.066456		-0.0634	-0.06472	-0.03577	0.035168	0.063341	0.105003	-0.00374		-0.07716	-0.02949	-0.19722	-0.05599	0.061537	0.039782	0.004944		-0.22182	-0.21031	-0.34933	0.005888	-0.0492	-0.05861	-0.0734		-0.30631	-0.45576	-0.48336	-0.25669	-0.28555	-0.22819	-0.28159		-0.55036	-0.56129	-0.36546	-0.49855	-0.54049	-0.54966	-0.54422
	5.7	-0.04048	0.002758	-0.05675	0.030358	0.054341	0.104047	0.066978		-0.06297	-0.06481	-0.036	0.035584	0.063903	0.105401	-0.00356		-0.07656	-0.02891	-0.19584	-0.05616	0.061877	0.040664	0.005394		-0.22087	-0.20922	-0.34865	0.007096	-0.04801	-0.05731	-0.07241		-0.30689	-0.45443	-0.48374	-0.25463	-0.28347	-0.22619	-0.27955		-0.55009	-0.56194	-0.36813	-0.49736	-0.53897	-0.54859	-0.54316
	5.8	-0.04033	0.002771	-0.05737	0.030346	0.054926	0.104172	0.0675		-0.06255	-0.06491	-0.03624	0.036003	0.06447	0.105798	-0.00338		-0.07597	-0.02833	-0.19448	-0.05633	0.062217	0.041545	0.005848		-0.21992	-0.20814	-0.34796	0.008301	-0.04682	-0.05601	-0.07143		-0.30746	-0.45311	-0.48411	-0.25258	-0.28139	-0.22418	-0.2775		-0.54981	-0.56257	-0.37079	-0.49615	-0.53744	-0.54751	-0.54209
	5.9	-0.04017	0.002782	-0.058	0.030333	0.055514	0.104295	0.068022		-0.06211	-0.065	-0.03649	0.036423	0.065041	0.106192	-0.00319		-0.07537	-0.02775	-0.19313	-0.0565	0.062558	0.042425	0.006306		-0.21898	-0.20707	-0.34726	0.009503	-0.04563	-0.05471	-0.07045		-0.30802	-0.45178	-0.48446	-0.25052	-0.27932	-0.22217	-0.27546		-0.54952	-0.56318	-0.37343	-0.49493	-0.53589	-0.54642	-0.541
	6	-0.04001	0.00279	-0.05864	0.03032	0.056105	0.104414	0.068545		-0.06168	-0.0651	-0.03676	0.036846	0.065617	0.106583	-0.00299		-0.07477	-0.02718	-0.19179	-0.05667	0.0629	0.043304	0.00677		-0.21803	-0.206	-0.34656	0.010704	-0.04445	-0.05342	-0.06947		-0.30856	-0.45045	-0.4848	-0.24846	-0.27724	-0.22016	-0.27342		-0.54922	-0.56377	-0.37605	-0.4937	-0.53433	-0.54531	-0.5399
	6.1	-0.03984	0.002796	-0.05929	0.030305	0.056697	0.104531	0.069068		-0.06124	-0.06521	-0.03703	0.037271	0.066197	0.106971	-0.0028		-0.07418	-0.02661	-0.19047	-0.05684	0.063243	0.044181	0.007238		-0.21709	-0.20495	-0.34586	0.011901	-0.04327	-0.05213	-0.06849		-0.30909	-0.44913	-0.48513	-0.2464	-0.27517	-0.21815	-0.27139		-0.5489	-0.56434	-0.37865	-0.49245	-0.53276	-0.54418	-0.53878
	6.2	-0.03967	0.0028	-0.05995	0.03029	0.057291	0.104645	0.069591		-0.0608	-0.06531	-0.03732	0.037698	0.066783	0.107357	-0.00259		-0.07358	-0.02603	-0.18916	-0.05701	0.063587	0.045058	0.007711		-0.21614	-0.2039	-0.34515	0.013097	-0.04209	-0.05084	-0.06752		-0.30961	-0.44781	-0.48545	-0.24433	-0.27311	-0.21613	-0.26936		-0.54858	-0.56489	-0.38124	-0.49118	-0.53118	-0.54304	-0.53764
	6.3	-0.03949	0.002801	-0.06062	0.030273	0.057887	0.104755	0.070115		-0.06035	-0.06542	-0.03763	0.038128	0.067373	0.107741	-0.00239		-0.07298	-0.02546	-0.18787	-0.05717	0.063931	0.045933	0.008189		-0.2152	-0.20285	-0.34444	0.014291	-0.04092	-0.04955	-0.06655		-0.31011	-0.44649	-0.48576	-0.24226	-0.27104	-0.21411	-0.26733		-0.54824	-0.56542	-0.38381	-0.4899	-0.52958	-0.54189	-0.53648
	6.4	-0.03931	0.002799	-0.06129	0.030256	0.058485	0.104863	0.070638		-0.0599	-0.06553	-0.03794	0.03856	0.067969	0.108122	-0.00217		-0.07238	-0.0249	-0.18659	-0.05734	0.064277	0.046807	0.008674		-0.21426	-0.20182	-0.34373	0.015482	-0.03975	-0.04827	-0.06559		-0.3106	-0.44517	-0.48605	-0.24019	-0.26899	-0.21209	-0.2653		-0.5479	-0.56594	-0.38636	-0.48861	-0.52798	-0.54072	-0.53532
	6.5	-0.03913	0.002795	-0.06197	0.030238	0.059085	0.104968	0.071162		-0.05944	-0.06565	-0.03827	0.038995	0.06857	0.1085	-0.00196		-0.07178	-0.02433	-0.18533	-0.0575	0.064625	0.04768	0.009163		-0.21331	-0.20079	-0.34301	0.016671	-0.03858	-0.04699	-0.06462		-0.31107	-0.44385	-0.48633	-0.23812	-0.26693	-0.21006	-0.26328		-0.54754	-0.56643	-0.38889	-0.4873	-0.52636	-0.53953	-0.53413
	6.6	-0.03894	0.002789	-0.06267	0.030219	0.059687	0.105069	0.071687		-0.05898	-0.06577	-0.03861	0.039432	0.069175	0.108877	-0.00173		-0.07118	-0.02376	-0.18408	-0.05766	0.064974	0.048551	0.009659		-0.21237	-0.19977	-0.34229	0.017859	-0.03741	-0.04571	-0.06366		-0.31154	-0.44253	-0.4866	-0.23604	-0.26488	-0.20803	-0.26126		-0.54718	-0.5669	-0.3914	-0.48597	-0.52473	-0.53833	-0.53293
	6.7	-0.03874	0.002781	-0.06337	0.030199	0.060292	0.105167	0.072211		-0.05852	-0.06589	-0.03896	0.039871	0.069786	0.109251	-0.0015		-0.07058	-0.0232	-0.18285	-0.05782	0.065324	0.049422	0.010161		-0.21143	-0.19875	-0.34157	0.019044	-0.03625	-0.04443	-0.0627		-0.31199	-0.44122	-0.48686	-0.23396	-0.26283	-0.206	-0.25925		-0.5468	-0.56736	-0.3939	-0.48463	-0.52309	-0.53712	-0.53171
	6.8	-0.03854	0.002771	-0.06408	0.030179	0.060898	0.105263	0.072736		-0.05805	-0.06601	-0.03933	0.040313	0.070403	0.109622	-0.00127		-0.06998	-0.02263	-0.18163	-0.05798	0.065677	0.050292	0.010669		-0.21049	-0.19774	-0.34084	0.020227	-0.03509	-0.04316	-0.06174		-0.31242	-0.43991	-0.48711	-0.23188	-0.26078	-0.20397	-0.25723		-0.54642	-0.56779	-0.39638	-0.48328	-0.52143	-0.5359	-0.53048
	6.9	-0.03833	0.002758	-0.0648	0.030157	0.061506	0.105354	0.073261		-0.05757	-0.06613	-0.03971	0.040758	0.071025	0.109991	-0.00103		-0.06938	-0.02207	-0.18043	-0.05813	0.066031	0.051161	0.011183		-0.20955	-0.19674	-0.34011	0.021409	-0.03393	-0.04188	-0.06078		-0.31284	-0.4386	-0.48735	-0.2298	-0.25874	-0.20193	-0.25522		-0.54602	-0.56821	-0.39885	-0.48191	-0.51977	-0.53466	-0.52924
	7	-0.03811	0.002743	-0.06553	0.030136	0.062117	0.105443	0.073787		-0.0571	-0.06626	-0.0401	0.041206	0.071652	0.110358	-0.00079		-0.06877	-0.02151	-0.17924	-0.05828	0.066387	0.052029	0.011705		-0.2086	-0.19575	-0.33938	0.022588	-0.03277	-0.04061	-0.05983		-0.31325	-0.43729	-0.48758	-0.22771	-0.2567	-0.19989	-0.25321		-0.54562	-0.56861	-0.40129	-0.48053	-0.51809	-0.53341	-0.52798
	7.1	-0.03789	0.002726	-0.06627	0.030114	0.06273	0.105529	0.074312		-0.05661	-0.06639	-0.0405	0.041656	0.072284	0.110723	-0.00054		-0.06816	-0.02095	-0.17807	-0.05843	0.066745	0.052897	0.012233		-0.20766	-0.19476	-0.33864	0.023766	-0.03162	-0.03935	-0.05887		-0.31365	-0.43599	-0.48779	-0.22562	-0.25467	-0.19785	-0.25121		-0.5452	-0.56899	-0.40372	-0.47913	-0.51641	-0.53214	-0.5267
	7.2	-0.03767	0.002707	-0.06702	0.030091	0.063344	0.105611	0.074838		-0.05612	-0.06652	-0.04092	0.042109	0.072922	0.111085	-0.00028		-0.06755	-0.02039	-0.17692	-0.05858	0.067106	0.053763	0.012769		-0.20672	-0.19378	-0.33791	0.024942	-0.03046	-0.03808	-0.05791		-0.31403	-0.43468	-0.488	-0.22353	-0.25264	-0.1958	-0.24921		-0.54478	-0.56935	-0.40613	-0.47772	-0.51471	-0.53086	-0.52541
	7.3	-0.03744	0.002686	-0.06777	0.030068	0.063961	0.105689	0.075364		-0.05562	-0.06666	-0.04135	0.042565	0.073565	0.111446	-2.1e-05		-0.06694	-0.01983	-0.17578	-0.05872	0.067469	0.054629	0.013312		-0.20577	-0.1928	-0.33717	0.026116	-0.02931	-0.03681	-0.05696		-0.3144	-0.43338	-0.48819	-0.22144	-0.25061	-0.19376	-0.24721		-0.54435	-0.5697	-0.40852	-0.4763	-0.51301	-0.52957	-0.5241
	7.4	-0.0372	0.002663	-0.06854	0.030044	0.06458	0.105765	0.075891		-0.05512	-0.06679	-0.0418	0.043024	0.074214	0.111804	0.000246		-0.06633	-0.01927	-0.17465	-0.05886	0.067834	0.055495	0.013862		-0.20483	-0.19183	-0.33642	0.027289	-0.02816	-0.03555	-0.05601		-0.31476	-0.43209	-0.48838	-0.21934	-0.24859	-0.19171	-0.24521		-0.54391	-0.57003	-0.4109	-0.47486	-0.51129	-0.52827	-0.52277
	7.5	-0.03695	0.002638	-0.06931	0.03002	0.0652	0.105838	0.076418		-0.05462	-0.06693	-0.04225	0.043487	0.074869	0.11216	0.000518		-0.06571	-0.01871	-0.17355	-0.05899	0.068202	0.056359	0.014421		-0.20388	-0.19087	-0.33568	0.02846	-0.02702	-0.03429	-0.05505		-0.31511	-0.43079	-0.48855	-0.21725	-0.24657	-0.18965	-0.24322		-0.54346	-0.57033	-0.41326	-0.47341	-0.50957	-0.52695	-0.52142
	7.6	-0.0367	0.002612	-0.07009	0.029996	0.065823	0.105907	0.076945		-0.0541	-0.06707	-0.04272	0.043952	0.075529	0.112513	0.000797		-0.06509	-0.01815	-0.17245	-0.05912	0.068572	0.057224	0.014987		-0.20293	-0.18991	-0.33493	0.02963	-0.02587	-0.03302	-0.0541		-0.31544	-0.4295	-0.48872	-0.21514	-0.24456	-0.1876	-0.24122		-0.543	-0.57063	-0.4156	-0.47194	-0.50783	-0.52562	-0.52006
	7.7	-0.03644	0.002584	-0.07089	0.029972	0.066448	0.105972	0.077472		-0.05358	-0.06721	-0.0432	0.04442	0.076195	0.112865	0.001082		-0.06447	-0.01759	-0.17138	-0.05925	0.068945	0.058087	0.015561		-0.20198	-0.18896	-0.33418	0.030798	-0.02473	-0.03176	-0.05314		-0.31576	-0.42821	-0.48887	-0.21304	-0.24255	-0.18554	-0.23924		-0.54253	-0.5709	-0.41792	-0.47046	-0.50609	-0.52428	-0.51868
	7.8	-0.03617	0.002554	-0.07169	0.029947	0.067075	0.106035	0.078003		-0.05306	-0.06736	-0.0437	0.044891	0.076866	0.113215	0.001372		-0.06385	-0.01703	-0.17032	-0.05937	0.069322	0.058951	0.016144		-0.20103	-0.18801	-0.33343	0.031966	-0.02358	-0.03051	-0.05218		-0.31606	-0.42693	-0.48902	-0.21093	-0.24054	-0.18347	-0.23725		-0.54206	-0.57116	-0.42023	-0.46896	-0.50434	-0.52292	-0.51729
	7.9	-0.0359	0.002523	-0.0725	0.029923	0.067703	0.106094	0.078534		-0.05252	-0.0675	-0.0442	0.045365	0.077543	0.113563	0.001669		-0.06322	-0.01647	-0.16928	-0.05949	0.069701	0.059813	0.016736		-0.20008	-0.18707	-0.33268	0.033132	-0.02244	-0.02925	-0.05123		-0.31636	-0.42564	-0.48916	-0.20882	-0.23854	-0.18141	-0.23527		-0.54157	-0.5714	-0.42252	-0.46745	-0.50257	-0.52156	-0.51589
	8	-0.03562	0.00249	-0.07332	0.029898	0.068334	0.10615	0.079065		-0.05198	-0.06765	-0.04472	0.045843	0.078225	0.113909	0.001972		-0.06259	-0.01591	-0.16825	-0.05961	0.070083	0.060676	0.017336		-0.19912	-0.18613	-0.33193	0.034297	-0.0213	-0.02799	-0.05027		-0.31664	-0.42436	-0.48929	-0.20671	-0.23654	-0.17934	-0.23329		-0.54108	-0.57162	-0.42479	-0.46593	-0.5008	-0.52018	-0.51448
	8.1	-0.03533	0.002456	-0.07414	0.029874	0.068967	0.106203	0.079597		-0.05143	-0.06779	-0.04526	0.046324	0.078913	0.114253	0.002282		-0.06195	-0.01535	-0.16724	-0.05971	0.070469	0.061538	0.017945		-0.19817	-0.1852	-0.33117	0.03546	-0.02016	-0.02673	-0.04931		-0.31691	-0.42309	-0.48941	-0.20459	-0.23454	-0.17727	-0.23131		-0.54058	-0.57182	-0.42704	-0.46439	-0.49902	-0.51879	-0.51305
	8.2	-0.03503	0.002421	-0.07498	0.02985	0.069602	0.106253	0.08013		-0.05088	-0.06794	-0.0458	0.046808	0.079607	0.114596	0.002597		-0.06132	-0.01479	-0.16625	-0.05982	0.070858	0.0624	0.018564		-0.19721	-0.18428	-0.33041	0.036623	-0.01902	-0.02548	-0.04835		-0.31716	-0.42181	-0.48952	-0.20248	-0.23255	-0.1752	-0.22933		-0.54007	-0.57201	-0.42928	-0.46284	-0.49723	-0.51739	-0.5116
	8.3	-0.03473	0.002385	-0.07583	0.029826	0.070239	0.106299	0.080663		-0.05032	-0.06809	-0.04636	0.047296	0.080306	0.114937	0.00292		-0.06067	-0.01423	-0.16528	-0.05991	0.071251	0.063262	0.019193		-0.19624	-0.18335	-0.32965	0.037785	-0.01788	-0.02422	-0.04738		-0.31741	-0.42054	-0.48962	-0.20036	-0.23056	-0.17312	-0.22736		-0.53956	-0.57219	-0.4315	-0.46127	-0.49543	-0.51598	-0.51015
	8.4	-0.03441	0.002348	-0.07668	0.029803	0.070878	0.106343	0.081197		-0.04975	-0.06824	-0.04693	0.047788	0.081011	0.115276	0.003249		-0.06003	-0.01367	-0.16433	-0.06001	0.071647	0.064124	0.019831		-0.19528	-0.18244	-0.32889	0.038947	-0.01674	-0.02296	-0.04642		-0.31764	-0.41927	-0.48971	-0.19823	-0.22858	-0.17104	-0.22539		-0.53904	-0.57234	-0.4337	-0.45969	-0.49363	-0.51455	-0.50868
	8.5	-0.03409	0.00231	-0.07754	0.02978	0.071519	0.106383	0.081731		-0.04917	-0.06839	-0.04752	0.048283	0.081722	0.115613	0.003585		-0.05938	-0.01311	-0.16339	-0.06009	0.072048	0.064986	0.020478		-0.19431	-0.18153	-0.32813	0.040107	-0.0156	-0.02171	-0.04545		-0.31786	-0.41801	-0.4898	-0.1961	-0.2266	-0.16896	-0.22342		-0.5385	-0.57248	-0.43589	-0.4581	-0.49181	-0.51312	-0.5072
	8.6	-0.03376	0.002271	-0.07842	0.029758	0.072163	0.10642	0.082266		-0.04858	-0.06854	-0.04812	0.048782	0.082438	0.11595	0.003928		-0.05873	-0.01255	-0.16248	-0.06017	0.072452	0.065848	0.021137		-0.19334	-0.18062	-0.32737	0.041268	-0.01446	-0.02045	-0.04447		-0.31807	-0.41675	-0.48988	-0.19397	-0.22462	-0.16687	-0.22145		-0.53797	-0.57261	-0.43805	-0.45649	-0.48999	-0.51167	-0.5057
	8.7	-0.03342	0.002232	-0.0793	0.029736	0.072808	0.106454	0.082802		-0.04799	-0.06869	-0.04873	0.049285	0.08316	0.116284	0.004277		-0.05807	-0.01198	-0.16157	-0.06024	0.07286	0.066709	0.021805		-0.19237	-0.17972	-0.3266	0.042427	-0.01333	-0.0192	-0.0435		-0.31827	-0.41549	-0.48995	-0.19184	-0.22265	-0.16478	-0.21949		-0.53742	-0.57271	-0.4402	-0.45487	-0.48816	-0.51021	-0.5042
	8.8	-0.03307	0.002192	-0.08019	0.029715	0.073455	0.106484	0.083338		-0.04739	-0.06884	-0.04935	0.049792	0.083888	0.116617	0.004634		-0.05741	-0.01142	-0.16069	-0.06031	0.073273	0.067571	0.022484		-0.19139	-0.17882	-0.32583	0.043586	-0.01219	-0.01794	-0.04252		-0.31845	-0.41423	-0.49001	-0.18971	-0.22068	-0.16269	-0.21752		-0.53687	-0.57281	-0.44234	-0.45324	-0.48632	-0.50874	-0.50268
	8.9	-0.03271	0.002152	-0.08109	0.029695	0.074105	0.106512	0.083875		-0.04677	-0.06898	-0.04999	0.050303	0.084622	0.116949	0.004998		-0.05674	-0.01085	-0.15982	-0.06036	0.07369	0.068433	0.023174		-0.19041	-0.17792	-0.32507	0.044745	-0.01105	-0.01669	-0.04154		-0.31862	-0.41298	-0.49007	-0.18757	-0.21872	-0.16059	-0.21556		-0.53631	-0.57288	-0.44446	-0.45159	-0.48448	-0.50726	-0.50115
	9	-0.03234	0.002111	-0.08199	0.029675	0.074756	0.106536	0.084413		-0.04615	-0.06913	-0.05064	0.050819	0.085361	0.11728	0.005369		-0.05607	-0.01028	-0.15897	-0.06041	0.074111	0.069296	0.023875		-0.18943	-0.17703	-0.3243	0.045904	-0.00991	-0.01543	-0.04055		-0.31878	-0.41173	-0.49011	-0.18542	-0.21676	-0.15849	-0.2136		-0.53574	-0.57294	-0.44655	-0.44992	-0.48262	-0.50577	-0.49961
	9.1	-0.03197	0.002071	-0.08291	0.029657	0.07541	0.106558	0.084951		-0.04552	-0.06928	-0.0513	0.051338	0.086106	0.117609	0.005748		-0.05539	-0.00971	-0.15814	-0.06046	0.074537	0.070158	0.024588		-0.18844	-0.17614	-0.32353	0.047063	-0.00877	-0.01417	-0.03956		-0.31893	-0.41048	-0.49015	-0.18328	-0.2148	-0.15639	-0.21165		-0.53516	-0.57299	-0.44864	-0.44825	-0.48076	-0.50427	-0.49805
	9.2	-0.03158	0.002031	-0.08383	0.02964	0.076066	0.106576	0.085491		-0.04489	-0.06943	-0.05197	0.051862	0.086857	0.117938	0.006134		-0.05471	-0.00914	-0.15733	-0.06049	0.074968	0.071021	0.025311		-0.18745	-0.17526	-0.32276	0.048221	-0.00762	-0.01291	-0.03856		-0.31907	-0.40924	-0.49019	-0.18113	-0.21284	-0.15428	-0.20969		-0.53458	-0.57302	-0.4507	-0.44655	-0.4789	-0.50276	-0.49648
	9.3	-0.03118	0.001991	-0.08477	0.029624	0.076724	0.106591	0.086031		-0.04424	-0.06957	-0.05266	0.05239	0.087614	0.118266	0.006528		-0.05402	-0.00857	-0.15653	-0.06052	0.075404	0.071885	0.026047		-0.18645	-0.17438	-0.32199	0.04938	-0.00648	-0.01165	-0.03756		-0.3192	-0.408	-0.49021	-0.17898	-0.21089	-0.15218	-0.20774		-0.53399	-0.57303	-0.45275	-0.44485	-0.47702	-0.50124	-0.49491
	9.4	-0.03077	0.001951	-0.08571	0.029609	0.077384	0.106603	0.086572		-0.04358	-0.06971	-0.05336	0.052922	0.088376	0.118592	0.006929		-0.05332	-0.00799	-0.15575	-0.06053	0.075845	0.072749	0.026793		-0.18544	-0.1735	-0.32122	0.050539	-0.00534	-0.01039	-0.03655		-0.31932	-0.40676	-0.49023	-0.17682	-0.20894	-0.15006	-0.20579		-0.53339	-0.57303	-0.45478	-0.44313	-0.47514	-0.49971	-0.49332
	9.5	-0.03035	0.001912	-0.08666	0.029596	0.078047	0.106612	0.087115		-0.04291	-0.06985	-0.05407	0.053459	0.089143	0.118918	0.007339		-0.05262	-0.00741	-0.15498	-0.06054	0.076291	0.073614	0.027553		-0.18444	-0.17262	-0.32044	0.051698	-0.00419	-0.00913	-0.03554		-0.31942	-0.40553	-0.49025	-0.17467	-0.207	-0.14795	-0.20384		-0.53279	-0.57302	-0.4568	-0.4414	-0.47325	-0.49816	-0.49171
	9.6	-0.02992	0.001874	-0.08762	0.029585	0.078711	0.106618	0.087658		-0.04223	-0.06999	-0.0548	0.054	0.089917	0.119242	0.007756		-0.05192	-0.00683	-0.15424	-0.06054	0.076742	0.074479	0.028324		-0.18342	-0.17174	-0.31967	0.052857	-0.00304	-0.00787	-0.03452		-0.31952	-0.4043	-0.49025	-0.1725	-0.20506	-0.14583	-0.20189		-0.53218	-0.57299	-0.4588	-0.43965	-0.47136	-0.49661	-0.4901
	9.7	-0.02948	0.001836	-0.08859	0.029575	0.079378	0.106621	0.088202		-0.04154	-0.07013	-0.05553	0.054546	0.090695	0.119566	0.008182		-0.0512	-0.00625	-0.15351	-0.06053	0.077199	0.075345	0.029107		-0.1824	-0.17087	-0.3189	0.054017	-0.00189	-0.0066	-0.0335		-0.3196	-0.40307	-0.49026	-0.17034	-0.20312	-0.1437	-0.19994		-0.53156	-0.57295	-0.46078	-0.43789	-0.46946	-0.49505	-0.48848
	9.8	-0.02903	0.001799	-0.08956	0.029568	0.080047	0.106622	0.088747		-0.04084	-0.07026	-0.05628	0.055097	0.09148	0.11989	0.008616		-0.05048	-0.00566	-0.1528	-0.06051	0.077661	0.076212	0.029902		-0.18138	-0.17	-0.31812	0.055177	-0.00074	-0.00534	-0.03247		-0.31967	-0.40184	-0.49025	-0.16817	-0.20118	-0.14158	-0.198		-0.53093	-0.57289	-0.46274	-0.43612	-0.46755	-0.49348	-0.48684
	9.9	-0.02857	0.001763	-0.09055	0.029562	0.080718	0.106619	0.089294		-0.04013	-0.0704	-0.05704	0.055652	0.09227	0.120212	0.009059		-0.04976	-0.00507	-0.1521	-0.06048	0.078129	0.07708	0.030711		-0.18034	-0.16913	-0.31735	0.056338	0.000408	-0.00407	-0.03143		-0.31973	-0.40062	-0.49024	-0.166	-0.19925	-0.13945	-0.19605		-0.5303	-0.57281	-0.46469	-0.43433	-0.46563	-0.49189	-0.48519
	10	-0.02809	0.001729	-0.09154	0.029558	0.081391	0.106614	0.089842		-0.03941	-0.07053	-0.05781	0.056213	0.093065	0.120534	0.00951		-0.04902	-0.00448	-0.15143	-0.06044	0.078602	0.077949	0.031532		-0.17931	-0.16827	-0.31658	0.057499	0.001563	-0.0028	-0.03039		-0.31979	-0.3994	-0.49022	-0.16382	-0.19732	-0.13732	-0.19411		-0.52966	-0.57273	-0.46662	-0.43252	-0.46371	-0.4903	-0.48353
	10.1	-0.02761	0.001695	-0.09254	0.029557	0.082066	0.106605	0.090391		-0.03867	-0.07065	-0.0586	0.056778	0.093866	0.120856	0.00997		-0.04828	-0.00388	-0.15077	-0.06039	0.079082	0.078819	0.032366		-0.17826	-0.1674	-0.3158	0.058662	0.00272	-0.00153	-0.02934		-0.31983	-0.39818	-0.4902	-0.16164	-0.1954	-0.13518	-0.19217		-0.52901	-0.57263	-0.46854	-0.43071	-0.46178	-0.4887	-0.48186
	10.2	-0.02711	0.001664	-0.09355	0.029558	0.082744	0.106594	0.090942		-0.03793	-0.07077	-0.0594	0.057349	0.094673	0.121177	0.010439		-0.04753	-0.00328	-0.15013	-0.06033	0.079568	0.07969	0.033213		-0.17721	-0.16653	-0.31503	0.059825	0.00388	-0.00026	-0.02828		-0.31987	-0.39696	-0.49017	-0.15946	-0.19347	-0.13304	-0.19023		-0.52836	-0.57251	-0.47043	-0.42887	-0.45985	-0.48709	-0.48018
	10.3	-0.0266	0.001634	-0.09456	0.029562	0.083423	0.106579	0.091493		-0.03717	-0.07089	-0.0602	0.057924	0.095484	0.121498	0.010917		-0.04678	-0.00268	-0.1495	-0.06025	0.08006	0.080562	0.034073		-0.17615	-0.16567	-0.31425	0.060989	0.005042	0.00102	-0.02721		-0.3199	-0.39575	-0.49013	-0.15727	-0.19155	-0.13089	-0.18829		-0.5277	-0.57238	-0.47231	-0.42703	-0.45791	-0.48547	-0.47849
	10.4	-0.02608	0.001606	-0.09559	0.029568	0.084105	0.106562	0.092047		-0.0364	-0.07101	-0.06102	0.058505	0.096302	0.121818	0.011405		-0.04601	-0.00207	-0.14889	-0.06017	0.080559	0.081436	0.034947		-0.17508	-0.1648	-0.31348	0.062155	0.006207	0.002299	-0.02614		-0.31992	-0.39454	-0.49009	-0.15508	-0.18963	-0.12874	-0.18635		-0.52703	-0.57224	-0.47418	-0.42517	-0.45596	-0.48384	-0.47678
	10.5	-0.02554	0.00158	-0.09662	0.029577	0.08479	0.106543	0.092602		-0.03562	-0.07112	-0.06186	0.059092	0.097125	0.122138	0.011901		-0.04524	-0.00146	-0.1483	-0.06007	0.081064	0.082311	0.035835		-0.17401	-0.16394	-0.3127	0.063321	0.007375	0.00358	-0.02505		-0.31993	-0.39333	-0.49005	-0.15288	-0.18771	-0.12659	-0.18441		-0.52636	-0.57208	-0.47603	-0.42329	-0.45401	-0.48219	-0.47507
	10.6	-0.02499	0.001556	-0.09766	0.029589	0.085476	0.10652	0.093158		-0.03482	-0.07122	-0.0627	0.059684	0.097953	0.122458	0.012407		-0.04446	-0.00084	-0.14773	-0.05996	0.081576	0.083187	0.036737		-0.17293	-0.16308	-0.31193	0.064489	0.008547	0.004864	-0.02396		-0.31993	-0.39212	-0.49	-0.15068	-0.1858	-0.12444	-0.18247		-0.52568	-0.57191	-0.47786	-0.42141	-0.45205	-0.48054	-0.47334
	10.7	-0.02443	0.001535	-0.09871	0.029604	0.086165	0.106495	0.093717		-0.03401	-0.07132	-0.06355	0.060281	0.098787	0.122777	0.012923		-0.04367	-0.00022	-0.14717	-0.05984	0.082095	0.084065	0.037652		-0.17184	-0.16221	-0.31115	0.065659	0.009722	0.006151	-0.02286		-0.31992	-0.39091	-0.48994	-0.14847	-0.18389	-0.12228	-0.18054		-0.52499	-0.57173	-0.47967	-0.4195	-0.45009	-0.47888	-0.47161
	10.8	-0.02386	0.001516	-0.09977	0.029623	0.086856	0.106467	0.094277		-0.03319	-0.07142	-0.06442	0.060885	0.099626	0.123097	0.013448		-0.04287	0.000401	-0.14664	-0.05971	0.082621	0.084945	0.038582		-0.17074	-0.16135	-0.31038	0.06683	0.0109	0.007441	-0.02175		-0.3199	-0.38971	-0.48988	-0.14626	-0.18198	-0.12011	-0.1786		-0.52429	-0.57153	-0.48147	-0.41759	-0.44812	-0.47722	-0.46986
	10.9	-0.02327	0.0015	-0.10083	0.029644	0.087549	0.106437	0.094838		-0.03236	-0.07151	-0.0653	0.061494	0.10047	0.123416	0.013983		-0.04206	0.001031	-0.14612	-0.05956	0.083154	0.085826	0.039525		-0.16963	-0.16048	-0.3096	0.068002	0.012082	0.008735	-0.02063		-0.31987	-0.3885	-0.48981	-0.14405	-0.18007	-0.11794	-0.17666		-0.52359	-0.57132	-0.48325	-0.41566	-0.44615	-0.47554	-0.4681
	11	-0.02267	0.001487	-0.1019	0.02967	0.088245	0.106404	0.095402		-0.03151	-0.0716	-0.06619	0.062109	0.101321	0.123735	0.014528		-0.04125	0.001666	-0.14561	-0.0594	0.083694	0.086709	0.040484		-0.16851	-0.15961	-0.30883	0.069177	0.013268	0.010031	-0.0195		-0.31983	-0.3873	-0.48974	-0.14183	-0.17816	-0.11577	-0.17472		-0.52288	-0.5711	-0.48502	-0.41371	-0.44417	-0.47385	-0.46633
	11.1	-0.02205	0.001477	-0.10299	0.029699	0.088943	0.106368	0.095967		-0.03065	-0.07168	-0.06709	0.06273	0.102177	0.124055	0.015083		-0.04042	0.002307	-0.14513	-0.05923	0.084242	0.087594	0.041456		-0.16739	-0.15874	-0.30805	0.070353	0.014458	0.011331	-0.01836		-0.31978	-0.3861	-0.48967	-0.13961	-0.17626	-0.1136	-0.17279		-0.52216	-0.57086	-0.48677	-0.41175	-0.44218	-0.47215	-0.46455
	11.2	-0.02143	0.001469	-0.10407	0.029732	0.089643	0.106331	0.096535		-0.02977	-0.07175	-0.068	0.063357	0.103038	0.124374	0.015649		-0.03958	0.002952	-0.14466	-0.05904	0.084798	0.088482	0.042443		-0.16625	-0.15787	-0.30728	0.071531	0.015653	0.012635	-0.01721		-0.31972	-0.3849	-0.48959	-0.13738	-0.17435	-0.11142	-0.17085		-0.52144	-0.57061	-0.4885	-0.40978	-0.44019	-0.47045	-0.46276
	11.3	-0.02078	0.001466	-0.10517	0.029768	0.090346	0.10629	0.097105		-0.02888	-0.07182	-0.06892	0.06399	0.103906	0.124694	0.016224		-0.03874	0.003604	-0.1442	-0.05884	0.085361	0.089371	0.043445		-0.16511	-0.157	-0.30651	0.072711	0.016852	0.013943	-0.01605		-0.31966	-0.3837	-0.4895	-0.13514	-0.17245	-0.10923	-0.16891		-0.52071	-0.57035	-0.49021	-0.40779	-0.4382	-0.46873	-0.46096
	11.4	-0.02013	0.001466	-0.10627	0.029809	0.091051	0.106248	0.097677		-0.02798	-0.07188	-0.06985	0.064629	0.104779	0.125014	0.01681		-0.03788	0.004261	-0.14377	-0.05862	0.085932	0.090262	0.044462		-0.16395	-0.15612	-0.30573	0.073894	0.018056	0.015255	-0.01488		-0.31958	-0.38251	-0.48941	-0.13291	-0.17055	-0.10704	-0.16697		-0.51997	-0.57007	-0.49191	-0.40578	-0.43619	-0.46701	-0.45914
	11.5	-0.01946	0.001469	-0.10738	0.029855	0.091758	0.106203	0.098251		-0.02706	-0.07193	-0.07079	0.065275	0.105657	0.125334	0.017407		-0.03701	0.004924	-0.14335	-0.05839	0.086511	0.091156	0.045494		-0.16279	-0.15524	-0.30496	0.075078	0.019264	0.01657	-0.0137		-0.31949	-0.38131	-0.48932	-0.13066	-0.16865	-0.10485	-0.16503		-0.51922	-0.56978	-0.4936	-0.40376	-0.43419	-0.46527	-0.45732
	11.6	-0.01877	0.001476	-0.1085	0.029905	0.092468	0.106155	0.098828		-0.02613	-0.07198	-0.07175	0.065927	0.106542	0.125654	0.018015		-0.03614	0.005593	-0.14295	-0.05814	0.087098	0.092052	0.046541		-0.16161	-0.15436	-0.30419	0.076265	0.020478	0.01789	-0.0125		-0.3194	-0.38011	-0.48922	-0.12841	-0.16675	-0.10265	-0.16309		-0.51847	-0.56948	-0.49527	-0.40173	-0.43218	-0.46353	-0.45548
	11.7	-0.01807	0.001488	-0.10962	0.029959	0.093179	0.106106	0.099407		-0.02518	-0.07202	-0.07271	0.066586	0.107431	0.125975	0.018633		-0.03525	0.006268	-0.14257	-0.05788	0.087694	0.09295	0.047603		-0.16043	-0.15348	-0.30342	0.077455	0.021697	0.019215	-0.01129		-0.3193	-0.37891	-0.48912	-0.12616	-0.16485	-0.10045	-0.16114		-0.51771	-0.56917	-0.49692	-0.39968	-0.43016	-0.46178	-0.45364
	11.8	-0.01735	0.001503	-0.11076	0.030019	0.093894	0.106054	0.099989		-0.02421	-0.07205	-0.07369	0.067252	0.108327	0.126297	0.019263		-0.03435	0.00695	-0.1422	-0.05761	0.088298	0.093851	0.04868		-0.15923	-0.15259	-0.30265	0.078647	0.022921	0.020544	-0.01007		-0.31919	-0.37772	-0.48902	-0.1239	-0.16295	-0.09825	-0.1592		-0.51694	-0.56884	-0.49855	-0.39762	-0.42814	-0.46002	-0.45178
	11.9	-0.01662	0.001524	-0.1119	0.030083	0.09461	0.106	0.100574		-0.02323	-0.07207	-0.07467	0.067924	0.109228	0.126618	0.019903		-0.03344	0.007639	-0.14185	-0.05731	0.088911	0.094755	0.049773		-0.15802	-0.1517	-0.30188	0.079842	0.024151	0.021878	-0.00884		-0.31907	-0.37652	-0.48891	-0.12163	-0.16105	-0.09604	-0.15725		-0.51616	-0.5685	-0.50017	-0.39554	-0.42611	-0.45825	-0.44991
	12	-0.01588	0.001548	-0.11304	0.030152	0.095329	0.105944	0.101161		-0.02224	-0.07209	-0.07566	0.068603	0.110136	0.126941	0.020555		-0.03252	0.008334	-0.14151	-0.05701	0.089532	0.095661	0.050881		-0.1568	-0.1508	-0.30111	0.081039	0.025387	0.023217	-0.0076		-0.31894	-0.37532	-0.48879	-0.11936	-0.15916	-0.09382	-0.15531		-0.51538	-0.56815	-0.50177	-0.39345	-0.42407	-0.45647	-0.44803
	12.1	-0.01511	0.001578	-0.1142	0.030227	0.09605	0.105886	0.101751		-0.02123	-0.07209	-0.07667	0.06929	0.111049	0.127264	0.021218		-0.03158	0.009037	-0.1412	-0.05668	0.090162	0.096569	0.052005		-0.15557	-0.1499	-0.30034	0.08224	0.026629	0.024561	-0.00634		-0.3188	-0.37412	-0.48868	-0.11709	-0.15726	-0.0916	-0.15336		-0.51458	-0.56778	-0.50336	-0.39134	-0.42204	-0.45468	-0.44615
	12.2	-0.01434	0.001612	-0.11536	0.030308	0.096773	0.105825	0.102345		-0.0202	-0.07209	-0.07768	0.069983	0.111967	0.127588	0.021893		-0.03064	0.009747	-0.1409	-0.05634	0.090801	0.097481	0.053145		-0.15433	-0.149	-0.29957	0.083443	0.027877	0.025911	-0.00507		-0.31866	-0.37293	-0.48855	-0.11481	-0.15536	-0.08938	-0.15141		-0.51378	-0.5674	-0.50493	-0.38922	-0.41999	-0.45288	-0.44424
	12.3	-0.01354	0.001651	-0.11652	0.030394	0.097499	0.105762	0.102941		-0.01916	-0.07208	-0.07871	0.070683	0.112892	0.127912	0.022579		-0.02968	0.010464	-0.14061	-0.05598	0.09145	0.098395	0.0543		-0.15307	-0.14809	-0.2988	0.084649	0.029132	0.027266	-0.00379		-0.3185	-0.37173	-0.48843	-0.11252	-0.15346	-0.08715	-0.14945		-0.51297	-0.56701	-0.50648	-0.38708	-0.41794	-0.45107	-0.44233
	12.4	-0.01273	0.001696	-0.1177	0.030486	0.098227	0.105698	0.103541		-0.0181	-0.07205	-0.07974	0.071391	0.113823	0.128238	0.023277		-0.02871	0.011189	-0.14035	-0.0556	0.092107	0.099313	0.055472		-0.1518	-0.14717	-0.29803	0.085858	0.030393	0.028627	-0.00249		-0.31834	-0.37052	-0.4883	-0.11022	-0.15156	-0.08492	-0.14749		-0.51216	-0.56661	-0.50802	-0.38493	-0.41589	-0.44926	-0.44041
	12.5	-0.01191	0.001745	-0.11888	0.030583	0.098957	0.105631	0.104144		-0.01702	-0.07202	-0.08078	0.072106	0.11476	0.128564	0.023987		-0.02773	0.011921	-0.14009	-0.05521	0.092774	0.100233	0.056659		-0.15052	-0.14625	-0.29727	0.08707	0.031661	0.029993	-0.00118		-0.31817	-0.36932	-0.48817	-0.10792	-0.14966	-0.08268	-0.14553		-0.51133	-0.5662	-0.50954	-0.38276	-0.41383	-0.44743	-0.43848
	12.6	-0.01107	0.001801	-0.12007	0.030687	0.099689	0.105563	0.104751		-0.01593	-0.07198	-0.08184	0.072828	0.115703	0.128892	0.024708		-0.02673	0.012661	-0.13986	-0.0548	0.093451	0.101156	0.057863		-0.14923	-0.14532	-0.2965	0.088286	0.032936	0.031366	0.000145		-0.318	-0.36812	-0.48803	-0.10562	-0.14776	-0.08043	-0.14357		-0.5105	-0.56577	-0.51105	-0.38058	-0.41177	-0.4456	-0.43653
	12.7	-0.01021	0.001862	-0.12126	0.030797	0.100424	0.105492	0.105361		-0.01482	-0.07193	-0.0829	0.073557	0.116652	0.12922	0.025442		-0.02572	0.01341	-0.13964	-0.05437	0.094138	0.102083	0.059083		-0.14792	-0.14439	-0.29574	0.089505	0.034218	0.032745	0.001485		-0.31781	-0.36691	-0.48789	-0.1033	-0.14586	-0.07819	-0.14161		-0.50965	-0.56533	-0.51254	-0.37838	-0.4097	-0.44376	-0.43458
	12.8	-0.00933	0.00193	-0.12246	0.030914	0.101162	0.10542	0.105975		-0.01369	-0.07186	-0.08397	0.074294	0.117607	0.12955	0.026187		-0.0247	0.014166	-0.13944	-0.05392	0.094834	0.103013	0.060319		-0.14661	-0.14345	-0.29497	0.090727	0.035508	0.03413	0.00284		-0.31762	-0.3657	-0.48775	-0.10098	-0.14396	-0.07593	-0.13964		-0.5088	-0.56488	-0.51401	-0.37616	-0.40762	-0.4419	-0.43261
	12.9	-0.00844	0.002003	-0.12367	0.031037	0.101901	0.105346	0.106592		-0.01255	-0.07179	-0.08505	0.075039	0.118568	0.12988	0.026945		-0.02366	0.014931	-0.13925	-0.05346	0.09554	0.103946	0.061572		-0.14527	-0.1425	-0.29421	0.091953	0.036805	0.035521	0.004209		-0.31742	-0.36449	-0.48761	-0.09866	-0.14205	-0.07368	-0.13766		-0.50794	-0.56441	-0.51547	-0.37393	-0.40554	-0.44004	-0.43063
	13	-0.00753	0.002083	-0.12488	0.031166	0.102643	0.10527	0.107213		-0.01138	-0.0717	-0.08614	0.075791	0.119535	0.130212	0.027716		-0.02262	0.015705	-0.13908	-0.05298	0.096257	0.104883	0.062842		-0.14393	-0.14155	-0.29345	0.093183	0.03811	0.036919	0.005594		-0.31722	-0.36327	-0.48746	-0.09633	-0.14015	-0.07141	-0.13568		-0.50707	-0.56394	-0.51691	-0.37169	-0.40346	-0.43817	-0.42865
	13.1	-0.00661	0.002168	-0.1261	0.031303	0.103387	0.105192	0.107837		-0.0102	-0.0716	-0.08723	0.076552	0.120509	0.130546	0.028498		-0.02155	0.016487	-0.13892	-0.05247	0.096984	0.105823	0.064128		-0.14257	-0.14058	-0.29269	0.094416	0.039423	0.038324	0.006993		-0.317	-0.36205	-0.48731	-0.09399	-0.13824	-0.06915	-0.1337		-0.50619	-0.56345	-0.51834	-0.36943	-0.40136	-0.43629	-0.42664
	13.2	-0.00566	0.002261	-0.12732	0.031447	0.104133	0.105112	0.108466		-0.00901	-0.07149	-0.08834	0.077319	0.121489	0.130881	0.029293		-0.02048	0.017278	-0.13878	-0.05195	0.097721	0.106767	0.06543		-0.14119	-0.13961	-0.29192	0.095653	0.040744	0.039736	0.008409		-0.31678	-0.36083	-0.48715	-0.09164	-0.13633	-0.06687	-0.13171		-0.50531	-0.56295	-0.51975	-0.36715	-0.39927	-0.4344	-0.42463
	13.3	-0.00471	0.00236	-0.12855	0.031598	0.104882	0.105031	0.109099		-0.00779	-0.07137	-0.08945	0.078095	0.122475	0.131217	0.030101		-0.01939	0.018077	-0.13866	-0.05141	0.098468	0.107715	0.066749		-0.1398	-0.13863	-0.29116	0.096894	0.042074	0.041154	0.00984		-0.31655	-0.3596	-0.48699	-0.08929	-0.13441	-0.06459	-0.12972		-0.50441	-0.56243	-0.52115	-0.36486	-0.39716	-0.4325	-0.42261
	13.4	-0.00373	0.002466	-0.12979	0.031757	0.105633	0.104948	0.109735		-0.00656	-0.07123	-0.09057	0.078879	0.123468	0.131555	0.030922		-0.01828	0.018886	-0.13855	-0.05085	0.099227	0.108666	0.068085		-0.1384	-0.13765	-0.2904	0.098139	0.043412	0.04258	0.011287		-0.31632	-0.35837	-0.48683	-0.08692	-0.1325	-0.06231	-0.12772		-0.5035	-0.5619	-0.52253	-0.36255	-0.39506	-0.43059	-0.42058
	13.5	-0.00273	0.002579	-0.13103	0.031923	0.106386	0.104864	0.110376		-0.00531	-0.07109	-0.0917	0.079671	0.124466	0.131894	0.031755		-0.01716	0.019705	-0.13846	-0.05027	0.099996	0.109621	0.069438		-0.13698	-0.13665	-0.28965	0.099388	0.044759	0.044013	0.012751		-0.31608	-0.35714	-0.48667	-0.08456	-0.13058	-0.06002	-0.12572		-0.50258	-0.56137	-0.52389	-0.36022	-0.39294	-0.42867	-0.41853
	13.6	-0.00172	0.0027	-0.13228	0.032097	0.107141	0.104778	0.111021		-0.00404	-0.07092	-0.09283	0.080471	0.125471	0.132235	0.032601		-0.01603	0.020532	-0.13838	-0.04967	0.100777	0.11058	0.070807		-0.13555	-0.13564	-0.28889	0.100641	0.046116	0.045454	0.014231		-0.31583	-0.3559	-0.4865	-0.08218	-0.12866	-0.05773	-0.12371		-0.50166	-0.56081	-0.52524	-0.35788	-0.39082	-0.42674	-0.41647
	13.7	-0.00069	0.002827	-0.13353	0.032278	0.107899	0.10469	0.111671		-0.00275	-0.07075	-0.09398	0.081279	0.126483	0.132578	0.033461		-0.01488	0.021369	-0.13832	-0.04905	0.101568	0.111543	0.072194		-0.1341	-0.13463	-0.28813	0.101898	0.047481	0.046902	0.015728		-0.31557	-0.35466	-0.48633	-0.0798	-0.12673	-0.05543	-0.1217		-0.50072	-0.56025	-0.52657	-0.35552	-0.3887	-0.42481	-0.4144
	13.8	0.000353	0.002962	-0.13479	0.032467	0.108659	0.104601	0.112324		-0.00144	-0.07056	-0.09513	0.082095	0.127501	0.132922	0.034333		-0.01371	0.022216	-0.13827	-0.04841	0.10237	0.11251	0.073598		-0.13264	-0.1336	-0.28737	0.103159	0.048856	0.048358	0.017241		-0.31531	-0.35341	-0.48616	-0.07741	-0.12481	-0.05312	-0.11968		-0.49977	-0.55967	-0.52788	-0.35315	-0.38657	-0.42286	-0.41232
	13.9	0.001418	0.003105	-0.13605	0.032665	0.109421	0.104511	0.112983		-0.00011	-0.07036	-0.09628	0.08292	0.128525	0.133269	0.035219		-0.01254	0.023073	-0.13824	-0.04775	0.103184	0.113482	0.075019		-0.13116	-0.13257	-0.28662	0.104425	0.05024	0.049823	0.018772		-0.31504	-0.35216	-0.48598	-0.07501	-0.12288	-0.05081	-0.11765		-0.49881	-0.55908	-0.52918	-0.35076	-0.38443	-0.4209	-0.41023
	14	0.0025	0.003255	-0.13732	0.03287	0.110186	0.104419	0.113645		0.001233	-0.07014	-0.09745	0.083753	0.129555	0.133617	0.036118		-0.01134	0.02394	-0.13822	-0.04707	0.10401	0.114457	0.076458		-0.12966	-0.13152	-0.28586	0.105695	0.051634	0.051295	0.020319		-0.31477	-0.3509	-0.48581	-0.0726	-0.12094	-0.04849	-0.11562		-0.49784	-0.55848	-0.53047	-0.34836	-0.38228	-0.41893	-0.40813
	14.1	0.0036	0.003413	-0.13859	0.033084	0.110953	0.104325	0.114312		0.002597	-0.06991	-0.09862	0.084595	0.130591	0.133967	0.03703		-0.01013	0.024817	-0.13821	-0.04637	0.104847	0.115437	0.077913		-0.12815	-0.13047	-0.28511	0.106969	0.053039	0.052775	0.021884		-0.31449	-0.34963	-0.48563	-0.07019	-0.119	-0.04617	-0.11358		-0.49686	-0.55786	-0.53174	-0.34593	-0.38013	-0.41696	-0.40601
	14.2	0.004719	0.00358	-0.13987	0.033307	0.111722	0.104231	0.114984		0.003971	-0.06966	-0.0998	0.085445	0.131633	0.134319	0.037955		-0.00891	0.025704	-0.13822	-0.04565	0.105696	0.116422	0.079386		-0.12662	-0.1294	-0.28435	0.108248	0.054453	0.054264	0.023467		-0.3142	-0.34836	-0.48545	-0.06777	-0.11706	-0.04384	-0.11153		-0.49587	-0.55723	-0.53299	-0.34349	-0.37798	-0.41497	-0.40388
	14.3	0.005855	0.003754	-0.14116	0.033538	0.112494	0.104135	0.11566		0.005364	-0.0694	-0.10098	0.086304	0.132682	0.134673	0.038894		-0.00766	0.026602	-0.13825	-0.0449	0.106557	0.117411	0.080877		-0.12508	-0.12832	-0.2836	0.109531	0.055878	0.055761	0.025067		-0.31391	-0.34708	-0.48526	-0.06534	-0.11511	-0.04151	-0.10948		-0.49487	-0.55659	-0.53423	-0.34104	-0.37581	-0.41297	-0.40174
	14.4	0.00701	0.003938	-0.14244	0.033778	0.113268	0.104038	0.116341		0.006776	-0.06912	-0.10217	0.087172	0.133736	0.135029	0.039847		-0.00641	0.02751	-0.13829	-0.04414	0.10743	0.118404	0.082385		-0.12352	-0.12723	-0.28284	0.110818	0.057313	0.057267	0.026685		-0.31361	-0.3458	-0.48507	-0.0629	-0.11315	-0.03916	-0.10741		-0.49386	-0.55594	-0.53545	-0.33856	-0.37364	-0.41096	-0.39959
	14.5	0.008183	0.00413	-0.14373	0.034026	0.114045	0.10394	0.117027		0.008208	-0.06883	-0.10336	0.088048	0.134796	0.135388	0.040813		-0.00513	0.028429	-0.13834	-0.04335	0.108315	0.119403	0.08391		-0.12194	-0.12613	-0.28209	0.11211	0.05876	0.058782	0.028322		-0.31331	-0.3445	-0.48488	-0.06046	-0.1112	-0.03682	-0.10534		-0.49283	-0.55527	-0.53666	-0.33608	-0.37147	-0.40894	-0.39742
	14.6	0.009374	0.00433	-0.14503	0.034284	0.114823	0.103841	0.117717		0.009659	-0.06852	-0.10456	0.088934	0.135863	0.135748	0.041792		-0.00384	0.029358	-0.13841	-0.04254	0.109212	0.120406	0.085453		-0.12035	-0.12502	-0.28134	0.113407	0.060217	0.060306	0.029976		-0.313	-0.3432	-0.48469	-0.058	-0.10923	-0.03446	-0.10327		-0.4918	-0.55459	-0.53785	-0.33357	-0.36928	-0.40691	-0.39525
	14.7	0.010584	0.00454	-0.14633	0.034551	0.115605	0.103741	0.118413		0.011129	-0.0682	-0.10577	0.089828	0.136935	0.136111	0.042785		-0.00254	0.030299	-0.13849	-0.04171	0.110122	0.121414	0.087014		-0.11873	-0.12389	-0.28058	0.114709	0.061685	0.061839	0.031648		-0.31268	-0.34189	-0.4845	-0.05554	-0.10726	-0.03211	-0.10118		-0.49075	-0.55389	-0.53902	-0.33105	-0.36709	-0.40487	-0.39306
	14.8	0.011812	0.004759	-0.14763	0.034827	0.116389	0.10364	0.119114		0.01262	-0.06786	-0.10698	0.090731	0.138013	0.136476	0.043792		-0.00121	0.03125	-0.13858	-0.04086	0.111044	0.122427	0.088593		-0.11711	-0.12275	-0.27983	0.116015	0.063165	0.063381	0.03334		-0.31236	-0.34058	-0.4843	-0.05307	-0.10529	-0.02975	-0.09908		-0.48969	-0.55318	-0.54018	-0.32851	-0.36489	-0.40282	-0.39085
	14.9	0.013059	0.004987	-0.14894	0.035113	0.117175	0.103538	0.11982		0.014129	-0.0675	-0.10819	0.091642	0.139097	0.136844	0.044813		0.000125	0.032212	-0.13869	-0.03999	0.111979	0.123445	0.09019		-0.11546	-0.1216	-0.27908	0.117326	0.064657	0.064932	0.035049		-0.31204	-0.33925	-0.4841	-0.05059	-0.10331	-0.02738	-0.09698		-0.48861	-0.55246	-0.54132	-0.32595	-0.36269	-0.40076	-0.38864
	15	0.014325	0.005224	-0.15025	0.035408	0.117964	0.103435	0.12053		0.015659	-0.06712	-0.10941	0.092563	0.140186	0.137214	0.045847		0.00148	0.033185	-0.13881	-0.03909	0.112926	0.124468	0.091804		-0.1138	-0.12043	-0.27833	0.118641	0.06616	0.066493	0.036778		-0.31171	-0.33792	-0.4839	-0.04811	-0.10132	-0.02501	-0.09486		-0.48753	-0.55172	-0.54245	-0.32337	-0.36047	-0.39869	-0.38641
	15.1	0.015609	0.005472	-0.15157	0.035713	0.118755	0.103332	0.121246		0.017208	-0.06673	-0.11064	0.093493	0.141282	0.137586	0.046895		0.002852	0.03417	-0.13894	-0.03817	0.113887	0.125496	0.093436		-0.11211	-0.11925	-0.27758	0.119962	0.067675	0.068063	0.038525		-0.31137	-0.33658	-0.4837	-0.04561	-0.09933	-0.02263	-0.09274		-0.48643	-0.55097	-0.54356	-0.32078	-0.35825	-0.39661	-0.38417
	15.2	0.016912	0.005728	-0.15289	0.036027	0.119549	0.103227	0.121967		0.018777	-0.06632	-0.11186	0.094432	0.142383	0.137961	0.047957		0.004242	0.035165	-0.13909	-0.03723	0.114861	0.12653	0.095086		-0.11041	-0.11806	-0.27683	0.121287	0.069202	0.069643	0.040291		-0.31103	-0.33522	-0.48349	-0.04311	-0.09733	-0.02024	-0.09061		-0.48532	-0.55021	-0.54465	-0.31818	-0.35602	-0.39451	-0.38192
	15.3	0.018234	0.005995	-0.15421	0.036352	0.120345	0.103123	0.122693		0.020366	-0.06589	-0.11309	0.09538	0.143489	0.138339	0.049033		0.005648	0.036172	-0.13925	-0.03627	0.115847	0.127568	0.096754		-0.1087	-0.11685	-0.27608	0.122618	0.070742	0.071233	0.042076		-0.31068	-0.33386	-0.48329	-0.0406	-0.09532	-0.01785	-0.08847		-0.48419	-0.54943	-0.54573	-0.31555	-0.35378	-0.39241	-0.37966
	15.4	0.019575	0.006271	-0.15553	0.036687	0.121144	0.103017	0.123424		0.021976	-0.06544	-0.11433	0.096337	0.144601	0.138719	0.050123		0.007071	0.037191	-0.13942	-0.03528	0.116847	0.128613	0.09844		-0.10696	-0.11563	-0.27533	0.123953	0.072294	0.072832	0.04388		-0.31033	-0.33249	-0.48308	-0.03809	-0.09331	-0.01545	-0.08631		-0.48306	-0.54864	-0.5468	-0.31291	-0.35154	-0.39029	-0.37738
	15.5	0.020934	0.006558	-0.15686	0.037032	0.121946	0.102911	0.12416		0.023605	-0.06498	-0.11557	0.097303	0.145719	0.139102	0.051227		0.008511	0.038221	-0.13961	-0.03427	0.117861	0.129662	0.100145		-0.10521	-0.11439	-0.27458	0.125293	0.073858	0.074441	0.045704		-0.30997	-0.3311	-0.48287	-0.03556	-0.09128	-0.01304	-0.08415		-0.4819	-0.54784	-0.54784	-0.31025	-0.34928	-0.38816	-0.37509
	15.6	0.022313	0.006855	-0.15818	0.037387	0.12275	0.102805	0.124902		0.025255	-0.06449	-0.11681	0.098278	0.146842	0.139488	0.052344		0.009969	0.039263	-0.1398	-0.03324	0.118887	0.130718	0.101867		-0.10343	-0.11314	-0.27383	0.126638	0.075435	0.076061	0.047546		-0.30961	-0.32971	-0.48265	-0.03303	-0.08925	-0.01062	-0.08198		-0.48074	-0.54702	-0.54887	-0.30757	-0.34702	-0.38602	-0.37278
	15.7	0.023711	0.007162	-0.15951	0.037752	0.123557	0.102698	0.125649		0.026924	-0.06399	-0.11805	0.099263	0.147971	0.139876	0.053476		0.011444	0.040316	-0.14001	-0.03218	0.119927	0.131778	0.103607		-0.10164	-0.11188	-0.27308	0.127988	0.077025	0.07769	0.049409		-0.30925	-0.32831	-0.48244	-0.03049	-0.08722	-0.0082	-0.07979		-0.47956	-0.54618	-0.54989	-0.30487	-0.34475	-0.38387	-0.37046
	15.8	0.025128	0.00748	-0.16085	0.038128	0.124367	0.102591	0.126401		0.028615	-0.06347	-0.11929	0.100257	0.149105	0.140267	0.054622		0.012937	0.041381	-0.14023	-0.0311	0.120981	0.132845	0.105366		-0.09983	-0.11059	-0.27232	0.129343	0.078629	0.07933	0.05129		-0.30888	-0.32689	-0.48222	-0.02794	-0.08517	-0.00577	-0.0776		-0.47837	-0.54533	-0.55089	-0.30216	-0.34246	-0.3817	-0.36813
	15.9	0.026564	0.007809	-0.16218	0.038515	0.125179	0.102484	0.127159		0.030325	-0.06293	-0.12054	0.10126	0.150244	0.140661	0.055781		0.014447	0.042458	-0.14046	-0.03	0.122048	0.133917	0.107142		-0.098	-0.1093	-0.27157	0.130704	0.080245	0.08098	0.053192		-0.3085	-0.32546	-0.482	-0.02538	-0.08312	-0.00334	-0.0754		-0.47716	-0.54447	-0.55187	-0.29943	-0.34017	-0.37953	-0.36579
	16	0.02802	0.008149	-0.16352	0.038912	0.125994	0.102377	0.127922		0.032056	-0.06237	-0.12179	0.102273	0.151389	0.141058	0.056955		0.015975	0.043547	-0.14071	-0.02888	0.123129	0.134995	0.108937		-0.09616	-0.10798	-0.27082	0.132069	0.081875	0.082641	0.055113		-0.30812	-0.32402	-0.48178	-0.02282	-0.08106	-0.00089	-0.07318		-0.47594	-0.54359	-0.55284	-0.29669	-0.33787	-0.37734	-0.36343
	16.1	0.029495	0.0085	-0.16486	0.039321	0.126812	0.102269	0.128691		0.033807	-0.06178	-0.12304	0.103295	0.152539	0.141458	0.058143		0.01752	0.044648	-0.14096	-0.02773	0.124224	0.136079	0.11075		-0.09429	-0.10665	-0.27007	0.133439	0.083518	0.084312	0.057053		-0.30774	-0.32257	-0.48155	-0.02024	-0.07899	0.001557	-0.07095		-0.4747	-0.54269	-0.55379	-0.29392	-0.33556	-0.37514	-0.36106
	16.2	0.030989	0.008862	-0.1662	0.03974	0.127633	0.102162	0.129465		0.035579	-0.06118	-0.12429	0.104326	0.153695	0.141862	0.059345		0.019083	0.045761	-0.14123	-0.02655	0.125333	0.137169	0.112582		-0.0924	-0.10531	-0.26932	0.134814	0.085175	0.085994	0.059014		-0.30735	-0.3211	-0.48132	-0.01766	-0.07691	0.004015	-0.06871		-0.47345	-0.54178	-0.55473	-0.29114	-0.33324	-0.37292	-0.35867
	16.3	0.032503	0.009235	-0.16754	0.040171	0.128456	0.102055	0.130245		0.037371	-0.06056	-0.12554	0.105366	0.154855	0.142268	0.06056		0.020664	0.046885	-0.1415	-0.02536	0.126456	0.138264	0.114431		-0.0905	-0.10394	-0.26857	0.136194	0.086846	0.087686	0.060994		-0.30696	-0.31963	-0.48109	-0.01507	-0.07482	0.00648	-0.06646		-0.47218	-0.54086	-0.55565	-0.28834	-0.33091	-0.3707	-0.35627
	16.4	0.034037	0.00962	-0.16888	0.040612	0.129283	0.101948	0.131031		0.039184	-0.05992	-0.1268	0.106415	0.156021	0.142677	0.06179		0.022263	0.048022	-0.14179	-0.02414	0.127593	0.139366	0.116299		-0.08857	-0.10256	-0.26782	0.137579	0.088531	0.089389	0.062995		-0.30657	-0.31814	-0.48086	-0.01248	-0.07272	0.008952	-0.0642		-0.4709	-0.53992	-0.55655	-0.28552	-0.32856	-0.36846	-0.35386
	16.5	0.03559	0.010017	-0.17022	0.041065	0.130112	0.101841	0.131823		0.041018	-0.05926	-0.12805	0.107474	0.157192	0.14309	0.063034		0.02388	0.049171	-0.14209	-0.02289	0.128744	0.140474	0.118184		-0.08663	-0.10117	-0.26707	0.138969	0.09023	0.091103	0.065015		-0.30617	-0.31663	-0.48062	-0.00987	-0.07061	0.011432	-0.06193		-0.4696	-0.53896	-0.55744	-0.28269	-0.32621	-0.36621	-0.35143
	16.6	0.037162	0.010425	-0.17156	0.041529	0.130944	0.101735	0.13262		0.042872	-0.05857	-0.1293	0.108542	0.158368	0.143505	0.064292		0.025515	0.050332	-0.14239	-0.02163	0.129909	0.141587	0.120088		-0.08466	-0.09975	-0.26632	0.140364	0.091943	0.092828	0.067055		-0.30576	-0.31511	-0.48038	-0.00726	-0.06849	0.013919	-0.05964		-0.46828	-0.53799	-0.55831	-0.27983	-0.32385	-0.36394	-0.34899
	16.7	0.038754	0.010845	-0.1729	0.042005	0.131779	0.101629	0.133423		0.044746	-0.05787	-0.13055	0.109619	0.15955	0.143924	0.065564		0.027169	0.051505	-0.14271	-0.02034	0.131089	0.142707	0.12201		-0.08268	-0.09832	-0.26557	0.141764	0.093671	0.094564	0.069115		-0.30536	-0.31358	-0.48014	-0.00464	-0.06637	0.016414	-0.05734		-0.46695	-0.537	-0.55916	-0.27696	-0.32147	-0.36166	-0.34653
	16.8	0.040365	0.011277	-0.17424	0.042493	0.132617	0.101523	0.134232		0.046642	-0.05714	-0.1318	0.110706	0.160736	0.144347	0.066849		0.02884	0.052691	-0.14304	-0.01902	0.132283	0.143833	0.12395		-0.08067	-0.09687	-0.26482	0.143169	0.095413	0.096311	0.071194		-0.30495	-0.31203	-0.4799	-0.00201	-0.06423	0.018916	-0.05503		-0.4656	-0.53599	-0.56	-0.27407	-0.31909	-0.35937	-0.34406
	16.9	0.041997	0.011721	-0.17558	0.042992	0.133458	0.101419	0.135048		0.048558	-0.0564	-0.13305	0.111801	0.161928	0.144773	0.068149		0.03053	0.053888	-0.14337	-0.01768	0.133492	0.144965	0.125907		-0.07865	-0.0954	-0.26407	0.14458	0.097169	0.098069	0.073294		-0.30453	-0.31047	-0.47965	0.000633	-0.06208	0.021426	-0.05271		-0.46424	-0.53497	-0.56082	-0.27117	-0.31669	-0.35706	-0.34158
	17	0.043647	0.012178	-0.17693	0.043503	0.134302	0.101315	0.135869		0.050495	-0.05563	-0.1343	0.112907	0.163125	0.145202	0.069462		0.032238	0.055098	-0.14372	-0.01632	0.134715	0.146104	0.127883		-0.0766	-0.09392	-0.26331	0.145995	0.098941	0.099839	0.075414		-0.30411	-0.3089	-0.4794	0.00328	-0.05992	0.023943	-0.05037		-0.46286	-0.53393	-0.56163	-0.26825	-0.31428	-0.35474	-0.33908
	17.1	0.045318	0.012647	-0.17827	0.044026	0.135149	0.101212	0.136697		0.052452	-0.05484	-0.13555	0.114021	0.164326	0.145635	0.070789		0.033964	0.056321	-0.14407	-0.01493	0.135952	0.147249	0.129877		-0.07454	-0.09241	-0.26256	0.147416	0.100727	0.101619	0.077554		-0.30369	-0.30731	-0.47914	0.005935	-0.05775	0.026468	-0.04802		-0.46146	-0.53287	-0.56241	-0.2653	-0.31186	-0.3524	-0.33657
	17.2	0.047008	0.013129	-0.1796	0.044561	0.135999	0.10111	0.13753		0.05443	-0.05402	-0.13679	0.115145	0.165533	0.146071	0.07213		0.035709	0.057555	-0.14443	-0.01352	0.137205	0.1484	0.131888		-0.07246	-0.09089	-0.2618	0.148841	0.102528	0.103411	0.079714		-0.30327	-0.3057	-0.47888	0.008599	-0.05557	0.029	-0.04566		-0.46004	-0.5318	-0.56318	-0.26235	-0.30942	-0.35005	-0.33404
	17.3	0.048718	0.013623	-0.18094	0.045108	0.136853	0.101008	0.13837		0.056429	-0.05319	-0.13804	0.116278	0.166745	0.146511	0.073485		0.037472	0.058802	-0.1448	-0.01209	0.138471	0.149557	0.133917		-0.07035	-0.08935	-0.26105	0.150272	0.104344	0.105215	0.081894		-0.30284	-0.30408	-0.47862	0.011272	-0.05338	0.03154	-0.04329		-0.45861	-0.53071	-0.56394	-0.25937	-0.30698	-0.34769	-0.3315
	17.4	0.050447	0.01413	-0.18228	0.045667	0.137709	0.100908	0.139216		0.058449	-0.05233	-0.13927	0.117421	0.167961	0.146955	0.074853		0.039253	0.060062	-0.14518	-0.01063	0.139753	0.150721	0.135963		-0.06822	-0.08779	-0.26029	0.151708	0.106175	0.10703	0.084094		-0.30241	-0.30244	-0.47836	0.013952	-0.05118	0.034088	-0.0409		-0.45715	-0.5296	-0.56468	-0.25638	-0.30452	-0.34531	-0.32894
	17.5	0.052196	0.014651	-0.18361	0.046238	0.138568	0.10081	0.140069		0.060489	-0.05145	-0.14051	0.118574	0.169183	0.147402	0.076235		0.041053	0.061334	-0.14557	-0.00915	0.141049	0.151892	0.138027		-0.06608	-0.08621	-0.25954	0.153148	0.108021	0.108856	0.086313		-0.30198	-0.30078	-0.47808	0.016642	-0.04896	0.036643	-0.0385		-0.45568	-0.52848	-0.5654	-0.25336	-0.30204	-0.34292	-0.32637
	17.6	0.053964	0.015184	-0.18494	0.046822	0.13943	0.100712	0.140928		0.06255	-0.05055	-0.14174	0.119735	0.17041	0.147854	0.07763		0.042872	0.062618	-0.14596	-0.00764	0.14236	0.153069	0.140109		-0.06391	-0.08461	-0.25878	0.154594	0.109883	0.110694	0.088553		-0.30154	-0.29911	-0.47781	0.01934	-0.04674	0.039206	-0.03609		-0.4542	-0.52733	-0.5661	-0.25033	-0.29956	-0.34051	-0.32379
	17.7	0.055752	0.015731	-0.18627	0.047418	0.140296	0.100616	0.141793		0.064632	-0.04962	-0.14297	0.120906	0.171641	0.148309	0.079039		0.044709	0.063915	-0.14636	-0.00611	0.143685	0.154253	0.142208		-0.06173	-0.08299	-0.25802	0.156046	0.11176	0.112543	0.090813		-0.3011	-0.29742	-0.47753	0.022047	-0.0445	0.041776	-0.03366		-0.45269	-0.52617	-0.56679	-0.24729	-0.29706	-0.33809	-0.32119
	17.8	0.05756	0.016291	-0.1876	0.048026	0.141164	0.100521	0.142664		0.066734	-0.04867	-0.1442	0.122087	0.172878	0.148768	0.080462		0.046565	0.065224	-0.14676	-0.00455	0.145025	0.155443	0.144324		-0.05952	-0.08136	-0.25726	0.157502	0.113653	0.114404	0.093093		-0.30066	-0.29572	-0.47725	0.024763	-0.04225	0.044354	-0.03122		-0.45116	-0.52499	-0.56746	-0.24422	-0.29454	-0.33565	-0.31857
	17.9	0.059387	0.016864	-0.18893	0.048648	0.142036	0.100428	0.143543		0.068857	-0.0477	-0.14541	0.123276	0.174119	0.14923	0.081898		0.048439	0.066546	-0.14718	-0.00297	0.14638	0.156639	0.146457		-0.05729	-0.0797	-0.25649	0.158963	0.115561	0.116277	0.095392		-0.30022	-0.29399	-0.47696	0.027487	-0.03999	0.04694	-0.02877		-0.44962	-0.52379	-0.56811	-0.24114	-0.29202	-0.33319	-0.31594
	18	0.061233	0.017451	-0.19025	0.049281	0.14291	0.100337	0.144427		0.071001	-0.0467	-0.14663	0.124475	0.175366	0.149697	0.083348		0.050332	0.067881	-0.1476	-0.00137	0.14775	0.157843	0.148608		-0.05504	-0.07802	-0.25573	0.16043	0.117484	0.118161	0.097712		-0.29977	-0.29225	-0.47667	0.03022	-0.03771	0.049533	-0.0263		-0.44805	-0.52257	-0.56875	-0.23804	-0.28948	-0.33072	-0.31329
	18.1	0.0631	0.018051	-0.19157	0.049928	0.143787	0.100247	0.145319		0.073165	-0.04568	-0.14784	0.125683	0.176617	0.150168	0.084811		0.052243	0.069224	-0.14802	0.000256	0.149134	0.159053	0.150775		-0.05277	-0.07633	-0.25496	0.161901	0.119423	0.120057	0.100051		-0.29932	-0.2905	-0.47637	0.032962	-0.03543	0.052133	-0.02382		-0.44647	-0.52134	-0.56937	-0.23492	-0.28692	-0.32823	-0.31063
	18.2	0.064985	0.018666	-0.19288	0.050587	0.144668	0.100159	0.146216		0.075349	-0.04464	-0.14904	0.126901	0.177873	0.150643	0.086288		0.054173	0.070579	-0.14845	0.001908	0.150533	0.160269	0.152959		-0.05048	-0.07461	-0.2542	0.163378	0.121378	0.121965	0.10241		-0.29887	-0.28872	-0.47606	0.035713	-0.03313	0.054742	-0.02133		-0.44486	-0.52008	-0.56997	-0.23179	-0.28435	-0.32573	-0.30795
	18.3	0.066891	0.019294	-0.19419	0.051259	0.145552	0.100074	0.147121		0.077555	-0.04357	-0.15024	0.128128	0.179133	0.151122	0.087778		0.056122	0.071947	-0.14888	0.003583	0.151946	0.161493	0.15516		-0.04817	-0.07287	-0.25343	0.164859	0.123349	0.123884	0.104788		-0.29841	-0.28692	-0.47576	0.038472	-0.03081	0.057358	-0.01882		-0.44324	-0.51881	-0.57056	-0.22864	-0.28177	-0.32321	-0.30526
	18.4	0.068815	0.019937	-0.1955	0.051944	0.146438	0.09999	0.148032		0.07978	-0.04248	-0.15143	0.129364	0.180399	0.151605	0.089281		0.058089	0.073328	-0.14932	0.005283	0.153375	0.162723	0.157377		-0.04584	-0.07112	-0.25266	0.166346	0.125336	0.125799	0.107187		-0.29795	-0.28511	-0.47544	0.04124	-0.02849	0.059981	-0.0163		-0.4416	-0.51751	-0.57112	-0.22547	-0.27917	-0.32068	-0.30255
	18.5	0.07076	0.020593	-0.1968	0.052642	0.147328	0.099909	0.14895		0.082026	-0.04136	-0.15261	0.13061	0.181668	0.152092	0.090797		0.060075	0.074722	-0.14977	0.007006	0.154818	0.163959	0.159611		-0.04348	-0.06934	-0.25189	0.167838	0.127338	0.127726	0.109604		-0.29749	-0.28327	-0.47512	0.044017	-0.02615	0.062612	-0.01377		-0.43993	-0.5162	-0.57167	-0.22228	-0.27655	-0.31813	-0.29983
	18.6	0.072724	0.021264	-0.1981	0.053353	0.14822	0.09983	0.149874		0.084293	-0.04022	-0.15379	0.131864	0.182942	0.152583	0.092327		0.062079	0.076127	-0.15021	0.008754	0.156275	0.165202	0.161862		-0.04111	-0.06754	-0.25111	0.169334	0.129356	0.129664	0.112042		-0.29703	-0.28142	-0.47479	0.046802	-0.02379	0.065251	-0.01122		-0.43824	-0.51486	-0.5722	-0.21907	-0.27393	-0.31556	-0.29709
	18.7	0.074707	0.021949	-0.19939	0.054077	0.149115	0.099754	0.150806		0.08658	-0.03905	-0.15496	0.133129	0.184221	0.153079	0.09387		0.064102	0.077546	-0.15066	0.010525	0.157747	0.166452	0.164128		-0.03871	-0.06572	-0.25033	0.170836	0.131391	0.131614	0.114499		-0.29656	-0.27955	-0.47446	0.049597	-0.02142	0.067897	-0.00866		-0.43654	-0.51351	-0.57272	-0.21585	-0.27128	-0.31297	-0.29434
	18.8	0.076709	0.022649	-0.20068	0.054814	0.150014	0.099681	0.151743		0.088887	-0.03786	-0.15612	0.134402	0.185503	0.153579	0.095426		0.066144	0.078977	-0.15112	0.01232	0.159234	0.167708	0.166411		-0.0363	-0.06388	-0.24955	0.172343	0.133441	0.133575	0.116975		-0.29609	-0.27766	-0.47412	0.052399	-0.01904	0.070551	-0.00609		-0.43481	-0.51214	-0.57321	-0.21261	-0.26862	-0.31037	-0.29157
	18.9	0.078731	0.023364	-0.20196	0.055565	0.150915	0.09961	0.152688		0.091214	-0.03665	-0.15727	0.135685	0.18679	0.154083	0.096995		0.068204	0.08042	-0.15157	0.014139	0.160735	0.168972	0.168709		-0.03386	-0.06202	-0.24877	0.173854	0.135507	0.135548	0.119471		-0.29562	-0.27574	-0.47378	0.055211	-0.01665	0.073213	-0.0035		-0.43306	-0.51074	-0.57369	-0.20935	-0.26594	-0.30775	-0.28878
	19	0.080772	0.024093	-0.20324	0.056329	0.15182	0.099542	0.15364		0.093561	-0.03541	-0.15841	0.136977	0.188081	0.154592	0.098577		0.070283	0.081876	-0.15203	0.015982	0.162251	0.170241	0.171023		-0.0314	-0.06014	-0.24799	0.175371	0.137589	0.137533	0.121986		-0.29515	-0.27381	-0.47342	0.05803	-0.01424	0.075882	-0.0009		-0.43129	-0.50932	-0.57415	-0.20608	-0.26325	-0.30511	-0.28598
	19.1	0.082833	0.024837	-0.20451	0.057106	0.152727	0.099476	0.154598		0.095929	-0.03414	-0.15955	0.138279	0.189376	0.155105	0.100172		0.07238	0.083345	-0.15249	0.017849	0.163782	0.171518	0.173353		-0.02892	-0.05824	-0.2472	0.176892	0.139687	0.139529	0.12452		-0.29468	-0.27186	-0.47306	0.060859	-0.01182	0.078558	0.001716		-0.42949	-0.50789	-0.57459	-0.20279	-0.26054	-0.30246	-0.28316
	19.2	0.084913	0.025595	-0.20578	0.057896	0.153637	0.099414	0.155563		0.098317	-0.03285	-0.16067	0.13959	0.190675	0.155622	0.10178		0.074496	0.084826	-0.15296	0.019739	0.165326	0.172801	0.175698		-0.02642	-0.05631	-0.24641	0.178419	0.141801	0.141537	0.127074		-0.2942	-0.26988	-0.4727	0.063695	-0.00938	0.081242	0.004345		-0.42768	-0.50643	-0.57502	-0.19948	-0.25782	-0.29979	-0.28033
	19.3	0.087012	0.026369	-0.20703	0.0587	0.15455	0.099356	0.156535		0.100724	-0.03154	-0.16179	0.14091	0.191978	0.156145	0.1034		0.07663	0.08632	-0.15342	0.021653	0.166885	0.17409	0.178058		-0.0239	-0.05437	-0.24562	0.17995	0.143931	0.143556	0.129646		-0.29372	-0.26789	-0.47232	0.066541	-0.00693	0.083934	0.006987		-0.42584	-0.50495	-0.57542	-0.19615	-0.25508	-0.2971	-0.27748
	19.4	0.08913	0.027158	-0.20828	0.059517	0.155466	0.0993	0.157513		0.103152	-0.03019	-0.16289	0.14224	0.193285	0.156671	0.105033		0.078783	0.087826	-0.15388	0.023591	0.168459	0.175386	0.180433		-0.02136	-0.0524	-0.24482	0.181486	0.146077	0.145588	0.132238		-0.29324	-0.26587	-0.47194	0.069394	-0.00446	0.086632	0.009643		-0.42398	-0.50345	-0.57581	-0.19281	-0.25232	-0.29439	-0.27462
	19.5	0.091267	0.027962	-0.20953	0.060347	0.156385	0.099248	0.158498		0.1056	-0.02883	-0.16399	0.143578	0.194595	0.157202	0.106679		0.080954	0.089345	-0.15435	0.025552	0.170047	0.176689	0.182823		-0.0188	-0.05041	-0.24402	0.183027	0.148239	0.14763	0.134848		-0.29275	-0.26384	-0.47155	0.072256	-0.00198	0.089339	0.012313		-0.42209	-0.50193	-0.57617	-0.18945	-0.24955	-0.29167	-0.27174
	19.6	0.093424	0.028781	-0.21076	0.061192	0.157306	0.0992	0.15949		0.108067	-0.02743	-0.16507	0.144926	0.195909	0.157738	0.108337		0.083144	0.090876	-0.15481	0.027537	0.171649	0.177999	0.185227		-0.01621	-0.0484	-0.24322	0.184573	0.150417	0.149685	0.137478		-0.29227	-0.26178	-0.47115	0.075126	0.000517	0.092052	0.014997		-0.42018	-0.50038	-0.57652	-0.18607	-0.24676	-0.28892	-0.26884
	19.7	0.095599	0.029616	-0.21199	0.062049	0.158231	0.099155	0.160489		0.110554	-0.02602	-0.16614	0.146283	0.197226	0.158279	0.110008		0.085353	0.09242	-0.15528	0.029545	0.173266	0.179314	0.187646		-0.01361	-0.04637	-0.24241	0.186123	0.152611	0.15175	0.140126		-0.29178	-0.25969	-0.47075	0.078004	0.003029	0.094773	0.017694		-0.41825	-0.49881	-0.57685	-0.18268	-0.24395	-0.28616	-0.26593
	19.8	0.097793	0.030466	-0.21321	0.06292	0.159158	0.099114	0.161494		0.11306	-0.02457	-0.1672	0.147649	0.198547	0.158824	0.11169		0.087579	0.093977	-0.15574	0.031577	0.174896	0.180637	0.190079		-0.01098	-0.04431	-0.2416	0.187678	0.15482	0.153828	0.142792		-0.29129	-0.25759	-0.47033	0.08089	0.005556	0.097501	0.020404		-0.4163	-0.49722	-0.57717	-0.17927	-0.24112	-0.28338	-0.263
	19.9	0.100006	0.031331	-0.21442	0.063805	0.160088	0.099077	0.162506		0.115587	-0.0231	-0.16825	0.149025	0.19987	0.159374	0.113386		0.089824	0.095545	-0.15621	0.033632	0.176541	0.181966	0.192527		-0.00833	-0.04224	-0.24079	0.189238	0.157046	0.155917	0.145477		-0.29079	-0.25547	-0.46991	0.083785	0.008099	0.100237	0.023129		-0.41432	-0.49561	-0.57746	-0.17584	-0.23828	-0.28058	-0.26005
	20	0.102239	0.032212	-0.21562	0.064704	0.16102	0.099045	0.163525		0.118133	-0.02161	-0.16929	0.150409	0.201196	0.159928	0.115093		0.092088	0.097126	-0.15667	0.03571	0.1782	0.183301	0.194988		-0.00567	-0.04014	-0.23997	0.190801	0.159287	0.158017	0.148181		-0.2903	-0.25332	-0.46947	0.086687	0.010656	0.102979	0.025867		-0.41232	-0.49397	-0.57773	-0.1724	-0.23542	-0.27776	-0.25709
	20.1	0.104485	0.033106	-0.21682	0.065612	0.161953	0.099013	0.164548		0.120693	-0.02009	-0.17032	0.151797	0.202523	0.160485	0.11681		0.094366	0.098717	-0.15713	0.037806	0.179869	0.18464	0.19746		-0.00298	-0.03802	-0.23916	0.192366	0.161541	0.160126	0.1509		-0.2898	-0.25115	-0.46904	0.089593	0.013226	0.105726	0.028615		-0.4103	-0.49232	-0.57799	-0.16894	-0.23255	-0.27493	-0.25411
	20.2	0.106749	0.034015	-0.21801	0.066534	0.162887	0.098986	0.165577		0.123273	-0.01854	-0.17133	0.153195	0.203851	0.161047	0.118538		0.096661	0.10032	-0.1576	0.039926	0.181552	0.185985	0.199945		-0.00028	-0.03588	-0.23834	0.193933	0.16381	0.162246	0.153636		-0.2893	-0.24896	-0.46859	0.092506	0.015812	0.10848	0.031377		-0.40825	-0.49064	-0.57823	-0.16547	-0.22966	-0.27208	-0.25112
	20.3	0.109032	0.03494	-0.21919	0.067468	0.163825	0.098963	0.166613		0.125871	-0.01697	-0.17233	0.154601	0.205182	0.161613	0.120279		0.098974	0.101936	-0.15806	0.042068	0.183249	0.187337	0.202444		0.002451	-0.03372	-0.23752	0.195505	0.166095	0.164377	0.156391		-0.2888	-0.24674	-0.46814	0.095428	0.018413	0.111241	0.034153		-0.40618	-0.48894	-0.57845	-0.16198	-0.22675	-0.26921	-0.24812
	20.4	0.111334	0.03588	-0.22036	0.068417	0.164764	0.098945	0.167655		0.128489	-0.01538	-0.17332	0.156015	0.206516	0.162184	0.122031		0.101306	0.103564	-0.15852	0.044233	0.18496	0.188695	0.204955		0.005198	-0.03154	-0.23669	0.197082	0.168396	0.16652	0.159163		-0.28829	-0.24451	-0.46767	0.098357	0.021029	0.114009	0.036943		-0.40408	-0.48721	-0.57865	-0.15848	-0.22382	-0.26632	-0.24509
	20.5	0.113654	0.036836	-0.22152	0.06938	0.165706	0.098931	0.168705		0.131126	-0.01375	-0.17429	0.157439	0.207852	0.16276	0.123796		0.103656	0.105204	-0.15897	0.04642	0.186684	0.190059	0.207479		0.007966	-0.02933	-0.23586	0.198663	0.170712	0.168674	0.161953		-0.28779	-0.24225	-0.4672	0.101294	0.023662	0.116784	0.039746		-0.40196	-0.48546	-0.57884	-0.15496	-0.22087	-0.26341	-0.24205
	20.6	0.115992	0.037808	-0.22267	0.070357	0.166651	0.098923	0.169762		0.133781	-0.0121	-0.17525	0.158872	0.20919	0.163341	0.125571		0.106024	0.106856	-0.15942	0.048631	0.188421	0.19143	0.210016		0.010754	-0.02711	-0.23502	0.200248	0.173044	0.170839	0.164761		-0.28728	-0.23996	-0.46671	0.104239	0.02631	0.119566	0.042562		-0.39982	-0.48369	-0.579	-0.15142	-0.21791	-0.26048	-0.23899
	20.7	0.118348	0.038795	-0.22381	0.071347	0.167598	0.098918	0.170825		0.136455	-0.01043	-0.1762	0.160313	0.21053	0.163926	0.127359		0.108411	0.108521	-0.15987	0.050864	0.190172	0.192806	0.212565		0.013563	-0.02486	-0.23418	0.201837	0.175391	0.173015	0.167586		-0.28677	-0.23765	-0.46622	0.107191	0.028974	0.122354	0.045393		-0.39765	-0.48189	-0.57914	-0.14787	-0.21493	-0.25754	-0.23592
	20.8	0.120723	0.039798	-0.22494	0.072352	0.168547	0.098919	0.171895		0.139148	-0.00872	-0.17712	0.161763	0.211872	0.164517	0.129158		0.110829	0.110197	-0.16031	0.05312	0.191936	0.194189	0.215126		0.016392	-0.02258	-0.23333	0.20343	0.177753	0.175202	0.170428		-0.28625	-0.23532	-0.46571	0.110151	0.031655	0.125149	0.048236		-0.39545	-0.48007	-0.57926	-0.1443	-0.21193	-0.25457	-0.23283
	20.9	0.123116	0.040817	-0.22605	0.07337	0.169499	0.098925	0.172972		0.141859	-0.00699	-0.17804	0.163221	0.213215	0.165113	0.130969		0.113265	0.111886	-0.16074	0.055398	0.193714	0.195578	0.217699		0.019242	-0.02029	-0.23248	0.205027	0.180131	0.177399	0.173287		-0.28574	-0.23297	-0.46519	0.113119	0.034351	0.12795	0.051094		-0.39322	-0.47822	-0.57936	-0.14072	-0.20891	-0.25158	-0.22973
	21	0.125527	0.041852	-0.22716	0.074402	0.170453	0.098935	0.174055		0.144588	-0.00524	-0.17893	0.164689	0.21456	0.165713	0.132791		0.11572	0.113587	-0.16118	0.057698	0.195504	0.196973	0.220284		0.022113	-0.01797	-0.23162	0.206628	0.182523	0.179608	0.176163		-0.28522	-0.23059	-0.46467	0.116094	0.037063	0.130758	0.053964		-0.39097	-0.47635	-0.57944	-0.13712	-0.20587	-0.24858	-0.2266
	21.1	0.127955	0.042902	-0.22825	0.075449	0.171409	0.098951	0.175146		0.147336	-0.00346	-0.17981	0.166164	0.215906	0.166319	0.134625		0.118192	0.115301	-0.1616	0.060021	0.197308	0.198374	0.22288		0.025004	-0.01563	-0.23076	0.208233	0.184931	0.181827	0.179056		-0.2847	-0.22819	-0.46412	0.119076	0.039791	0.133572	0.056849		-0.3887	-0.47445	-0.5795	-0.1335	-0.20281	-0.24555	-0.22347
	21.2	0.130402	0.043969	-0.22933	0.076509	0.172368	0.098972	0.176243		0.150101	-0.00165	-0.18067	0.167649	0.217254	0.16693	0.136469		0.120681	0.117026	-0.16202	0.062366	0.199124	0.199781	0.225487		0.027915	-0.01327	-0.22989	0.209842	0.187353	0.184057	0.181966		-0.28418	-0.22576	-0.46357	0.122065	0.042535	0.136393	0.059746		-0.38639	-0.47253	-0.57954	-0.12987	-0.19974	-0.24251	-0.22031
	21.3	0.132866	0.045052	-0.2304	0.077583	0.173329	0.098999	0.177347		0.152885	0.000166	-0.18152	0.169141	0.218602	0.167545	0.138324		0.123189	0.118763	-0.16243	0.064732	0.200953	0.201193	0.228105		0.030846	-0.01088	-0.22901	0.211455	0.189791	0.186298	0.184891		-0.28365	-0.2233	-0.46301	0.125062	0.045296	0.139219	0.062657		-0.38406	-0.47058	-0.57955	-0.12622	-0.19664	-0.23944	-0.21714
	21.4	0.135348	0.04615	-0.23145	0.078671	0.174292	0.099031	0.178458		0.155687	0.002005	-0.18234	0.170643	0.219952	0.168166	0.14019		0.125713	0.120512	-0.16283	0.067121	0.202794	0.202612	0.230735		0.033798	-0.00848	-0.22813	0.213071	0.192243	0.188548	0.187833		-0.28312	-0.22083	-0.46243	0.128066	0.048072	0.142052	0.065582		-0.38171	-0.46861	-0.57955	-0.12256	-0.19353	-0.23636	-0.21395
	21.5	0.137847	0.047265	-0.23249	0.079773	0.175257	0.099069	0.179576		0.158506	0.00387	-0.18315	0.172152	0.221303	0.168792	0.142067		0.128256	0.122273	-0.16323	0.069531	0.204648	0.204036	0.233375		0.036769	-0.00605	-0.22725	0.214691	0.19471	0.19081	0.190791		-0.28259	-0.21833	-0.46184	0.131076	0.050865	0.144891	0.06852		-0.37932	-0.46661	-0.57952	-0.11888	-0.1904	-0.23326	-0.21075
	21.6	0.140364	0.048396	-0.23351	0.080889	0.176224	0.099112	0.1807		0.161343	0.005761	-0.18394	0.17367	0.222654	0.169423	0.143955		0.130816	0.124045	-0.16362	0.071963	0.206515	0.205466	0.236024		0.039761	-0.0036	-0.22635	0.216315	0.197191	0.193081	0.193765		-0.28206	-0.2158	-0.46124	0.134094	0.053674	0.147735	0.071471		-0.37691	-0.46459	-0.57947	-0.11519	-0.18725	-0.23013	-0.20753
	21.7	0.142898	0.049543	-0.23453	0.08202	0.177193	0.099161	0.181831		0.164197	0.007679	-0.18471	0.175196	0.224006	0.170059	0.145854		0.133392	0.12583	-0.164	0.074417	0.208394	0.206901	0.238685		0.042772	-0.00112	-0.22545	0.217942	0.199686	0.195362	0.196754		-0.28153	-0.21325	-0.46063	0.137118	0.056498	0.150585	0.074436		-0.37447	-0.46254	-0.57941	-0.11148	-0.18408	-0.22699	-0.20429
	21.8	0.145449	0.050706	-0.23552	0.083164	0.178164	0.099216	0.182969		0.167068	0.009624	-0.18546	0.17673	0.225358	0.1707	0.147763		0.135987	0.127626	-0.16437	0.076891	0.210284	0.208342	0.241355		0.045803	0.001373	-0.22454	0.219572	0.202196	0.197654	0.199758		-0.28099	-0.21067	-0.46	0.140149	0.059339	0.153441	0.077414		-0.372	-0.46046	-0.57931	-0.10776	-0.18089	-0.22382	-0.20103
	21.9	0.148016	0.051886	-0.23651	0.084322	0.179137	0.099277	0.184114		0.169957	0.011595	-0.1862	0.178272	0.226711	0.171346	0.149682		0.138598	0.129433	-0.16473	0.079387	0.212187	0.209789	0.244034		0.048854	0.003891	-0.22363	0.221206	0.20472	0.199955	0.202778		-0.28045	-0.20807	-0.45936	0.143187	0.062196	0.156302	0.080405		-0.36951	-0.45836	-0.5792	-0.10402	-0.17768	-0.22064	-0.19776
	22	0.150601	0.053081	-0.23747	0.085494	0.180111	0.099344	0.185265		0.172862	0.013592	-0.18691	0.179822	0.228063	0.171998	0.151612		0.141226	0.131252	-0.16508	0.081904	0.214101	0.21124	0.246723		0.051924	0.006431	-0.22271	0.222843	0.207258	0.202266	0.205812		-0.27991	-0.20544	-0.4587	0.146231	0.065069	0.159169	0.08341		-0.36698	-0.45623	-0.57906	-0.10027	-0.17445	-0.21744	-0.19448
	22.1	0.153202	0.054293	-0.23843	0.08668	0.181087	0.099417	0.186423		0.175784	0.015617	-0.1876	0.181381	0.229416	0.172654	0.153552		0.143871	0.133082	-0.16542	0.084442	0.216027	0.212697	0.249421		0.055014	0.008993	-0.22178	0.224483	0.209809	0.204587	0.208862		-0.27936	-0.20279	-0.45803	0.149281	0.067958	0.162041	0.086428		-0.36443	-0.45408	-0.5789	-0.0965	-0.1712	-0.21421	-0.19117
	22.2	0.15582	0.05552	-0.23936	0.087879	0.182065	0.099496	0.187589		0.178723	0.017667	-0.18827	0.182946	0.230768	0.173315	0.155503		0.146532	0.134924	-0.16575	0.087	0.217965	0.21416	0.252128		0.058123	0.011578	-0.22085	0.226127	0.212374	0.206917	0.211925		-0.27882	-0.20011	-0.45735	0.152338	0.070863	0.164918	0.08946		-0.36185	-0.4519	-0.57872	-0.09272	-0.16794	-0.21097	-0.18785
	22.3	0.158454	0.056764	-0.24028	0.089093	0.183044	0.099581	0.18876		0.181678	0.019744	-0.18893	0.18452	0.23212	0.173982	0.157463		0.14921	0.136777	-0.16607	0.089579	0.219914	0.215627	0.254844		0.061251	0.014184	-0.2199	0.227773	0.214952	0.209257	0.215003		-0.27827	-0.19741	-0.45665	0.1554	0.073785	0.1678	0.092505		-0.35924	-0.44969	-0.57852	-0.08893	-0.16465	-0.20771	-0.18452
	22.4	0.161105	0.058024	-0.24119	0.09032	0.184025	0.099672	0.189939		0.184649	0.021847	-0.18955	0.186101	0.233472	0.174654	0.159433		0.151905	0.138641	-0.16638	0.092178	0.221874	0.217099	0.257567		0.064398	0.016812	-0.21895	0.229421	0.217544	0.211606	0.218095		-0.27772	-0.19468	-0.45593	0.158469	0.076721	0.170686	0.095563		-0.3566	-0.44745	-0.57829	-0.08512	-0.16134	-0.20442	-0.18117
	22.5	0.163771	0.0593	-0.24208	0.091561	0.185008	0.09977	0.191124		0.187636	0.023976	-0.19016	0.18769	0.234823	0.17533	0.161413		0.154616	0.140516	-0.16667	0.094798	0.223845	0.218576	0.260299		0.067564	0.019462	-0.218	0.231073	0.220149	0.213964	0.221201		-0.27716	-0.19193	-0.45521	0.161543	0.079674	0.173578	0.098634		-0.35394	-0.44519	-0.57804	-0.08129	-0.15802	-0.20112	-0.1778
	22.6	0.166454	0.060592	-0.24295	0.092816	0.185991	0.099874	0.192315		0.190639	0.026131	-0.19075	0.189286	0.236173	0.176012	0.163402		0.157343	0.142402	-0.16696	0.097437	0.225827	0.220059	0.263039		0.070748	0.022133	-0.21703	0.232727	0.222767	0.216332	0.224321		-0.2766	-0.18915	-0.45446	0.164622	0.082642	0.176474	0.101719		-0.35124	-0.4429	-0.57777	-0.07746	-0.15467	-0.1978	-0.17441
	22.7	0.169152	0.061899	-0.2438	0.094085	0.186976	0.099985	0.193514		0.193657	0.028313	-0.19131	0.19089	0.237523	0.176699	0.165401		0.160086	0.1443	-0.16723	0.100097	0.22782	0.221545	0.265788		0.073952	0.024827	-0.21606	0.234383	0.225397	0.218708	0.227454		-0.27604	-0.18634	-0.4537	0.167708	0.085627	0.179374	0.104817		-0.34851	-0.44059	-0.57747	-0.07361	-0.15131	-0.19445	-0.17101
	22.8	0.171866	0.063223	-0.24463	0.095367	0.187963	0.100102	0.194719		0.196691	0.03052	-0.19185	0.192501	0.238872	0.177391	0.16741		0.162845	0.146207	-0.16749	0.102776	0.229823	0.223037	0.268543		0.077173	0.027541	-0.21507	0.236043	0.22804	0.221092	0.2306		-0.27548	-0.18351	-0.45293	0.170798	0.088626	0.182279	0.107928		-0.34576	-0.43824	-0.57715	-0.06974	-0.14792	-0.19109	-0.16759
	22.9	0.174596	0.064563	-0.24545	0.096663	0.18895	0.100226	0.195931		0.199741	0.032754	-0.19236	0.194119	0.24022	0.178088	0.169427		0.165619	0.148126	-0.16773	0.105474	0.231837	0.224532	0.271306		0.080413	0.030277	-0.21408	0.237704	0.230696	0.223486	0.233758		-0.27491	-0.18066	-0.45213	0.173894	0.091642	0.185188	0.111052		-0.34297	-0.43587	-0.57681	-0.06586	-0.14452	-0.1877	-0.16416
	23	0.17734	0.065918	-0.24625	0.097972	0.189938	0.100357	0.19715		0.202805	0.035013	-0.19286	0.195744	0.241567	0.178789	0.171454		0.16841	0.150055	-0.16796	0.108192	0.23386	0.226033	0.274076		0.083671	0.033035	-0.21308	0.239367	0.233364	0.225887	0.23693		-0.27434	-0.17778	-0.45133	0.176995	0.094673	0.188101	0.114189		-0.34016	-0.43347	-0.57644	-0.06197	-0.14109	-0.1843	-0.16071
	23.1	0.1801	0.06729	-0.24703	0.099295	0.190928	0.100494	0.198375		0.205884	0.037299	-0.19333	0.197376	0.242913	0.179496	0.173489		0.171215	0.151995	-0.16818	0.110929	0.235894	0.227537	0.276853		0.086947	0.035813	-0.21207	0.241033	0.236044	0.228298	0.240114		-0.27377	-0.17487	-0.4505	0.180101	0.097719	0.191017	0.11734		-0.33732	-0.43105	-0.57605	-0.05807	-0.13765	-0.18088	-0.15724
	23.2	0.182875	0.068677	-0.24779	0.100631	0.191918	0.100639	0.199606		0.208978	0.03961	-0.19377	0.199014	0.244257	0.180208	0.175534		0.174036	0.153945	-0.16838	0.113685	0.237937	0.229046	0.279637		0.090241	0.038613	-0.21106	0.242701	0.238736	0.230716	0.243309		-0.27319	-0.17194	-0.44966	0.183212	0.10078	0.193937	0.120503		-0.33444	-0.42859	-0.57563	-0.05415	-0.13419	-0.17743	-0.15376
	23.3	0.185665	0.07008	-0.24854	0.101981	0.192909	0.10079	0.200845		0.212086	0.041947	-0.19419	0.20066	0.2456	0.180925	0.177587		0.176872	0.155905	-0.16857	0.11646	0.23999	0.230559	0.282427		0.093553	0.041434	-0.21003	0.244371	0.24144	0.233142	0.246517		-0.27261	-0.16898	-0.4488	0.186327	0.103857	0.196861	0.123679		-0.33154	-0.42611	-0.57519	-0.05023	-0.1307	-0.17397	-0.15026
	23.4	0.188469	0.071499	-0.24926	0.103345	0.193901	0.100948	0.202089		0.215208	0.044309	-0.19458	0.202311	0.246942	0.181647	0.179648		0.179723	0.157876	-0.16874	0.119253	0.242053	0.232076	0.285223		0.096882	0.044275	-0.209	0.246042	0.244155	0.235576	0.249736		-0.27203	-0.16599	-0.44792	0.189447	0.106949	0.199787	0.126868		-0.3286	-0.4236	-0.57472	-0.04628	-0.1272	-0.17049	-0.14675
	23.5	0.191288	0.072934	-0.24996	0.104722	0.194894	0.101113	0.20334		0.218345	0.046697	-0.19495	0.20397	0.248282	0.182373	0.181718		0.182589	0.159856	-0.1689	0.122064	0.244125	0.233597	0.288025		0.100228	0.047137	-0.20795	0.247715	0.246882	0.238018	0.252966		-0.27145	-0.16298	-0.44703	0.192571	0.110056	0.202717	0.130069		-0.32564	-0.42106	-0.57423	-0.04233	-0.12368	-0.16699	-0.14322
	23.6	0.194121	0.074385	-0.25065	0.106112	0.195888	0.101285	0.204597		0.221495	0.049111	-0.1953	0.205634	0.24962	0.183105	0.183796		0.185469	0.161847	-0.16904	0.124894	0.246206	0.235122	0.290832		0.103591	0.05002	-0.2069	0.24939	0.24962	0.240467	0.256207		-0.27086	-0.15995	-0.44612	0.195699	0.113177	0.20565	0.133283		-0.32265	-0.4185	-0.57371	-0.03836	-0.12014	-0.16346	-0.13967
	23.7	0.196968	0.075851	-0.25131	0.107515	0.196882	0.101465	0.20586		0.224659	0.051549	-0.19562	0.207305	0.250957	0.183841	0.185883		0.188363	0.163847	-0.16916	0.127741	0.248295	0.236651	0.293645		0.106972	0.052923	-0.20583	0.251066	0.252368	0.242924	0.259459		-0.27027	-0.15689	-0.44519	0.198832	0.116314	0.208586	0.13651		-0.31962	-0.4159	-0.57317	-0.03439	-0.11658	-0.15992	-0.13611
	23.8	0.199829	0.077334	-0.25195	0.108932	0.197876	0.101651	0.20713		0.227835	0.054013	-0.19591	0.208981	0.252291	0.184582	0.187977		0.191272	0.165857	-0.16927	0.130606	0.250393	0.238183	0.296463		0.110369	0.055846	-0.20476	0.252744	0.255127	0.245387	0.262721		-0.26967	-0.1538	-0.44424	0.201968	0.119465	0.211525	0.13975		-0.31657	-0.41328	-0.57261	-0.0304	-0.11299	-0.15636	-0.13253
	23.9	0.202703	0.078831	-0.25257	0.110361	0.198871	0.101845	0.208406		0.231025	0.056502	-0.19617	0.210664	0.253624	0.185328	0.190079		0.194195	0.167876	-0.16936	0.133489	0.2525	0.239718	0.299287		0.113783	0.05879	-0.20367	0.254423	0.257897	0.247858	0.265994		-0.26908	-0.15069	-0.44327	0.205109	0.122631	0.214466	0.143001		-0.31348	-0.41063	-0.57201	-0.0264	-0.10939	-0.15278	-0.12894
	24	0.205591	0.080345	-0.25317	0.111804	0.199866	0.102046	0.209687		0.234228	0.059016	-0.19641	0.212352	0.254954	0.186079	0.192189		0.197131	0.169904	-0.16943	0.136389	0.254614	0.241257	0.302114		0.117213	0.061753	-0.20258	0.256103	0.260677	0.250336	0.269276		-0.26848	-0.14755	-0.44228	0.208252	0.125811	0.217409	0.146265		-0.31036	-0.40795	-0.5714	-0.02238	-0.10577	-0.14918	-0.12533
	24.1	0.208492	0.081874	-0.25375	0.11326	0.200862	0.102254	0.210975		0.237443	0.061554	-0.19663	0.214046	0.256282	0.186835	0.194306		0.200081	0.171941	-0.16948	0.139305	0.256737	0.242799	0.304946		0.12066	0.064736	-0.20147	0.257784	0.263467	0.25282	0.272567		-0.26787	-0.14439	-0.44127	0.2114	0.129006	0.220355	0.149523		-0.30722	-0.40525	-0.57075	-0.01836	-0.10213	-0.14556	-0.1217
	24.2	0.211406	0.083418	-0.2543	0.114729	0.201857	0.10247	0.212269		0.240671	0.064118	-0.19681	0.215746	0.257608	0.187595	0.196431		0.203045	0.173988	-0.16952	0.142239	0.258867	0.244344	0.307783		0.124122	0.06774	-0.20036	0.259466	0.266266	0.25531	0.275868		-0.26726	-0.1412	-0.44025	0.21455	0.132215	0.223303	0.152793		-0.30404	-0.40251	-0.57008	-0.01432	-0.09848	-0.14192	-0.11806
	24.3	0.214333	0.084978	-0.25484	0.11621	0.202853	0.102693	0.213568		0.243911	0.066705	-0.19697	0.21745	0.258931	0.18836	0.198563		0.206021	0.176043	-0.16953	0.145189	0.261005	0.245893	0.310623		0.1276	0.070762	-0.19923	0.261149	0.269075	0.257807	0.279178		-0.26665	-0.13798	-0.4392	0.217704	0.135438	0.226252	0.156075		-0.30083	-0.39975	-0.56939	-0.01028	-0.0948	-0.13827	-0.1144
	24.4	0.217273	0.086553	-0.25535	0.117704	0.203849	0.102923	0.214874		0.247162	0.069317	-0.1971	0.21916	0.260252	0.189129	0.200701		0.20901	0.178107	-0.16953	0.148155	0.26315	0.247443	0.313466		0.131093	0.073804	-0.19809	0.262832	0.271894	0.260309	0.282497		-0.26604	-0.13474	-0.43813	0.220861	0.138675	0.229204	0.159368		-0.29759	-0.39696	-0.56866	-0.00622	-0.0911	-0.13459	-0.11073
	24.5	0.220224	0.088143	-0.25583	0.119211	0.204845	0.103162	0.216185		0.250425	0.071953	-0.1972	0.220875	0.261569	0.189903	0.202847		0.212012	0.18018	-0.16951	0.151137	0.265302	0.248997	0.316313		0.134602	0.076866	-0.19694	0.264516	0.274721	0.262818	0.285824		-0.26542	-0.13148	-0.43705	0.224021	0.141926	0.232157	0.162673		-0.29432	-0.39414	-0.56791	-0.00215	-0.08738	-0.13089	-0.10704
	24.6	0.223188	0.089749	-0.2563	0.120731	0.205842	0.103408	0.217502		0.253699	0.074614	-0.19727	0.222595	0.262884	0.190682	0.204999		0.215027	0.18226	-0.16947	0.154135	0.267461	0.250553	0.319163		0.138126	0.079946	-0.19578	0.2662	0.277557	0.265332	0.289159		-0.26479	-0.12819	-0.43594	0.227183	0.145191	0.235111	0.165989		-0.29102	-0.39129	-0.56714	0.001924	-0.08364	-0.12718	-0.10334
	24.7	0.226164	0.09137	-0.25674	0.122263	0.206838	0.103661	0.218824		0.256985	0.077298	-0.19731	0.22432	0.264195	0.191465	0.207158		0.218053	0.184349	-0.16941	0.157148	0.269627	0.252112	0.322016		0.141665	0.083045	-0.19461	0.267885	0.280402	0.267852	0.292501		-0.26417	-0.12487	-0.43481	0.230347	0.148469	0.238066	0.169317		-0.28769	-0.38841	-0.56633	0.006012	-0.07989	-0.12345	-0.09962
	24.8	0.229151	0.093006	-0.25716	0.123808	0.207833	0.103922	0.220152		0.26028	0.080005	-0.19733	0.22605	0.265504	0.192252	0.209323		0.221092	0.186446	-0.16932	0.160177	0.271799	0.253672	0.324871		0.145218	0.086163	-0.19343	0.269569	0.283256	0.270377	0.295851		-0.26354	-0.12153	-0.43366	0.233514	0.151761	0.241022	0.172656		-0.28432	-0.3855	-0.5655	0.01011	-0.07611	-0.11969	-0.09589
	24.9	0.23215	0.094656	-0.25755	0.125365	0.208829	0.104191	0.221486		0.263586	0.082736	-0.19731	0.227783	0.266808	0.193044	0.211495		0.224142	0.188551	-0.16922	0.16322	0.273977	0.255235	0.327729		0.148785	0.089299	-0.19224	0.271254	0.286117	0.272907	0.299208		-0.2629	-0.11817	-0.43249	0.236683	0.155067	0.243979	0.176005		-0.28093	-0.38257	-0.56465	0.014218	-0.07232	-0.11592	-0.09214
	25	0.23516	0.096322	-0.25792	0.126934	0.209824	0.104467	0.222825		0.266902	0.085491	-0.19727	0.229522	0.26811	0.19384	0.213672		0.227203	0.190663	-0.1691	0.166279	0.276161	0.2568	0.330588		0.152367	0.092454	-0.19103	0.272938	0.288987	0.275442	0.302571		-0.26226	-0.11477	-0.4313	0.239854	0.158385	0.246936	0.179366		-0.2775	-0.37961	-0.56376	0.018335	-0.06851	-0.11214	-0.08837
	25.1	0.238181	0.098002	-0.25827	0.128515	0.210819	0.104751	0.22417		0.270228	0.088268	-0.19719	0.231264	0.269407	0.19464	0.215855		0.230276	0.192783	-0.16895	0.169351	0.27835	0.258367	0.333449		0.155963	0.095627	-0.18981	0.274622	0.291863	0.277981	0.305941		-0.26162	-0.11136	-0.43008	0.243027	0.161717	0.249894	0.182737		-0.27405	-0.37662	-0.56285	0.022462	-0.06468	-0.10833	-0.0846
	25.2	0.241213	0.099697	-0.25859	0.130109	0.211813	0.105043	0.225519		0.273563	0.091069	-0.19709	0.23301	0.2707	0.195444	0.218044		0.23336	0.19491	-0.16878	0.172438	0.280545	0.259935	0.336311		0.159572	0.098818	-0.18858	0.276305	0.294747	0.280525	0.309317		-0.26098	-0.10792	-0.42884	0.246202	0.165062	0.252852	0.186118		-0.27056	-0.3736	-0.56191	0.026598	-0.06082	-0.1045	-0.0808
	25.3	0.244255	0.101406	-0.25888	0.131714	0.212807	0.105342	0.226875		0.276908	0.093892	-0.19696	0.234761	0.27199	0.196252	0.220238		0.236454	0.197044	-0.16859	0.175538	0.282745	0.261505	0.339175		0.163194	0.102026	-0.18734	0.277988	0.297639	0.283073	0.312698		-0.26033	-0.10445	-0.42759	0.249377	0.16842	0.25581	0.18951		-0.26704	-0.37055	-0.56094	0.030743	-0.05696	-0.10066	-0.07699
	25.4	0.247307	0.10313	-0.25915	0.133331	0.2138	0.105649	0.228235		0.280261	0.096738	-0.19679	0.236514	0.273275	0.197064	0.222437		0.239559	0.199186	-0.16838	0.178652	0.28495	0.263077	0.342039		0.16683	0.105252	-0.18608	0.27967	0.300536	0.285625	0.316085		-0.25967	-0.10096	-0.4263	0.252555	0.171791	0.258768	0.192911		-0.26349	-0.36747	-0.55995	0.034896	-0.05307	-0.0968	-0.07317
	25.5	0.250369	0.104868	-0.2594	0.13496	0.214792	0.105964	0.2296		0.283622	0.099606	-0.1966	0.238272	0.274555	0.197879	0.224641		0.242673	0.201334	-0.16814	0.181779	0.28716	0.264649	0.344903		0.170478	0.108496	-0.18481	0.281351	0.303441	0.28818	0.319477		-0.25901	-0.09745	-0.425	0.255732	0.175174	0.261725	0.196323		-0.25991	-0.36436	-0.55892	0.039058	-0.04916	-0.09292	-0.06933
	25.6	0.253441	0.106621	-0.25961	0.1366	0.215783	0.106286	0.23097		0.286992	0.102496	-0.19637	0.240032	0.275831	0.198699	0.22685		0.245798	0.203488	-0.16789	0.18492	0.289374	0.266223	0.347768		0.174139	0.111757	-0.18353	0.283031	0.306351	0.290739	0.322874		-0.25835	-0.09391	-0.42367	0.258911	0.178569	0.264681	0.199744		-0.2563	-0.36123	-0.55787	0.043228	-0.04524	-0.08903	-0.06548
	25.7	0.256521	0.108388	-0.25981	0.138252	0.216773	0.106616	0.232345		0.29037	0.105408	-0.19612	0.241796	0.277102	0.199522	0.229064		0.248932	0.205649	-0.1676	0.188073	0.291592	0.267798	0.350632		0.177811	0.115034	-0.18224	0.28471	0.309268	0.293301	0.326275		-0.25768	-0.09035	-0.42232	0.26209	0.181977	0.267637	0.203175		-0.25266	-0.35807	-0.55679	0.047406	-0.04129	-0.08511	-0.06162
	25.8	0.259611	0.110168	-0.25997	0.139915	0.217762	0.106954	0.233725		0.293755	0.108341	-0.19583	0.243563	0.278368	0.200349	0.231282		0.252076	0.207816	-0.1673	0.191238	0.293814	0.269374	0.353496		0.181496	0.118329	-0.18093	0.286387	0.31219	0.295867	0.32968		-0.25701	-0.08676	-0.42095	0.26527	0.185397	0.270592	0.206615		-0.24898	-0.35487	-0.55568	0.051592	-0.03733	-0.08118	-0.05774
	25.9	0.26271	0.111963	-0.26011	0.141589	0.21875	0.1073	0.235109		0.297148	0.111296	-0.19552	0.245333	0.279628	0.201179	0.233504		0.255229	0.209989	-0.16697	0.194416	0.29604	0.27095	0.356358		0.185193	0.121639	-0.17961	0.288063	0.315118	0.298434	0.333089		-0.25633	-0.08315	-0.41955	0.268449	0.188829	0.273546	0.210064		-0.24528	-0.35165	-0.55454	0.055786	-0.03335	-0.07723	-0.05384
	26	0.265817	0.113771	-0.26022	0.143274	0.219736	0.107653	0.236498		0.300547	0.114272	-0.19517	0.247105	0.280884	0.202012	0.23573		0.25839	0.212168	-0.16661	0.197605	0.298269	0.272527	0.35922		0.188901	0.124967	-0.17828	0.289736	0.31805	0.301005	0.336501		-0.25565	-0.07951	-0.41813	0.271628	0.192272	0.276498	0.213521		-0.24154	-0.34841	-0.55338	0.059987	-0.02935	-0.07327	-0.04993
	26.1	0.268932	0.115593	-0.26031	0.144971	0.220721	0.108013	0.237891		0.303953	0.117269	-0.19479	0.24888	0.282133	0.202849	0.23796		0.26156	0.214353	-0.16623	0.200806	0.300501	0.274104	0.362079		0.192619	0.12831	-0.17693	0.291408	0.320988	0.303577	0.339916		-0.25497	-0.07585	-0.41668	0.274807	0.195727	0.279448	0.216987		-0.23778	-0.34513	-0.55218	0.064195	-0.02534	-0.06929	-0.04601
	26.2	0.272055	0.117429	-0.26036	0.146678	0.221705	0.108382	0.239289		0.307365	0.120287	-0.19437	0.250657	0.283377	0.203689	0.240194		0.264738	0.216542	-0.16583	0.204018	0.302736	0.275681	0.364937		0.196349	0.131669	-0.17557	0.293078	0.32393	0.306152	0.343334		-0.25428	-0.07217	-0.41521	0.277985	0.199193	0.282396	0.220462		-0.23398	-0.34182	-0.55096	0.06841	-0.0213	-0.06529	-0.04208
	26.3	0.275185	0.119277	-0.26039	0.148395	0.222687	0.108757	0.240691		0.310783	0.123324	-0.19393	0.252436	0.284614	0.204532	0.242432		0.267924	0.218737	-0.1654	0.207241	0.304974	0.277258	0.367793		0.200089	0.135043	-0.1742	0.294745	0.326876	0.308728	0.346753		-0.25358	-0.06846	-0.41371	0.281162	0.202671	0.285343	0.223944		-0.23016	-0.33849	-0.5497	0.072632	-0.01725	-0.06128	-0.03813
	26.4	0.278323	0.121139	-0.2604	0.150123	0.223667	0.109141	0.242097		0.314206	0.126382	-0.19345	0.254217	0.285845	0.205378	0.244672		0.271117	0.220937	-0.16494	0.210474	0.307215	0.278835	0.370645		0.203839	0.138433	-0.17281	0.29641	0.329826	0.311305	0.350175		-0.25288	-0.06473	-0.41219	0.284337	0.206159	0.288286	0.227435		-0.2263	-0.33513	-0.54842	0.07686	-0.01318	-0.05725	-0.03417
	26.5	0.281467	0.123014	-0.26037	0.151862	0.224646	0.109532	0.243507		0.317635	0.12946	-0.19294	0.256	0.287069	0.206226	0.246916		0.274318	0.223142	-0.16446	0.213717	0.309457	0.280411	0.373495		0.207599	0.141838	-0.17141	0.298072	0.332779	0.313884	0.353598		-0.25218	-0.06098	-0.41065	0.287511	0.209658	0.291227	0.230933		-0.22241	-0.33174	-0.54711	0.081094	-0.0091	-0.0532	-0.03019
	26.6	0.284618	0.124902	-0.26032	0.153611	0.225623	0.10993	0.244921		0.321068	0.132557	-0.1924	0.257784	0.288287	0.207078	0.249162		0.277526	0.225351	-0.16396	0.21697	0.311701	0.281987	0.376341		0.211368	0.145257	-0.16999	0.299732	0.335736	0.316463	0.357023		-0.25147	-0.0572	-0.40908	0.290684	0.213167	0.294165	0.234438		-0.2185	-0.32832	-0.54577	0.085335	-0.005	-0.04914	-0.0262
	26.7	0.287775	0.126803	-0.26024	0.15537	0.226597	0.110336	0.246339		0.324506	0.135674	-0.19183	0.25957	0.289497	0.207932	0.251411		0.28074	0.227564	-0.16342	0.220232	0.313946	0.283562	0.379184		0.215146	0.148691	-0.16856	0.301388	0.338696	0.319043	0.360448		-0.25075	-0.0534	-0.40748	0.293854	0.216687	0.2971	0.23795		-0.21455	-0.32487	-0.54439	0.08958	-0.00087	-0.04506	-0.0222
	26.8	0.290938	0.128716	-0.26013	0.157139	0.227569	0.11075	0.24776		0.327948	0.138809	-0.19122	0.261356	0.2907	0.208789	0.253662		0.28396	0.229781	-0.16286	0.223503	0.316193	0.285136	0.382022		0.218933	0.15214	-0.16712	0.303041	0.341658	0.321624	0.363873		-0.25003	-0.04958	-0.40586	0.297023	0.220217	0.300031	0.241469		-0.21057	-0.3214	-0.54299	0.093831	0.003262	-0.04096	-0.01818
	26.9	0.294107	0.130642	-0.25999	0.158918	0.228539	0.111171	0.249185		0.331393	0.141963	-0.19058	0.263144	0.291896	0.209648	0.255915		0.287187	0.232002	-0.16227	0.226782	0.318441	0.286709	0.384856		0.222728	0.155602	-0.16566	0.304691	0.344623	0.324204	0.367298		-0.24931	-0.04574	-0.40421	0.300189	0.223756	0.302959	0.244994		-0.20656	-0.3179	-0.54156	0.098088	0.007416	-0.03685	-0.01416
	27	0.297281	0.13258	-0.25982	0.160706	0.229507	0.1116	0.250613		0.334842	0.145136	-0.18991	0.264932	0.293085	0.210509	0.25817		0.290419	0.234227	-0.16166	0.23007	0.320689	0.288281	0.387685		0.226532	0.159078	-0.16419	0.306337	0.34759	0.326784	0.370723		-0.24858	-0.04187	-0.40254	0.303352	0.227306	0.305883	0.248525		-0.20253	-0.31437	-0.5401	0.102349	0.011587	-0.03273	-0.01012
	27.1	0.30046	0.13453	-0.25962	0.162504	0.230472	0.112036	0.252045		0.338294	0.148326	-0.18921	0.266721	0.294265	0.211373	0.260427		0.293656	0.236454	-0.16101	0.233366	0.322938	0.289851	0.390508		0.230343	0.162568	-0.1627	0.30798	0.350558	0.329363	0.374147		-0.24784	-0.03798	-0.40084	0.306513	0.230865	0.308803	0.252062		-0.19846	-0.31081	-0.53861	0.106614	0.015774	-0.02859	-0.00606
	27.2	0.303643	0.136492	-0.25939	0.164311	0.231434	0.11248	0.25348		0.341748	0.151534	-0.18847	0.26851	0.295438	0.212238	0.262686		0.296897	0.238685	-0.16034	0.236669	0.325187	0.29142	0.393326		0.234162	0.166071	-0.1612	0.309619	0.353528	0.331942	0.377569		-0.2471	-0.03407	-0.39911	0.30967	0.234433	0.311719	0.255604		-0.19436	-0.30723	-0.53708	0.110884	0.019977	-0.02443	-0.002
	27.3	0.306831	0.138466	-0.25913	0.166127	0.232394	0.11293	0.254917		0.345205	0.15476	-0.18769	0.270299	0.296603	0.213106	0.264945		0.300144	0.240919	-0.15965	0.239979	0.327436	0.292986	0.396138		0.237987	0.169587	-0.15968	0.311253	0.356499	0.334519	0.38099		-0.24635	-0.03014	-0.39736	0.312825	0.23801	0.31463	0.259152		-0.19024	-0.30361	-0.53553	0.115157	0.024196	-0.02026	0.002078
	27.4	0.310023	0.140452	-0.25885	0.167952	0.23335	0.113389	0.256358		0.348663	0.158003	-0.18689	0.272088	0.29776	0.213976	0.267206		0.303394	0.243156	-0.15892	0.243297	0.329685	0.294551	0.398944		0.24182	0.173115	-0.15815	0.312883	0.359471	0.337095	0.384408		-0.2456	-0.02619	-0.39558	0.315975	0.241595	0.317536	0.262705		-0.18608	-0.29997	-0.53395	0.119435	0.028431	-0.01608	0.006152
	27.5	0.313218	0.142449	-0.25853	0.169785	0.234304	0.113854	0.257802		0.352123	0.161263	-0.18605	0.273877	0.298908	0.214847	0.269467		0.306649	0.245394	-0.15816	0.24662	0.331933	0.296114	0.401743		0.245658	0.176656	-0.15661	0.314509	0.362443	0.339669	0.387824		-0.24484	-0.02221	-0.39378	0.319122	0.24519	0.320437	0.266262		-0.18189	-0.2963	-0.53234	0.123716	0.032681	-0.01188	0.010237
	27.6	0.316416	0.144457	-0.25819	0.171628	0.235254	0.114327	0.259249		0.355584	0.16454	-0.18517	0.275665	0.300048	0.21572	0.271728		0.309906	0.247635	-0.15738	0.24995	0.334179	0.297674	0.404534		0.249503	0.180209	-0.15505	0.31613	0.365415	0.342241	0.391237		-0.24407	-0.01822	-0.39195	0.322265	0.248792	0.323332	0.269824		-0.17768	-0.29261	-0.53069	0.128	0.036948	-0.00767	0.014335
	27.7	0.319618	0.146477	-0.25781	0.173478	0.236201	0.114807	0.260698		0.359045	0.167832	-0.18427	0.277453	0.301179	0.216594	0.27399		0.313167	0.249878	-0.15657	0.253286	0.336425	0.299231	0.407318		0.253353	0.183773	-0.15347	0.317746	0.368387	0.34481	0.394646		-0.2433	-0.0142	-0.39009	0.325403	0.252403	0.326223	0.273389		-0.17344	-0.28889	-0.52902	0.132287	0.041229	-0.00345	0.018443
	27.8	0.322821	0.148507	-0.25741	0.175337	0.237144	0.115294	0.262149		0.362507	0.171141	-0.18332	0.27924	0.302301	0.21747	0.276252		0.316431	0.252123	-0.15572	0.256627	0.338669	0.300786	0.410094		0.257208	0.187349	-0.15188	0.319357	0.371358	0.347378	0.398052		-0.24252	-0.01016	-0.3882	0.328536	0.256021	0.329107	0.276958		-0.16916	-0.28514	-0.52731	0.136577	0.045525	0.000791	0.022563
	27.9	0.326027	0.150548	-0.25697	0.177203	0.238084	0.115789	0.263603		0.365968	0.174465	-0.18235	0.281025	0.303414	0.218347	0.278514		0.319697	0.254369	-0.15485	0.259972	0.340911	0.302337	0.412862		0.261068	0.190936	-0.15027	0.320962	0.374328	0.349942	0.401453		-0.24174	-0.0061	-0.38629	0.331664	0.259647	0.331985	0.280531		-0.16486	-0.28136	-0.52557	0.140869	0.049837	0.005043	0.026694
	28	0.329235	0.152599	-0.25651	0.179078	0.23902	0.11629	0.265059		0.369429	0.177805	-0.18134	0.282809	0.304517	0.219225	0.280776		0.322965	0.256616	-0.15395	0.263323	0.34315	0.303886	0.415622		0.264933	0.194534	-0.14865	0.322562	0.377297	0.352503	0.404849		-0.24095	-0.00203	-0.38434	0.334788	0.26328	0.334857	0.284106		-0.16053	-0.27756	-0.52381	0.145163	0.054163	0.009308	0.030835
	28.1	0.332444	0.154661	-0.25601	0.18096	0.239952	0.116798	0.266517		0.372888	0.181159	-0.1803	0.284591	0.305612	0.220103	0.283036		0.326235	0.258864	-0.15302	0.266677	0.345387	0.305431	0.418372		0.268801	0.198142	-0.14702	0.324157	0.380264	0.35506	0.40824		-0.24016	0.002073	-0.38237	0.337905	0.26692	0.337722	0.287684		-0.15617	-0.27373	-0.52201	0.149459	0.058503	0.013585	0.034987
	28.2	0.335654	0.156733	-0.25549	0.182849	0.240881	0.117313	0.267977		0.376346	0.184528	-0.17922	0.286372	0.306697	0.220983	0.285296		0.329506	0.261113	-0.15206	0.270035	0.347622	0.306972	0.421112		0.272673	0.20176	-0.14537	0.325745	0.38323	0.357613	0.411625		-0.23935	0.006191	-0.38038	0.341017	0.270566	0.340581	0.291264		-0.15179	-0.26987	-0.52018	0.153756	0.062857	0.017875	0.03915
	28.3	0.338865	0.158815	-0.25493	0.184746	0.241805	0.117835	0.269439		0.379802	0.187911	-0.17811	0.28815	0.307772	0.221863	0.287554		0.332778	0.263362	-0.15107	0.273396	0.349853	0.30851	0.423843		0.276548	0.205389	-0.1437	0.327327	0.386193	0.360163	0.415004		-0.23854	0.010328	-0.37835	0.344123	0.274219	0.343432	0.294847		-0.14738	-0.26599	-0.51832	0.158055	0.067226	0.022177	0.043323
	28.4	0.342075	0.160906	-0.25435	0.186649	0.242725	0.118363	0.270903		0.383256	0.191308	-0.17696	0.289926	0.308838	0.222744	0.289811		0.33605	0.265611	-0.15005	0.27676	0.352081	0.310044	0.426563		0.280427	0.209026	-0.14202	0.328903	0.389153	0.362708	0.418377		-0.23773	0.014485	-0.3763	0.347223	0.277878	0.346276	0.298431		-0.14293	-0.26208	-0.51643	0.162354	0.071608	0.026492	0.047505
	28.5	0.345286	0.163007	-0.25373	0.188559	0.24364	0.118899	0.272368		0.386708	0.194718	-0.17578	0.291699	0.309894	0.223625	0.292066		0.339323	0.267859	-0.149	0.280126	0.354306	0.311573	0.429273		0.284307	0.212673	-0.14032	0.330473	0.39211	0.365248	0.421743		-0.23691	0.018661	-0.37422	0.350316	0.281543	0.349112	0.302017		-0.13847	-0.25814	-0.5145	0.166654	0.076004	0.030818	0.051698
	28.6	0.348496	0.165117	-0.25308	0.190476	0.244551	0.119441	0.273834		0.390156	0.198142	-0.17456	0.29347	0.310939	0.224506	0.294318		0.342596	0.270108	-0.14792	0.283495	0.356526	0.313099	0.431972		0.28819	0.216328	-0.1386	0.332035	0.395064	0.367783	0.425101		-0.23608	0.022856	-0.37211	0.353403	0.285213	0.35194	0.305603		-0.13397	-0.25418	-0.51255	0.170954	0.080414	0.035156	0.0559
	28.7	0.351706	0.167236	-0.25241	0.192399	0.245457	0.119989	0.275302		0.3936	0.201578	-0.17331	0.295237	0.311975	0.225387	0.296569		0.345868	0.272356	-0.1468	0.286865	0.358742	0.314619	0.434659		0.292075	0.219992	-0.13687	0.333591	0.398014	0.370312	0.428452		-0.23524	0.027069	-0.36997	0.356482	0.288889	0.35476	0.30919		-0.12945	-0.25019	-0.51056	0.175254	0.084836	0.039505	0.060111
	28.8	0.354914	0.169363	-0.2517	0.194328	0.246359	0.120544	0.27677		0.39704	0.205027	-0.17203	0.297001	0.312999	0.226268	0.298817		0.349139	0.274603	-0.14566	0.290236	0.360953	0.316136	0.437334		0.29596	0.223664	-0.13513	0.33514	0.40096	0.372837	0.431794		-0.2344	0.0313	-0.3678	0.359554	0.292569	0.357572	0.312778		-0.1249	-0.24618	-0.50855	0.179553	0.089271	0.043865	0.064332
	28.9	0.35812	0.171499	-0.25096	0.196263	0.247256	0.121106	0.27824		0.400476	0.208487	-0.17071	0.298761	0.314014	0.227149	0.301061		0.352409	0.276849	-0.14449	0.293607	0.36316	0.317647	0.439997		0.299847	0.227343	-0.13337	0.336681	0.403902	0.375355	0.435127		-0.23355	0.035549	-0.3656	0.362619	0.296254	0.360375	0.316366		-0.12032	-0.24214	-0.5065	0.183852	0.093719	0.048236	0.068561
	29	0.361324	0.173644	-0.25019	0.198204	0.248147	0.121674	0.27971		0.403907	0.211959	-0.16935	0.300517	0.315017	0.22803	0.303303		0.355677	0.279093	-0.14328	0.296979	0.365361	0.319152	0.442647		0.303734	0.23103	-0.13159	0.338214	0.406839	0.377866	0.438451		-0.23269	0.039816	-0.36338	0.365675	0.299944	0.363169	0.319953		-0.11572	-0.23807	-0.50442	0.18815	0.098179	0.052618	0.0728
	29.1	0.364526	0.175796	-0.24939	0.20015	0.249034	0.122248	0.281181		0.407333	0.215443	-0.16796	0.30227	0.31601	0.228909	0.305541		0.358943	0.281336	-0.14205	0.300351	0.367557	0.320653	0.445284		0.307621	0.234723	-0.1298	0.33974	0.40977	0.380372	0.441766		-0.23182	0.0441	-0.36112	0.368724	0.303638	0.365953	0.32354		-0.11109	-0.23398	-0.50231	0.192447	0.102651	0.057009	0.077046
	29.2	0.367725	0.177956	-0.24856	0.202101	0.249915	0.122828	0.282652		0.410753	0.218937	-0.16654	0.304018	0.316992	0.229789	0.307776		0.362206	0.283576	-0.14078	0.303722	0.369747	0.322148	0.447908		0.311507	0.238424	-0.12799	0.341258	0.412696	0.38287	0.44507		-0.23095	0.0484	-0.35884	0.371765	0.307335	0.368729	0.327125		-0.10644	-0.22987	-0.50016	0.196743	0.107135	0.061411	0.081301
	29.3	0.37092	0.180123	-0.2477	0.204057	0.250791	0.123415	0.284124		0.414167	0.222441	-0.16508	0.305761	0.317963	0.230667	0.310006		0.365467	0.285814	-0.13948	0.307093	0.371931	0.323637	0.450517		0.315393	0.24213	-0.12617	0.342768	0.415616	0.385362	0.448363		-0.23007	0.052717	-0.35653	0.374796	0.311035	0.371494	0.33071		-0.10176	-0.22573	-0.49799	0.201036	0.11163	0.065822	0.085564
	29.4	0.374112	0.182298	-0.2468	0.206017	0.251661	0.124007	0.285595		0.417575	0.225956	-0.16358	0.3075	0.318923	0.231545	0.312232		0.368724	0.28805	-0.13815	0.310462	0.374108	0.32512	0.453113		0.319278	0.245843	-0.12433	0.344269	0.41853	0.387845	0.451646		-0.22918	0.057051	-0.35419	0.377819	0.314739	0.37425	0.334293		-0.09705	-0.22156	-0.49578	0.205326	0.116138	0.070242	0.089834
	29.5	0.3773	0.18448	-0.24588	0.207982	0.252526	0.124606	0.287066		0.420975	0.22948	-0.16206	0.309234	0.319871	0.232421	0.314454		0.371978	0.290282	-0.13679	0.313828	0.376279	0.326597	0.455693		0.32316	0.24956	-0.12247	0.345761	0.421437	0.390321	0.454917		-0.22829	0.061401	-0.35182	0.380833	0.318445	0.376996	0.337873		-0.09233	-0.21737	-0.49355	0.209615	0.120656	0.074672	0.094112
	29.6	0.380483	0.186669	-0.24492	0.209951	0.253385	0.125211	0.288536		0.424368	0.233013	-0.16049	0.310962	0.320808	0.233296	0.31667		0.375228	0.292512	-0.13539	0.317193	0.378443	0.328068	0.458259		0.327041	0.253283	-0.1206	0.347245	0.424338	0.392789	0.458176		-0.22738	0.065766	-0.34942	0.383837	0.322154	0.379731	0.341452		-0.08757	-0.21316	-0.49128	0.2139	0.125185	0.079111	0.098397
	29.7	0.383661	0.188864	-0.24393	0.211924	0.254238	0.125821	0.290006		0.427753	0.236555	-0.1589	0.312686	0.321733	0.234169	0.318882		0.378473	0.294738	-0.13397	0.320555	0.380599	0.329532	0.460809		0.330919	0.25701	-0.11871	0.348719	0.427231	0.395248	0.461423		-0.22647	0.070129	-0.34699	0.386832	0.325865	0.382455	0.345028		-0.08279	-0.20892	-0.48898	0.218181	0.129724	0.083558	0.102689
	29.8	0.386834	0.191065	-0.24292	0.213901	0.255085	0.126437	0.291475		0.43113	0.240105	-0.15726	0.314403	0.322647	0.235041	0.321087		0.381713	0.29696	-0.13251	0.323914	0.382748	0.330989	0.463343		0.334794	0.260742	-0.11681	0.350184	0.430116	0.397699	0.464656		-0.22555	0.074508	-0.34454	0.389816	0.329577	0.385169	0.348601		-0.07799	-0.20466	-0.48664	0.22246	0.134274	0.088014	0.106988
	29.9	0.390001	0.193273	-0.24187	0.21588	0.255926	0.127059	0.292944		0.434498	0.243663	-0.1556	0.316114	0.323549	0.235912	0.323287		0.384948	0.299178	-0.13102	0.327269	0.384889	0.332439	0.465861		0.338665	0.264477	-0.11489	0.35164	0.432993	0.40014	0.467876		-0.22462	0.078901	-0.34205	0.39279	0.333291	0.387871	0.35217		-0.07317	-0.20037	-0.48428	0.226734	0.138834	0.092477	0.111293
	30	0.393162	0.195486	-0.24078	0.217863	0.25676	0.127687	0.294411		0.437857	0.247228	-0.1539	0.31782	0.324439	0.23678	0.32548		0.388178	0.301392	-0.1295	0.330619	0.387022	0.333883	0.468363		0.342533	0.268216	-0.11295	0.353086	0.435862	0.402572	0.471082		-0.22368	0.083308	-0.33954	0.395753	0.337006	0.390562	0.355736		-0.06832	-0.19606	-0.48188	0.231003	0.143403	0.096948	0.115604
	30.1	0.396317	0.197704	-0.23967	0.219848	0.257589	0.12832	0.295876		0.441206	0.250801	-0.15216	0.319518	0.325317	0.237646	0.327668		0.391401	0.303601	-0.12795	0.333966	0.389146	0.335318	0.470847		0.346396	0.271958	-0.111	0.354521	0.438722	0.404994	0.474274		-0.22274	0.087729	-0.33699	0.398706	0.340721	0.393241	0.359297		-0.06345	-0.19173	-0.47946	0.235268	0.147982	0.101427	0.119921
	30.2	0.399465	0.199928	-0.23853	0.221836	0.25841	0.128958	0.29734		0.444545	0.25438	-0.15039	0.32121	0.326183	0.23851	0.329848		0.394618	0.305806	-0.12637	0.337307	0.391261	0.336746	0.473314		0.350255	0.275703	-0.10903	0.355947	0.441573	0.407407	0.477451		-0.22178	0.092163	-0.33442	0.401647	0.344437	0.395908	0.362854		-0.05856	-0.18737	-0.477	0.239528	0.15257	0.105912	0.124244
	30.3	0.402606	0.202156	-0.23735	0.223826	0.259225	0.129602	0.298802		0.447874	0.257966	-0.14859	0.322895	0.327036	0.239372	0.332021		0.397828	0.308005	-0.12475	0.340643	0.393367	0.338166	0.475764		0.354108	0.279449	-0.10705	0.357362	0.444414	0.409809	0.480613		-0.22082	0.096611	-0.33182	0.404576	0.348153	0.398563	0.366406		-0.05364	-0.18299	-0.47451	0.243783	0.157167	0.110405	0.128572
	30.4	0.405739	0.204389	-0.23615	0.225818	0.260033	0.130251	0.300262		0.451191	0.261557	-0.14675	0.324573	0.327877	0.240231	0.334187		0.401031	0.310198	-0.12311	0.343972	0.395463	0.339578	0.478195		0.357956	0.283198	-0.10505	0.358766	0.447246	0.4122	0.48376		-0.21985	0.101071	-0.32918	0.407493	0.351869	0.401206	0.369953		-0.0487	-0.17859	-0.47198	0.248031	0.161772	0.114903	0.132905
	30.5	0.408864	0.206626	-0.23491	0.227812	0.260833	0.130906	0.30172		0.454498	0.265153	-0.14488	0.326243	0.328706	0.241088	0.336345		0.404226	0.312386	-0.12143	0.347296	0.397549	0.340981	0.480608		0.361798	0.286947	-0.10303	0.36016	0.450067	0.41458	0.48689		-0.21886	0.105544	-0.32652	0.410398	0.355583	0.403836	0.373495		-0.04375	-0.17417	-0.46943	0.252274	0.166386	0.119408	0.137242
	30.6	0.41198	0.208867	-0.23364	0.229807	0.261627	0.131565	0.303176		0.457792	0.268754	-0.14297	0.327905	0.329522	0.241942	0.338495		0.407414	0.314567	-0.11972	0.350612	0.399625	0.342376	0.483002		0.365633	0.290698	-0.101	0.361543	0.452877	0.416949	0.490003		-0.21787	0.110028	-0.32383	0.41329	0.359297	0.406452	0.37703		-0.03877	-0.16972	-0.46684	0.25651	0.171007	0.123919	0.141584
	30.7	0.415088	0.211111	-0.23234	0.231803	0.262413	0.132229	0.304629		0.461074	0.27236	-0.14103	0.32956	0.330325	0.242793	0.340636		0.410592	0.316743	-0.11797	0.353921	0.40169	0.343762	0.485377		0.369461	0.294449	-0.09895	0.362914	0.455676	0.419306	0.4931		-0.21687	0.114524	-0.32111	0.41617	0.363009	0.409056	0.38056		-0.03377	-0.16525	-0.46423	0.260739	0.175636	0.128435	0.14593
	30.8	0.418186	0.213359	-0.231	0.2338	0.263192	0.132897	0.306078		0.464344	0.275969	-0.13906	0.331206	0.331115	0.24364	0.342769		0.413762	0.318911	-0.1162	0.357222	0.403744	0.345139	0.487733		0.373282	0.2982	-0.09689	0.364274	0.458464	0.421652	0.496179		-0.21586	0.119032	-0.31837	0.419036	0.366719	0.411646	0.384082		-0.02874	-0.16076	-0.46158	0.264961	0.180272	0.132956	0.15028
	30.9	0.421275	0.215611	-0.22964	0.235798	0.263963	0.133571	0.307525		0.467601	0.279582	-0.13705	0.332844	0.331893	0.244485	0.344893		0.416923	0.321072	-0.11439	0.360516	0.405787	0.346506	0.490069		0.377094	0.301951	-0.09481	0.365622	0.46124	0.423985	0.49924		-0.21484	0.12355	-0.31559	0.421889	0.370427	0.414223	0.387597		-0.0237	-0.15625	-0.4589	0.269175	0.184915	0.137482	0.154633
	31	0.424353	0.217865	-0.22824	0.237796	0.264727	0.134249	0.308968		0.470844	0.283197	-0.13501	0.334472	0.332656	0.245326	0.347008		0.420074	0.323226	-0.11255	0.3638	0.407819	0.347865	0.492384		0.380899	0.305701	-0.09271	0.366958	0.464004	0.426306	0.502282		-0.21381	0.128079	-0.31278	0.424728	0.374132	0.416785	0.391105		-0.01864	-0.15172	-0.45618	0.273382	0.189565	0.142013	0.15899
	31.1	0.427421	0.220121	-0.22682	0.239793	0.265482	0.134931	0.310408		0.474073	0.286815	-0.13294	0.336092	0.333406	0.246164	0.349112		0.423215	0.325372	-0.11068	0.367075	0.409839	0.349213	0.494679		0.384694	0.309449	-0.0906	0.368282	0.466755	0.428613	0.505306		-0.21277	0.132617	-0.30995	0.427553	0.377834	0.419334	0.394605		-0.01356	-0.14716	-0.45344	0.27758	0.194221	0.146548	0.163349
	31.2	0.430479	0.22238	-0.22536	0.24179	0.26623	0.135618	0.311844		0.477288	0.290435	-0.13084	0.337703	0.334143	0.246998	0.351207		0.426346	0.327511	-0.10878	0.370341	0.411846	0.350552	0.496954		0.388481	0.313196	-0.08847	0.369594	0.469493	0.430908	0.50831		-0.21172	0.137165	-0.30708	0.430363	0.381533	0.421867	0.398097		-0.00846	-0.14259	-0.45067	0.28177	0.198883	0.151087	0.16771
	31.3	0.433524	0.22464	-0.22387	0.243787	0.266969	0.136308	0.313276		0.480488	0.294057	-0.1287	0.339305	0.334866	0.247828	0.353292		0.429465	0.329641	-0.10685	0.373596	0.413841	0.35188	0.499207		0.392258	0.31694	-0.08633	0.370892	0.472218	0.433189	0.511295		-0.21066	0.141722	-0.30419	0.433159	0.385228	0.424386	0.40158		-0.00335	-0.13799	-0.44786	0.285951	0.203551	0.155629	0.172074
	31.4	0.436558	0.226903	-0.22235	0.245783	0.2677	0.137003	0.314703		0.483672	0.29768	-0.12652	0.340896	0.335574	0.248654	0.355366		0.432573	0.331763	-0.10488	0.376841	0.415824	0.353198	0.501439		0.396025	0.320682	-0.08417	0.372178	0.47493	0.435456	0.514259		-0.20959	0.146288	-0.30127	0.43594	0.388919	0.42689	0.405055		0.001787	-0.13337	-0.44502	0.290122	0.208224	0.160175	0.176439
	31.5	0.43958	0.229166	-0.2208	0.247777	0.268423	0.137702	0.316126		0.486841	0.301304	-0.12432	0.342478	0.336269	0.249477	0.35743		0.43567	0.333876	-0.10288	0.380074	0.417793	0.354506	0.503649		0.399781	0.32442	-0.08199	0.373451	0.477627	0.437709	0.517203		-0.20851	0.150862	-0.29832	0.438705	0.392605	0.429379	0.40852		0.00694	-0.12874	-0.44215	0.294285	0.212902	0.164723	0.180806
	31.6	0.442589	0.231431	-0.21922	0.24977	0.269137	0.138404	0.317544		0.489994	0.304927	-0.12208	0.344049	0.336949	0.250294	0.359482		0.438755	0.33598	-0.10085	0.383297	0.41975	0.355803	0.505838		0.403527	0.328155	-0.0798	0.37471	0.48031	0.439947	0.520126		-0.20742	0.155444	-0.29534	0.441455	0.396286	0.431853	0.411975		0.01211	-0.12408	-0.43925	0.298437	0.217584	0.169274	0.185174
	31.7	0.445585	0.233697	-0.2176	0.251761	0.269842	0.13911	0.318957		0.49313	0.308551	-0.11981	0.34561	0.337614	0.251108	0.361523		0.441826	0.338075	-0.09879	0.386507	0.421692	0.357088	0.508003		0.407261	0.331886	-0.0776	0.375956	0.482978	0.44217	0.523027		-0.20631	0.160034	-0.29234	0.444189	0.399961	0.43431	0.41542		0.017296	-0.1194	-0.43632	0.302579	0.222271	0.173827	0.189543
	31.8	0.448568	0.235963	-0.21596	0.25375	0.270538	0.13982	0.320365		0.496249	0.312173	-0.11751	0.34716	0.338265	0.251916	0.363552		0.444885	0.340159	-0.0967	0.389705	0.42362	0.358363	0.510147		0.410983	0.335613	-0.07538	0.377188	0.485631	0.444379	0.525906		-0.2052	0.16463	-0.2893	0.446906	0.40363	0.436751	0.418855		0.022499	-0.11471	-0.43336	0.30671	0.226961	0.178382	0.193913
	31.9	0.451537	0.238229	-0.21428	0.255736	0.271226	0.140533	0.321767		0.499351	0.315795	-0.11518	0.348699	0.338901	0.25272	0.365569		0.447931	0.342234	-0.09458	0.39289	0.425534	0.359626	0.512267		0.414693	0.339334	-0.07314	0.378406	0.488268	0.446571	0.528762		-0.20408	0.169232	-0.28624	0.449607	0.407293	0.439177	0.422278		0.027718	-0.11	-0.43037	0.31083	0.231655	0.182939	0.198282
	32	0.454493	0.240496	-0.21258	0.25772	0.271904	0.14125	0.323164		0.502435	0.319414	-0.11281	0.350226	0.339522	0.253518	0.367573		0.450963	0.344299	-0.09243	0.396062	0.427434	0.360877	0.514364		0.41839	0.34305	-0.07088	0.37961	0.490889	0.448748	0.531596		-0.20294	0.173841	-0.28315	0.452291	0.410949	0.441585	0.425691		0.032952	-0.10526	-0.42735	0.314939	0.236352	0.187496	0.202652
	32.1	0.457434	0.242761	-0.21084	0.2597	0.272573	0.14197	0.324554		0.505501	0.323032	-0.11041	0.351742	0.340128	0.254312	0.369565		0.453981	0.346352	-0.09024	0.39922	0.429318	0.362117	0.516438		0.422074	0.34676	-0.06862	0.3808	0.493494	0.450909	0.534406		-0.2018	0.178455	-0.28003	0.454957	0.414598	0.443977	0.429091		0.038201	-0.10051	-0.42429	0.319036	0.241052	0.192055	0.207021
	32.2	0.46036	0.245027	-0.20907	0.261677	0.273233	0.142692	0.325937		0.508549	0.326646	-0.10798	0.353246	0.340719	0.2551	0.371544		0.456984	0.348395	-0.08803	0.402364	0.431187	0.363345	0.518488		0.425745	0.350464	-0.06633	0.381975	0.496081	0.453053	0.537192		-0.20064	0.183075	-0.27688	0.457606	0.41824	0.446352	0.43248		0.043464	-0.09574	-0.42121	0.323121	0.245754	0.196614	0.211389
	32.3	0.463271	0.247291	-0.20727	0.263651	0.273883	0.143418	0.327314		0.511577	0.330258	-0.10552	0.354737	0.341294	0.255883	0.37351		0.459972	0.350427	-0.08578	0.405494	0.43304	0.36456	0.520514		0.429401	0.35416	-0.06403	0.383135	0.498652	0.45518	0.539954		-0.19947	0.187698	-0.27371	0.460237	0.421873	0.448709	0.435856		0.048742	-0.09096	-0.41809	0.327193	0.250458	0.201172	0.215756
	32.4	0.466167	0.249554	-0.20544	0.26562	0.274523	0.144147	0.328684		0.514586	0.333866	-0.10303	0.356217	0.341853	0.25666	0.375462		0.462946	0.352447	-0.08351	0.408608	0.434878	0.365763	0.522516		0.433044	0.35785	-0.06172	0.38428	0.501205	0.45729	0.542692		-0.19829	0.192326	-0.27051	0.46285	0.425497	0.451049	0.439218		0.054033	-0.08616	-0.41495	0.331252	0.255163	0.205731	0.220121
	32.5	0.469046	0.251816	-0.20358	0.267585	0.275154	0.144878	0.330047		0.517575	0.337469	-0.10051	0.357683	0.342397	0.257431	0.377401		0.465903	0.354456	-0.0812	0.411707	0.436699	0.366953	0.524493		0.436671	0.361531	-0.05939	0.38541	0.50374	0.459382	0.545404		-0.1971	0.196958	-0.26728	0.465445	0.429113	0.453371	0.442568		0.059337	-0.08134	-0.41177	0.335298	0.25987	0.210288	0.224485
	32.6	0.47191	0.254075	-0.20169	0.269545	0.275774	0.145612	0.331402		0.520545	0.341068	-0.09796	0.359137	0.342925	0.258196	0.379325		0.468844	0.356452	-0.07886	0.41479	0.438504	0.36813	0.526445		0.440284	0.365204	-0.05705	0.386525	0.506257	0.461457	0.548092		-0.19589	0.201592	-0.26402	0.46802	0.432719	0.455675	0.445903		0.064654	-0.0765	-0.40857	0.33933	0.264577	0.214845	0.228846
	32.7	0.474757	0.256333	-0.19977	0.271501	0.276384	0.146348	0.332749		0.523493	0.344662	-0.09537	0.360577	0.343437	0.258955	0.381235		0.471769	0.358436	-0.07649	0.417857	0.440292	0.369294	0.528372		0.44388	0.368868	-0.05469	0.387624	0.508756	0.463513	0.550753		-0.19468	0.206229	-0.26073	0.470577	0.436315	0.457961	0.449224		0.069983	-0.07165	-0.40533	0.343347	0.269285	0.2194	0.233204
	32.8	0.477588	0.258588	-0.19782	0.273451	0.276984	0.147086	0.334088		0.526421	0.348251	-0.09276	0.362004	0.343932	0.259708	0.38313		0.474677	0.360408	-0.07409	0.420907	0.442063	0.370445	0.530274		0.44746	0.372523	-0.05231	0.388708	0.511235	0.465551	0.553389		-0.19345	0.210869	-0.25742	0.473114	0.439901	0.460228	0.452531		0.075323	-0.06678	-0.40206	0.347351	0.273993	0.223954	0.237559
	32.9	0.480401	0.26084	-0.19584	0.275396	0.277574	0.147827	0.33542		0.529328	0.351833	-0.09011	0.363418	0.34441	0.260454	0.38501		0.477567	0.362366	-0.07167	0.423941	0.443817	0.371582	0.53215		0.451024	0.376168	-0.04993	0.389775	0.513694	0.46757	0.555997		-0.19221	0.215509	-0.25408	0.475631	0.443476	0.462476	0.455822		0.080675	-0.06189	-0.39877	0.351339	0.2787	0.228505	0.241911
	33	0.483196	0.263089	-0.19382	0.277334	0.278153	0.14857	0.336742		0.532213	0.355409	-0.08744	0.364818	0.344873	0.261193	0.386875		0.48044	0.364311	-0.06921	0.426956	0.445552	0.372705	0.534001		0.454571	0.379803	-0.04752	0.390826	0.516134	0.46957	0.558579		-0.19096	0.220151	-0.25072	0.478128	0.44704	0.464705	0.459098		0.086037	-0.05699	-0.39544	0.355313	0.283406	0.233053	0.246258
	33.1	0.485974	0.265335	-0.19178	0.279267	0.278722	0.149314	0.338056		0.535076	0.358978	-0.08473	0.366203	0.345318	0.261926	0.388724		0.483295	0.366243	-0.06672	0.429954	0.44727	0.373814	0.535825		0.458101	0.383427	-0.04511	0.391861	0.518553	0.47155	0.561133		-0.18969	0.224793	-0.24733	0.480605	0.450593	0.466914	0.462357		0.091409	-0.05208	-0.39209	0.359271	0.288111	0.237599	0.250602
	33.2	0.488733	0.267578	-0.18971	0.281193	0.279279	0.15006	0.339361		0.537917	0.362539	-0.082	0.367575	0.345746	0.262652	0.390558		0.486131	0.368161	-0.0642	0.432933	0.448969	0.374909	0.537624		0.461612	0.38704	-0.04267	0.392879	0.520952	0.473511	0.56366		-0.18842	0.229436	-0.24391	0.483061	0.454133	0.469103	0.465601		0.096791	-0.04715	-0.3887	0.363213	0.292813	0.242141	0.254941
	33.3	0.491475	0.269816	-0.18761	0.283113	0.279826	0.150807	0.340657		0.540735	0.366093	-0.07923	0.368932	0.346157	0.26337	0.392375		0.488949	0.370065	-0.06166	0.435894	0.45065	0.375989	0.539395		0.465106	0.390641	-0.04023	0.393881	0.52333	0.475451	0.566159		-0.18713	0.234077	-0.24046	0.485496	0.45766	0.471273	0.468827		0.102181	-0.04221	-0.38529	0.367138	0.297514	0.246679	0.259275
	33.4	0.494197	0.272051	-0.18548	0.285025	0.280362	0.151557	0.341943		0.54353	0.369638	-0.07644	0.370274	0.346551	0.264081	0.394176		0.491747	0.371955	-0.05908	0.438836	0.452312	0.377055	0.54114		0.46858	0.394231	-0.03777	0.394865	0.525686	0.477371	0.568629		-0.18583	0.238718	-0.23699	0.48791	0.461175	0.473423	0.472036		0.107581	-0.03725	-0.38184	0.371047	0.302212	0.251213	0.263603
	33.5	0.4969	0.274281	-0.18332	0.286931	0.280886	0.152307	0.343219		0.546302	0.373174	-0.07362	0.371601	0.346927	0.264784	0.39596		0.494526	0.37383	-0.05648	0.441758	0.453954	0.378105	0.542858		0.472036	0.397807	-0.0353	0.395833	0.528021	0.47927	0.57107		-0.18451	0.243357	-0.23349	0.490302	0.464676	0.475551	0.475227		0.112988	-0.03228	-0.37837	0.374939	0.306907	0.255742	0.267926
	33.6	0.499584	0.276506	-0.18113	0.288828	0.281399	0.153058	0.344486		0.54905	0.376702	-0.07077	0.372912	0.347286	0.26548	0.397727		0.497285	0.375691	-0.05384	0.44466	0.455577	0.379141	0.544549		0.475472	0.401371	-0.03281	0.396783	0.530334	0.481148	0.573483		-0.18318	0.247995	-0.22997	0.492673	0.468163	0.477659	0.4784		0.118403	-0.0273	-0.37487	0.378814	0.311599	0.260267	0.272242
	33.7	0.502249	0.278726	-0.17891	0.290718	0.281901	0.153811	0.345742		0.551774	0.380219	-0.06789	0.374208	0.347628	0.266168	0.399477		0.500023	0.377536	-0.05118	0.447542	0.45718	0.380161	0.546212		0.478889	0.404921	-0.03031	0.397715	0.532624	0.483005	0.575865		-0.18184	0.252629	-0.22642	0.495021	0.471635	0.479746	0.481555		0.123825	-0.0223	-0.37134	0.382671	0.316286	0.264786	0.276552
	33.8	0.504893	0.280941	-0.17666	0.2926	0.282391	0.154564	0.346988		0.554473	0.383726	-0.06499	0.375488	0.347951	0.266847	0.401209		0.502741	0.379366	-0.04849	0.450404	0.458763	0.381165	0.547847		0.482285	0.408457	-0.02779	0.39863	0.534891	0.484841	0.578218		-0.18049	0.257261	-0.22285	0.497347	0.475093	0.481812	0.48469		0.129253	-0.01729	-0.36778	0.386509	0.320969	0.269299	0.280855
	33.9	0.507517	0.28315	-0.17438	0.294473	0.282869	0.155318	0.348223		0.557148	0.387223	-0.06205	0.376752	0.348257	0.267518	0.402924		0.505438	0.38118	-0.04577	0.453244	0.460325	0.382153	0.549455		0.485661	0.411979	-0.02527	0.399527	0.537135	0.486654	0.580541		-0.17912	0.261889	-0.21925	0.49965	0.478535	0.483856	0.487805		0.134687	-0.01227	-0.36419	0.39033	0.325647	0.273806	0.285151
	34	0.51012	0.285354	-0.17207	0.296338	0.283336	0.156072	0.349447		0.559798	0.390709	-0.05909	0.378	0.348545	0.268181	0.40462		0.508113	0.382978	-0.04302	0.456063	0.461866	0.383125	0.551034		0.489015	0.415485	-0.02272	0.400406	0.539355	0.488445	0.582833		-0.17775	0.266512	-0.21562	0.501931	0.481961	0.485878	0.490901		0.140126	-0.00724	-0.36058	0.394131	0.330319	0.278306	0.289438
	34.1	0.512703	0.287551	-0.16974	0.298194	0.28379	0.156827	0.35066		0.562422	0.394184	-0.05611	0.379231	0.348815	0.268836	0.406297		0.510767	0.384761	-0.04025	0.45886	0.463386	0.384081	0.552586		0.492349	0.418977	-0.02017	0.401266	0.541552	0.490214	0.585094		-0.17635	0.271132	-0.21197	0.504188	0.485372	0.487877	0.493976		0.14557	-0.0022	-0.35693	0.397913	0.334986	0.2828	0.293718
	34.2	0.515265	0.289743	-0.16738	0.30004	0.284233	0.157582	0.351861		0.56503	0.397646	-0.05309	0.380445	0.349066	0.269481	0.407957		0.513399	0.386527	-0.03745	0.461636	0.464885	0.385021	0.554108		0.49566	0.422453	-0.0176	0.402109	0.543724	0.491959	0.587324		-0.17495	0.275746	-0.20829	0.506421	0.488765	0.489855	0.49703		0.151018	0.002849	-0.35326	0.401675	0.339646	0.287286	0.297989
	34.3	0.517805	0.291927	-0.16498	0.301877	0.284663	0.158337	0.353051		0.567612	0.401097	-0.05005	0.381643	0.3493	0.270118	0.409597		0.516009	0.388276	-0.03462	0.464388	0.466362	0.385944	0.555602		0.49895	0.425913	-0.01502	0.402933	0.545871	0.493682	0.589523		-0.17353	0.280354	-0.20459	0.50863	0.492141	0.49181	0.500063		0.15647	0.00791	-0.34956	0.405417	0.3443	0.291763	0.302252
	34.4	0.520323	0.294104	-0.16256	0.303705	0.28508	0.159092	0.354229		0.570168	0.404534	-0.04698	0.382823	0.349515	0.270745	0.411218		0.518595	0.390008	-0.03176	0.467118	0.467817	0.386849	0.557067		0.502217	0.429356	-0.01243	0.403738	0.547993	0.495381	0.59169		-0.1721	0.284956	-0.20086	0.510816	0.4955	0.493741	0.503075		0.161926	0.012981	-0.34583	0.409139	0.348946	0.296233	0.306505
	34.5	0.522819	0.296274	-0.16012	0.305522	0.285486	0.159847	0.355395		0.572697	0.407959	-0.04389	0.383986	0.349712	0.271363	0.412819		0.521159	0.391724	-0.02888	0.469825	0.46925	0.387738	0.558502		0.505461	0.432781	-0.00982	0.404524	0.55009	0.497057	0.593826		-0.17065	0.289551	-0.19711	0.512977	0.49884	0.49565	0.506064		0.167383	0.01806	-0.34208	0.41284	0.353584	0.300694	0.310748
	34.6	0.525293	0.298437	-0.15764	0.307328	0.285878	0.160601	0.356548		0.5752	0.41137	-0.04077	0.385131	0.349891	0.271972	0.414401		0.523699	0.393422	-0.02597	0.472508	0.47066	0.388608	0.559908		0.508682	0.43619	-0.00721	0.405292	0.552162	0.498709	0.595929		-0.16919	0.294139	-0.19334	0.515113	0.502162	0.497535	0.50903		0.172843	0.023149	-0.3383	0.41652	0.358214	0.305145	0.314981
	34.7	0.527745	0.300592	-0.15514	0.309124	0.286258	0.161355	0.357689		0.577676	0.414767	-0.03763	0.386258	0.350051	0.272571	0.415964		0.526216	0.395103	-0.02303	0.475168	0.472048	0.389462	0.561285		0.511879	0.43958	-0.00458	0.40604	0.554207	0.500336	0.597999		-0.16772	0.298719	-0.18954	0.517224	0.505465	0.499397	0.511974		0.178304	0.028246	-0.33449	0.420179	0.362835	0.309587	0.319204
	34.8	0.530173	0.302739	-0.1526	0.31091	0.286625	0.162108	0.358817		0.580124	0.41815	-0.03446	0.387368	0.350192	0.273161	0.417506		0.528709	0.396766	-0.02007	0.477803	0.473412	0.390297	0.562632		0.515053	0.442952	-0.00193	0.40677	0.556225	0.501939	0.600037		-0.16623	0.303291	-0.18571	0.51931	0.508749	0.501234	0.514893		0.183766	0.03335	-0.33065	0.423815	0.367447	0.314019	0.323415
	34.9	0.532578	0.304877	-0.15005	0.312683	0.286979	0.16286	0.359933		0.582545	0.421518	-0.03126	0.388459	0.350315	0.27374	0.419027		0.531178	0.398411	-0.01708	0.480414	0.474753	0.391114	0.563948		0.518202	0.446305	0.000721	0.40748	0.558217	0.503517	0.602041		-0.16473	0.307854	-0.18186	0.52137	0.512012	0.503048	0.517789		0.189228	0.038462	-0.32679	0.42743	0.372049	0.31844	0.327616
	35	0.53496	0.307008	-0.14746	0.314446	0.287319	0.163612	0.361035		0.584938	0.424871	-0.02805	0.389532	0.350418	0.27431	0.420528		0.533622	0.400038	-0.01406	0.483	0.47607	0.391913	0.565235		0.521326	0.449639	0.003387	0.40817	0.560181	0.505071	0.604012		-0.16322	0.312407	-0.17799	0.523404	0.515255	0.504837	0.520661		0.19469	0.04358	-0.3229	0.431022	0.37664	0.322851	0.331805
	35.1	0.537319	0.309129	-0.14485	0.316196	0.287647	0.164362	0.362124		0.587302	0.428208	-0.0248	0.390586	0.350503	0.274869	0.422008		0.536042	0.401646	-0.01102	0.48556	0.477363	0.392694	0.566491		0.524426	0.452954	0.006065	0.408841	0.562118	0.506599	0.60595		-0.16169	0.316951	-0.1741	0.525412	0.518477	0.506601	0.523508		0.200151	0.048705	-0.31899	0.434591	0.381221	0.32725	0.335981
	35.2	0.539654	0.311242	-0.14221	0.317935	0.287961	0.16511	0.363199		0.589639	0.43153	-0.02154	0.39162	0.35057	0.275418	0.423467		0.538436	0.403236	-0.00796	0.488095	0.478632	0.393456	0.567716		0.5275	0.456249	0.008755	0.409491	0.564028	0.508101	0.607853		-0.16015	0.321485	-0.17018	0.527394	0.521677	0.508341	0.526329		0.20561	0.053836	-0.31505	0.438137	0.38579	0.331638	0.340145
	35.3	0.541964	0.313345	-0.13954	0.319661	0.288261	0.165857	0.364261		0.591946	0.434835	-0.01825	0.392636	0.350617	0.275956	0.424905		0.540805	0.404807	-0.00486	0.490605	0.479877	0.394199	0.568911		0.530549	0.459523	0.011456	0.410122	0.565909	0.509578	0.609723		-0.15859	0.326007	-0.16624	0.529349	0.524856	0.510055	0.529125		0.211068	0.058973	-0.31108	0.441659	0.390347	0.336013	0.344296
	35.4	0.544251	0.315439	-0.13685	0.321375	0.288548	0.166603	0.365308		0.594225	0.438123	-0.01494	0.393633	0.350645	0.276484	0.426321		0.543148	0.406359	-0.00175	0.493088	0.481097	0.394923	0.570075		0.533571	0.462777	0.014168	0.410733	0.567762	0.511029	0.611558		-0.15703	0.330518	-0.16227	0.531277	0.528013	0.511744	0.531895		0.216523	0.064114	-0.30709	0.445158	0.394892	0.340376	0.348434
	35.5	0.546512	0.317523	-0.13413	0.323076	0.288821	0.167347	0.366341		0.596475	0.441394	-0.0116	0.39461	0.350655	0.277001	0.427715		0.545465	0.407893	0.001391	0.495545	0.482292	0.395628	0.571207		0.536567	0.466009	0.016891	0.411323	0.569586	0.512454	0.613359		-0.15544	0.335017	-0.15829	0.533178	0.531147	0.513407	0.534638		0.221975	0.06926	-0.30307	0.448632	0.399424	0.344725	0.352558
	35.6	0.548749	0.319598	-0.13139	0.324764	0.28908	0.168089	0.36736		0.598696	0.444648	-0.00825	0.395568	0.350645	0.277506	0.429088		0.547757	0.409407	0.004556	0.497975	0.483462	0.396313	0.572308		0.539537	0.46922	0.019625	0.411892	0.571382	0.513852	0.615125		-0.15384	0.339504	-0.15428	0.535051	0.534258	0.515045	0.537355		0.227424	0.07441	-0.29903	0.452082	0.403943	0.349061	0.356668
	35.7	0.55096	0.321662	-0.12862	0.326438	0.289325	0.168828	0.368364		0.600887	0.447884	-0.00487	0.396505	0.350617	0.278001	0.430438		0.550021	0.410901	0.007744	0.500378	0.484606	0.396979	0.573377		0.542479	0.472409	0.02237	0.412442	0.573148	0.515223	0.616856		-0.15223	0.343978	-0.15025	0.536897	0.537345	0.516656	0.540044		0.232868	0.079564	-0.29497	0.455506	0.408447	0.353384	0.360764
	35.8	0.553147	0.323715	-0.12583	0.328099	0.289556	0.169565	0.369353		0.603048	0.451101	-0.00147	0.397423	0.350569	0.278484	0.431766		0.552259	0.412376	0.010956	0.502754	0.485725	0.397625	0.574415		0.545394	0.475576	0.025125	0.41297	0.574884	0.516568	0.618552		-0.15061	0.348438	-0.14619	0.538714	0.540409	0.518241	0.542706		0.238308	0.084721	-0.29088	0.458906	0.412937	0.357691	0.364844
	35.9	0.555308	0.325758	-0.12301	0.329746	0.289772	0.1703	0.370328		0.60518	0.4543	0.001953	0.39832	0.350502	0.278956	0.433071		0.55447	0.413831	0.014192	0.505103	0.486818	0.398251	0.57542		0.548282	0.478721	0.027891	0.413478	0.57659	0.517885	0.620212		-0.14897	0.352885	-0.14212	0.540504	0.543448	0.519799	0.54534		0.243742	0.08988	-0.28676	0.46228	0.417412	0.361984	0.36891
	36	0.557443	0.32779	-0.12016	0.331379	0.289974	0.171033	0.371287		0.607281	0.457479	0.005394	0.399197	0.350416	0.279416	0.434353		0.556653	0.415266	0.01745	0.507423	0.487885	0.398857	0.576394		0.551141	0.481842	0.030667	0.413964	0.578266	0.519175	0.621837		-0.14731	0.357317	-0.13802	0.542266	0.546462	0.521331	0.547946		0.249171	0.095042	-0.28263	0.465629	0.421871	0.366262	0.372959
	36.1	0.559552	0.329811	-0.11729	0.332998	0.290162	0.171762	0.37223		0.609352	0.46064	0.008857	0.400054	0.35031	0.279865	0.435613		0.558809	0.416681	0.020731	0.509716	0.488925	0.399443	0.577335		0.553973	0.48494	0.033453	0.41443	0.579912	0.520437	0.623427		-0.14564	0.361734	-0.13391	0.543999	0.549451	0.522835	0.550523		0.254593	0.100206	-0.27846	0.468951	0.426313	0.370524	0.376993
	36.2	0.561635	0.33182	-0.1144	0.334602	0.290334	0.172489	0.373157		0.611392	0.46378	0.012339	0.40089	0.350185	0.280301	0.436849		0.560937	0.418076	0.024035	0.51198	0.489939	0.400008	0.578243		0.556776	0.488014	0.036248	0.414875	0.581526	0.521672	0.62498		-0.14396	0.366136	-0.12977	0.545704	0.552415	0.524312	0.553071		0.260008	0.10537	-0.27428	0.472247	0.430739	0.374769	0.38101
	36.3	0.563691	0.333818	-0.11148	0.336191	0.290492	0.173212	0.374069		0.613401	0.466901	0.015841	0.401704	0.35004	0.280726	0.438062		0.563038	0.419451	0.027361	0.514216	0.490926	0.400552	0.579119		0.55955	0.491065	0.039054	0.415298	0.58311	0.522878	0.626497		-0.14226	0.370523	-0.12561	0.54738	0.555352	0.525762	0.55559		0.265416	0.110536	-0.27007	0.475516	0.435148	0.378998	0.38501
	36.4	0.565721	0.335804	-0.10854	0.337765	0.290636	0.173933	0.374964		0.61538	0.470001	0.019362	0.402499	0.349876	0.281138	0.439251		0.56511	0.420805	0.030709	0.516424	0.491886	0.401076	0.579963		0.562295	0.49409	0.041869	0.4157	0.584662	0.524057	0.627978		-0.14055	0.374893	-0.12143	0.549027	0.558263	0.527185	0.558079		0.270816	0.115702	-0.26584	0.478758	0.439539	0.38321	0.388993
	36.5	0.567724	0.337778	-0.10557	0.339324	0.290764	0.17465	0.375843		0.617327	0.473081	0.022902	0.403271	0.349692	0.281538	0.440417		0.567153	0.422138	0.034078	0.518602	0.492819	0.401579	0.580773		0.56501	0.497092	0.044693	0.41608	0.586182	0.525206	0.629422		-0.13882	0.379246	-0.11724	0.550646	0.561147	0.528579	0.560538		0.276207	0.120867	-0.26158	0.481972	0.443912	0.387405	0.392958
	36.6	0.5697	0.33974	-0.10259	0.340867	0.290876	0.175363	0.376705		0.619243	0.476139	0.026461	0.404023	0.349488	0.281926	0.441558		0.569168	0.423451	0.037469	0.520751	0.493724	0.402061	0.58155		0.567696	0.500068	0.047526	0.416439	0.58767	0.526327	0.63083		-0.13708	0.383582	-0.11302	0.552235	0.564004	0.529945	0.562967		0.281589	0.126032	-0.25731	0.485159	0.448265	0.391581	0.396905
	36.7	0.571649	0.341689	-0.09957	0.342395	0.290974	0.176073	0.377551		0.621127	0.479177	0.030037	0.404754	0.349265	0.282301	0.442676		0.571154	0.424743	0.04088	0.52287	0.494601	0.402522	0.582294		0.570352	0.50302	0.050368	0.416776	0.589126	0.527419	0.632201		-0.13533	0.387901	-0.10878	0.553794	0.566834	0.531283	0.565365		0.286961	0.131196	-0.25301	0.488318	0.452599	0.395739	0.400834
	36.8	0.57357	0.343626	-0.09654	0.343907	0.291056	0.176779	0.378379		0.622979	0.482192	0.033632	0.405463	0.349021	0.282663	0.44377		0.573111	0.426014	0.044312	0.52496	0.49545	0.402961	0.583005		0.572978	0.505945	0.053219	0.417091	0.59055	0.528482	0.633535		-0.13356	0.392201	-0.10453	0.555325	0.569635	0.532593	0.567732		0.292323	0.136357	-0.24869	0.491449	0.456913	0.399878	0.404744
	36.9	0.575464	0.34555	-0.09348	0.345402	0.291123	0.17748	0.379191		0.6248	0.485186	0.037243	0.40615	0.348758	0.283013	0.444839		0.575039	0.427264	0.047764	0.52702	0.496271	0.403379	0.583682		0.575574	0.508845	0.056078	0.417384	0.591941	0.529516	0.634832		-0.13178	0.396483	-0.10025	0.556826	0.572408	0.533874	0.570067		0.297674	0.141517	-0.24434	0.494552	0.461207	0.403997	0.408634
	37	0.57733	0.34746	-0.0904	0.346881	0.291174	0.178178	0.379984		0.626588	0.488158	0.040872	0.406815	0.348475	0.283349	0.445884		0.576937	0.428492	0.051236	0.52905	0.497064	0.403775	0.584326		0.578139	0.511719	0.058946	0.417655	0.593299	0.530521	0.636092		-0.12998	0.400746	-0.09596	0.558297	0.575153	0.535127	0.572371		0.303013	0.146674	-0.23998	0.497625	0.465479	0.408097	0.412505
	37.1	0.579168	0.349358	-0.0873	0.348344	0.29121	0.178871	0.380761		0.628344	0.491107	0.044516	0.407458	0.348171	0.283673	0.446904		0.578805	0.4297	0.054727	0.531049	0.497829	0.404149	0.584936		0.580673	0.514566	0.061822	0.417904	0.594623	0.531496	0.637314		-0.12817	0.40499	-0.09165	0.559738	0.577868	0.53635	0.574644		0.30834	0.151828	-0.2356	0.50067	0.46973	0.412176	0.416357
	37.2	0.580977	0.351242	-0.08418	0.34979	0.291229	0.17956	0.381519		0.630067	0.494033	0.048177	0.408079	0.347848	0.283983	0.4479		0.580644	0.430886	0.058237	0.533018	0.498564	0.404502	0.585512		0.583176	0.517386	0.064705	0.41813	0.595914	0.532441	0.638499		-0.12634	0.409213	-0.08733	0.561149	0.580554	0.537544	0.576884		0.313654	0.156978	-0.23119	0.503685	0.473959	0.416234	0.420187
	37.3	0.582759	0.353112	-0.08103	0.351218	0.291233	0.180244	0.38226		0.631758	0.496936	0.051853	0.408678	0.347504	0.28428	0.44887		0.582452	0.43205	0.061766	0.534957	0.499271	0.404832	0.586055		0.585647	0.520179	0.067595	0.418334	0.597172	0.533356	0.639647		-0.1245	0.413417	-0.08298	0.56253	0.58321	0.538709	0.579092		0.318956	0.162123	-0.22677	0.506671	0.478165	0.420272	0.423998
	37.4	0.584512	0.354968	-0.07786	0.35263	0.291221	0.180924	0.382983		0.633416	0.499816	0.055544	0.409255	0.34714	0.284563	0.449816		0.58423	0.433193	0.065314	0.536864	0.499948	0.40514	0.586563		0.588087	0.522945	0.070493	0.418516	0.598395	0.534241	0.640756		-0.12264	0.4176	-0.07862	0.56388	0.585835	0.539845	0.581267		0.324243	0.167265	-0.22232	0.509626	0.482347	0.424288	0.427787
	37.5	0.586236	0.356811	-0.07468	0.354024	0.291192	0.181598	0.383687		0.635041	0.502673	0.059251	0.409809	0.346755	0.284833	0.450736		0.585978	0.434314	0.068879	0.53874	0.500597	0.405426	0.587038		0.590495	0.525684	0.073399	0.418675	0.599584	0.535095	0.641829		-0.12077	0.421762	-0.07424	0.5652	0.588431	0.540951	0.583409		0.329516	0.1724	-0.21786	0.512552	0.486506	0.428281	0.431554
	37.6	0.587932	0.358639	-0.07147	0.355401	0.291148	0.182268	0.384373		0.636633	0.505506	0.062971	0.41034	0.346351	0.285089	0.451632		0.587695	0.435413	0.072462	0.540586	0.501216	0.40569	0.587478		0.592871	0.528395	0.076311	0.418811	0.600739	0.535919	0.642863		-0.11889	0.425902	-0.06985	0.566489	0.590995	0.542027	0.585518		0.334774	0.177531	-0.21337	0.515447	0.49064	0.432252	0.4353
	37.7	0.589599	0.360452	-0.06824	0.35676	0.291087	0.182932	0.38504		0.638192	0.508314	0.066706	0.410848	0.345925	0.285331	0.452501		0.589381	0.436491	0.076063	0.542399	0.501806	0.405931	0.587885		0.595215	0.531077	0.079229	0.418925	0.601858	0.536713	0.643859		-0.11699	0.43002	-0.06544	0.567747	0.593528	0.543073	0.587594		0.340016	0.182655	-0.20887	0.518311	0.49475	0.4362	0.439023
	37.8	0.591237	0.362251	-0.06499	0.358101	0.291009	0.183591	0.385689		0.639717	0.511098	0.070454	0.411334	0.345479	0.28556	0.453346		0.591037	0.437546	0.07968	0.544181	0.502366	0.40615	0.588257		0.597526	0.533732	0.082154	0.419016	0.602944	0.537476	0.644818		-0.11508	0.434116	-0.06102	0.568974	0.596029	0.544089	0.589636		0.345243	0.187772	-0.20434	0.521145	0.498835	0.440125	0.442724
	37.9	0.592846	0.364036	-0.06172	0.359424	0.290916	0.184245	0.386318		0.641209	0.513858	0.074215	0.411796	0.345013	0.285774	0.454164		0.592661	0.438579	0.083314	0.545931	0.502896	0.406346	0.588594		0.599805	0.536358	0.085086	0.419085	0.603994	0.538208	0.645738		-0.11315	0.438189	-0.05658	0.570169	0.598498	0.545074	0.591645		0.350453	0.192883	-0.1998	0.523947	0.502893	0.444026	0.446402
	38	0.594425	0.365805	-0.05843	0.360729	0.290806	0.184893	0.386929		0.642667	0.516593	0.077989	0.412236	0.344525	0.285975	0.454957		0.594254	0.439591	0.086964	0.54765	0.503396	0.406519	0.588898		0.602051	0.538955	0.088023	0.41913	0.605009	0.538909	0.64662		-0.11121	0.442239	-0.05212	0.571334	0.600935	0.54603	0.593619		0.355646	0.197986	-0.19524	0.526718	0.506925	0.447903	0.450057
	38.1	0.595975	0.36756	-0.05512	0.362015	0.290679	0.185535	0.38752		0.644092	0.519302	0.081775	0.412652	0.344017	0.286161	0.455724		0.595816	0.44058	0.09063	0.549336	0.503866	0.406669	0.589167		0.604264	0.541523	0.090966	0.419152	0.605988	0.539579	0.647464		-0.10925	0.446266	-0.04766	0.572467	0.603339	0.546954	0.59556		0.360821	0.203081	-0.19067	0.529457	0.51093	0.451755	0.453689
	38.2	0.597496	0.369299	-0.05179	0.363283	0.290536	0.186172	0.388093		0.645483	0.521986	0.085574	0.413044	0.343488	0.286333	0.456465		0.597346	0.441547	0.094311	0.55099	0.504306	0.406796	0.589401		0.606443	0.544061	0.093915	0.419152	0.606932	0.540217	0.64827		-0.10728	0.450269	-0.04317	0.573568	0.60571	0.547848	0.597466		0.365978	0.208167	-0.18607	0.532164	0.514908	0.455582	0.457296
	38.3	0.598987	0.371022	-0.04845	0.364532	0.290377	0.186802	0.388645		0.646839	0.524645	0.089383	0.413414	0.342939	0.286491	0.457179		0.598844	0.442491	0.098007	0.552611	0.504715	0.406901	0.589601		0.608589	0.546571	0.096869	0.419128	0.60784	0.540824	0.649037		-0.1053	0.454247	-0.03868	0.574637	0.608048	0.548712	0.599337		0.371117	0.213245	-0.18146	0.534839	0.518858	0.459384	0.460879
	38.4	0.600449	0.37273	-0.04508	0.365761	0.2902	0.187426	0.389179		0.648162	0.527278	0.093204	0.41376	0.342368	0.286634	0.457868		0.600311	0.443413	0.101718	0.5542	0.505094	0.406982	0.589766		0.610701	0.54905	0.099828	0.419082	0.608712	0.541416	0.649767		-0.1033	0.458201	-0.03417	0.575675	0.610352	0.549544	0.601174		0.376236	0.218313	-0.17683	0.537482	0.52278	0.46316	0.464437
	38.5	0.60188	0.374423	-0.0417	0.366972	0.290007	0.188044	0.389692		0.649451	0.529885	0.097036	0.414082	0.341777	0.286764	0.458531		0.601745	0.444313	0.105442	0.555756	0.505443	0.40704	0.589897		0.61278	0.5515	0.102791	0.419012	0.609548	0.541977	0.650457		-0.10129	0.462129	-0.02965	0.57668	0.612622	0.550345	0.602976		0.381335	0.223371	-0.17218	0.540093	0.526673	0.466909	0.467971
	38.6	0.603282	0.376099	-0.0383	0.368163	0.289798	0.188656	0.390186		0.650705	0.532466	0.100877	0.414381	0.341165	0.286878	0.459167		0.603148	0.44519	0.109181	0.55728	0.50576	0.407075	0.589993		0.614824	0.553919	0.10576	0.418919	0.610348	0.542505	0.65111		-0.09926	0.466032	-0.02512	0.577654	0.614858	0.551114	0.604743		0.386414	0.228418	-0.16752	0.54267	0.530536	0.470633	0.471479
	38.7	0.604654	0.377759	-0.03488	0.369334	0.289571	0.189261	0.39066		0.651925	0.535021	0.104729	0.414656	0.340533	0.286978	0.459776		0.604519	0.446045	0.112933	0.558771	0.506047	0.407087	0.590055		0.616835	0.556308	0.108732	0.418803	0.611111	0.543002	0.651723		-0.09722	0.469909	-0.02057	0.578595	0.61706	0.551853	0.606475		0.391473	0.233455	-0.16285	0.545215	0.534369	0.474329	0.474961
	38.8	0.605995	0.379403	-0.03145	0.370486	0.289327	0.189859	0.391113		0.65311	0.537549	0.108589	0.414907	0.33988	0.287063	0.46036		0.605857	0.446877	0.116698	0.560228	0.506303	0.407075	0.590082		0.618811	0.558667	0.111709	0.418663	0.611838	0.543468	0.652298		-0.09516	0.47376	-0.01601	0.579504	0.619226	0.55256	0.608172		0.39651	0.23848	-0.15815	0.547726	0.538173	0.477998	0.478417
	38.9	0.607307	0.381031	-0.02799	0.371618	0.289067	0.19045	0.391547		0.654261	0.54005	0.112459	0.415134	0.339206	0.287134	0.460916		0.607163	0.447687	0.120476	0.561653	0.506528	0.40704	0.590074		0.620752	0.560995	0.114689	0.418501	0.612528	0.543901	0.652835		-0.09309	0.477585	-0.01145	0.580381	0.621358	0.553235	0.609833		0.401525	0.243494	-0.15344	0.550204	0.541945	0.481639	0.481847
	39	0.608588	0.382643	-0.02453	0.372731	0.288789	0.191034	0.39196		0.655378	0.542525	0.116337	0.415337	0.338512	0.28719	0.461446		0.608436	0.448474	0.124265	0.563044	0.506722	0.406982	0.590032		0.622659	0.563292	0.117673	0.418314	0.613182	0.544303	0.653333		-0.09101	0.481382	-0.00687	0.581225	0.623453	0.553878	0.611459		0.406518	0.248495	-0.14872	0.552648	0.545687	0.485252	0.485251
	39.1	0.609839	0.384238	-0.02104	0.373823	0.288495	0.191612	0.392353		0.656459	0.544973	0.120223	0.415515	0.337797	0.287231	0.461949		0.609678	0.449238	0.128066	0.564402	0.506885	0.4069	0.589956		0.62453	0.565557	0.120661	0.418105	0.613798	0.544673	0.653792		-0.08891	0.485153	-0.00228	0.582037	0.625514	0.55449	0.613049		0.411489	0.253483	-0.14398	0.555059	0.549397	0.488837	0.488627
	39.2	0.61106	0.385816	-0.01754	0.374895	0.288183	0.192182	0.392725		0.657506	0.547393	0.124116	0.415669	0.337061	0.287257	0.462426		0.610886	0.44998	0.131879	0.565726	0.507016	0.406795	0.589845		0.626367	0.567792	0.123651	0.417872	0.614378	0.54501	0.654212		-0.0868	0.488896	0.002321	0.582817	0.627538	0.55507	0.614604		0.416436	0.258458	-0.13923	0.557436	0.553074	0.492393	0.491977
	39.3	0.61225	0.387378	-0.01402	0.375946	0.287854	0.192745	0.393076		0.658519	0.549786	0.128016	0.4158	0.336305	0.287267	0.462875		0.612061	0.450699	0.135702	0.567017	0.507117	0.406666	0.589699		0.628168	0.569995	0.126643	0.417615	0.61492	0.545316	0.654594		-0.08467	0.492611	0.006929	0.583564	0.629525	0.555618	0.616123		0.421359	0.263419	-0.13447	0.559778	0.55672	0.49592	0.495298
	39.4	0.61341	0.388922	-0.01049	0.376977	0.287509	0.1933	0.393407		0.659496	0.552152	0.131923	0.415905	0.335528	0.287263	0.463298		0.613204	0.451395	0.139536	0.568274	0.507186	0.406514	0.58952		0.629935	0.572166	0.129639	0.417335	0.615425	0.545589	0.654937		-0.08254	0.496298	0.011546	0.584279	0.631477	0.556134	0.617606		0.426258	0.268366	-0.12969	0.562086	0.560332	0.499417	0.498592
	39.5	0.614504	0.39045	-0.00695	0.377971	0.287146	0.193848	0.393717		0.660439	0.55449	0.135836	0.415986	0.334731	0.287244	0.463693		0.614314	0.452068	0.143379	0.569497	0.507223	0.406338	0.589305		0.631666	0.574306	0.132636	0.417032	0.615892	0.54583	0.655241		-0.08038	0.499956	0.016173	0.584961	0.633391	0.556617	0.619053		0.431132	0.273299	-0.1249	0.56436	0.563911	0.502885	0.501858
	39.6	0.615569	0.391961	-0.00339	0.378943	0.286766	0.194388	0.394007		0.661347	0.5568	0.139755	0.416043	0.333913	0.28721	0.464062		0.61539	0.452718	0.147232	0.570687	0.507229	0.406138	0.589057		0.633361	0.576414	0.135636	0.416705	0.616322	0.54604	0.655507		-0.07822	0.503586	0.020807	0.58561	0.635268	0.557068	0.620464		0.435981	0.278216	-0.12009	0.566599	0.567456	0.506323	0.505095
	39.7	0.616602	0.393454	0.000187	0.379895	0.286369	0.19492	0.394275		0.66222	0.559082	0.143679	0.416075	0.333075	0.287161	0.464403		0.616434	0.453346	0.151093	0.571842	0.507204	0.405915	0.588775		0.635021	0.578489	0.138637	0.416354	0.616715	0.546216	0.655734		-0.07604	0.507187	0.025449	0.586227	0.637108	0.557487	0.62184		0.440804	0.283118	-0.11528	0.568803	0.570967	0.50973	0.508303
	39.8	0.617606	0.39493	0.003776	0.380826	0.285954	0.195444	0.394523		0.663058	0.561336	0.147608	0.416082	0.332217	0.287096	0.464718		0.617444	0.453951	0.154964	0.572964	0.507147	0.405669	0.588458		0.636645	0.580533	0.14164	0.41598	0.61707	0.546361	0.655922		-0.07385	0.510758	0.030099	0.586811	0.63891	0.557874	0.623179		0.445601	0.288004	-0.11045	0.570973	0.574444	0.513106	0.511483
	39.9	0.618578	0.396388	0.007378	0.381736	0.285523	0.19596	0.39475		0.663861	0.563562	0.151541	0.416065	0.331338	0.287017	0.465005		0.618421	0.454533	0.158842	0.574051	0.507058	0.405399	0.588107		0.638233	0.582544	0.144644	0.415583	0.617387	0.546474	0.656071		-0.07164	0.514299	0.034756	0.587363	0.640674	0.558228	0.624482		0.450372	0.292874	-0.10561	0.573107	0.577886	0.516452	0.514633
	40	0.61952	0.397829	0.010994	0.382624	0.285074	0.196468	0.394955		0.664628	0.56576	0.155479	0.416023	0.330439	0.286922	0.465264		0.619365	0.455092	0.162728	0.575104	0.506938	0.405105	0.587722		0.639785	0.584523	0.147649	0.415162	0.617666	0.546554	0.656181		-0.06942	0.517811	0.039419	0.587881	0.6424	0.558549	0.625749		0.455114	0.297726	-0.10076	0.575206	0.581292	0.519766	0.517753
	40.1	0.620431	0.399253	0.014621	0.383492	0.284608	0.196968	0.39514		0.665361	0.56793	0.15942	0.415956	0.32952	0.286811	0.465497		0.620275	0.455628	0.166621	0.576124	0.506786	0.404788	0.587302		0.641301	0.586469	0.150655	0.414717	0.617908	0.546602	0.656253		-0.06719	0.521292	0.044089	0.588367	0.644088	0.558838	0.626979		0.459829	0.302562	-0.0959	0.57727	0.584637	0.523049	0.520844
	40.2	0.621311	0.400659	0.018262	0.384338	0.284126	0.197459	0.395303		0.666059	0.57007	0.163364	0.415865	0.328581	0.286686	0.465702		0.621151	0.456141	0.170521	0.577108	0.506603	0.404447	0.586849		0.64278	0.588382	0.153661	0.414249	0.618112	0.546617	0.656287		-0.06495	0.524743	0.048764	0.58882	0.645738	0.559094	0.628173		0.464516	0.307379	-0.09103	0.579298	0.587946	0.5263	0.523904
	40.3	0.622161	0.402047	0.021914	0.385162	0.283626	0.197942	0.395445		0.666722	0.572182	0.167311	0.415748	0.327622	0.286545	0.46588		0.621994	0.456631	0.174427	0.578059	0.506388	0.404083	0.586362		0.644224	0.590263	0.156667	0.413758	0.618277	0.546601	0.656281		-0.06269	0.528162	0.053445	0.58924	0.647348	0.559317	0.629331		0.469175	0.312179	-0.08614	0.581291	0.591218	0.529518	0.526935
	40.4	0.622979	0.403418	0.025578	0.385965	0.283109	0.198417	0.395566		0.66735	0.574266	0.17126	0.415607	0.326643	0.286389	0.466031		0.622804	0.457099	0.178339	0.578975	0.506141	0.403695	0.585841		0.645631	0.59211	0.159673	0.413243	0.618405	0.546552	0.656238		-0.06042	0.531551	0.058131	0.589627	0.64892	0.559507	0.630452		0.473804	0.31696	-0.08125	0.583248	0.594454	0.532704	0.529934
	40.5	0.623767	0.404771	0.029254	0.386746	0.282575	0.198883	0.395665		0.667943	0.57632	0.17521	0.415441	0.325645	0.286218	0.466154		0.62358	0.457543	0.182257	0.579857	0.505862	0.403283	0.585287		0.647002	0.593925	0.162678	0.412704	0.618495	0.54647	0.656155		-0.05814	0.534908	0.062822	0.589981	0.650453	0.559665	0.631537		0.478403	0.321723	-0.07635	0.585169	0.597653	0.535858	0.532903
	40.6	0.624524	0.406106	0.03294	0.387505	0.282024	0.19934	0.395743		0.668501	0.578345	0.179162	0.41525	0.324627	0.286031	0.46625		0.624322	0.457965	0.186179	0.580705	0.505552	0.402849	0.584699		0.648336	0.595706	0.165683	0.412142	0.618546	0.546357	0.656034		-0.05584	0.538234	0.067517	0.590301	0.651947	0.55979	0.632586		0.482972	0.326465	-0.07144	0.587054	0.600814	0.538978	0.53584
	40.7	0.62525	0.407423	0.036637	0.388242	0.281457	0.199788	0.3958		0.669023	0.580341	0.183114	0.415034	0.323589	0.285829	0.466318		0.62503	0.458363	0.190106	0.581517	0.505209	0.402391	0.584078		0.649633	0.597454	0.168688	0.411557	0.61856	0.546211	0.655875		-0.05353	0.541528	0.072215	0.590589	0.653401	0.559882	0.633597		0.487511	0.331189	-0.06653	0.588903	0.603937	0.542065	0.538746
	40.8	0.625945	0.408722	0.040345	0.388958	0.280872	0.200228	0.395835		0.669511	0.582308	0.187067	0.414793	0.322532	0.285612	0.466359		0.625705	0.458738	0.194038	0.582296	0.504836	0.401909	0.583423		0.650894	0.599169	0.171691	0.410948	0.618535	0.546034	0.655677		-0.05121	0.54479	0.076917	0.590844	0.654815	0.559941	0.634572		0.492019	0.335892	-0.0616	0.590716	0.607023	0.545119	0.541621
	40.9	0.62661	0.410004	0.044062	0.389651	0.28027	0.200658	0.395849		0.669964	0.584246	0.19102	0.414528	0.321456	0.28538	0.466373		0.626346	0.459091	0.197973	0.583039	0.50443	0.401404	0.582735		0.652118	0.600851	0.174692	0.410316	0.618472	0.545824	0.655441		-0.04888	0.548019	0.081621	0.591066	0.65619	0.559967	0.635511		0.496496	0.340575	-0.05667	0.592492	0.61007	0.548138	0.544463
	41	0.627243	0.411267	0.047789	0.390323	0.279652	0.20108	0.395841		0.670381	0.586154	0.194973	0.414237	0.32036	0.285132	0.466359		0.626953	0.45942	0.201911	0.583749	0.503992	0.400876	0.582014		0.653305	0.602499	0.177692	0.40966	0.618371	0.545582	0.655167		-0.04654	0.551216	0.086328	0.591254	0.657525	0.559961	0.636413		0.50094	0.345236	-0.05173	0.594232	0.613078	0.551124	0.547274
	41.1	0.627846	0.412512	0.051525	0.390972	0.279017	0.201492	0.395811		0.670764	0.588033	0.198924	0.413921	0.319245	0.284869	0.466318		0.627526	0.459727	0.205853	0.584423	0.503523	0.400324	0.58126		0.654456	0.604113	0.18069	0.408982	0.618232	0.545308	0.654854		-0.04418	0.55438	0.091037	0.59141	0.65882	0.559921	0.637278		0.505353	0.349877	-0.04678	0.595936	0.616047	0.554076	0.550052
	41.2	0.628417	0.413739	0.055271	0.391599	0.278365	0.201896	0.395759		0.671112	0.589882	0.202874	0.413581	0.318111	0.28459	0.46625		0.628066	0.460011	0.209796	0.585063	0.503022	0.39975	0.580474		0.65557	0.605695	0.183686	0.40828	0.618054	0.545001	0.654504		-0.04181	0.557511	0.095748	0.591533	0.660075	0.559849	0.638106		0.509732	0.354496	-0.04183	0.597603	0.618977	0.556993	0.552798
	41.3	0.628958	0.414948	0.059025	0.392203	0.277696	0.20229	0.395686		0.671425	0.591726	0.206823	0.413216	0.316959	0.284297	0.466154		0.628572	0.460271	0.213742	0.585669	0.50249	0.399152	0.579654		0.656646	0.607242	0.186679	0.407555	0.617839	0.544663	0.654115		-0.03943	0.56061	0.100459	0.591622	0.66129	0.559744	0.638897		0.514079	0.359093	-0.03687	0.599233	0.621867	0.559876	0.555511
	41.4	0.629468	0.416138	0.062787	0.392786	0.27701	0.202675	0.395591		0.671702	0.59354	0.210769	0.412825	0.315787	0.283987	0.46603		0.629044	0.460509	0.217689	0.58624	0.501925	0.398531	0.578802		0.657686	0.608756	0.189669	0.406807	0.617585	0.544293	0.653689		-0.03704	0.563674	0.105172	0.591678	0.662464	0.559606	0.639652		0.518392	0.363668	-0.0319	0.600826	0.624718	0.562724	0.558191
	41.5	0.629947	0.417311	0.066557	0.393345	0.276308	0.20305	0.395474		0.671946	0.595325	0.214713	0.41241	0.314597	0.283663	0.465879		0.629482	0.460724	0.221638	0.586776	0.501329	0.397887	0.577917		0.658688	0.610236	0.192657	0.406036	0.617294	0.543892	0.653225		-0.03464	0.566705	0.109885	0.591702	0.663598	0.559436	0.64037		0.522672	0.36822	-0.02693	0.602382	0.627528	0.565536	0.560838
	41.6	0.630394	0.418465	0.070334	0.393883	0.275589	0.203416	0.395335		0.672154	0.59708	0.218654	0.41197	0.313388	0.283323	0.465701		0.629886	0.460915	0.225587	0.587278	0.500701	0.397219	0.577		0.659654	0.611683	0.195641	0.405242	0.616964	0.543458	0.652723		-0.03223	0.569702	0.114597	0.591692	0.664691	0.559232	0.641051		0.526917	0.372749	-0.02196	0.603901	0.630298	0.568313	0.563452
	41.7	0.630811	0.4196	0.074119	0.394398	0.274853	0.203773	0.395174		0.672327	0.598806	0.222591	0.411505	0.312161	0.282969	0.465495		0.630257	0.461084	0.229536	0.587744	0.500042	0.396529	0.576051		0.660582	0.613096	0.198622	0.404425	0.616596	0.542992	0.652183		-0.0298	0.572666	0.119309	0.591649	0.665744	0.558996	0.641695		0.531127	0.377254	-0.01698	0.605383	0.633027	0.571055	0.566032
	41.8	0.631197	0.420717	0.07791	0.39489	0.274101	0.20412	0.394991		0.672466	0.600502	0.226525	0.411015	0.310915	0.282599	0.465261		0.630593	0.461231	0.233485	0.588177	0.499351	0.395816	0.575069		0.661474	0.614475	0.201598	0.403585	0.616189	0.542495	0.651606		-0.02737	0.575595	0.124021	0.591573	0.666756	0.558727	0.642302		0.535302	0.381736	-0.012	0.606828	0.635715	0.573761	0.568579
	41.9	0.631553	0.421816	0.081708	0.39536	0.273332	0.204458	0.394786		0.67257	0.602169	0.230454	0.4105	0.309652	0.282213	0.465		0.630896	0.461354	0.237433	0.588574	0.498629	0.39508	0.574056		0.662328	0.615821	0.204571	0.402722	0.615745	0.541967	0.650991		-0.02492	0.57849	0.12873	0.591464	0.667727	0.558426	0.642872		0.539442	0.386193	-0.00701	0.608236	0.638362	0.576432	0.571091
	42	0.631877	0.422896	0.085512	0.395807	0.272547	0.204786	0.394558		0.67264	0.603805	0.234378	0.409961	0.30837	0.281813	0.464712		0.631165	0.461455	0.24138	0.588937	0.497875	0.394322	0.57301		0.663145	0.617132	0.207539	0.401837	0.615263	0.541406	0.650339		-0.02247	0.581351	0.133438	0.591321	0.668657	0.558091	0.643405		0.543546	0.390626	-0.00202	0.609606	0.640968	0.579066	0.573569
	42.1	0.632171	0.423958	0.089322	0.396232	0.271746	0.205104	0.394309		0.672675	0.605412	0.238298	0.409397	0.307071	0.281398	0.464397		0.6314	0.461533	0.245326	0.589266	0.49709	0.393541	0.571933		0.663925	0.618409	0.210502	0.400928	0.614743	0.540814	0.649649		-0.02	0.584177	0.138144	0.591146	0.669546	0.557725	0.643902		0.547613	0.395035	0.002969	0.610939	0.643532	0.581663	0.576014
	42.2	0.632434	0.425001	0.093137	0.396634	0.270928	0.205413	0.394037		0.672676	0.606989	0.242211	0.408808	0.305753	0.280967	0.464054		0.631601	0.461588	0.24927	0.58956	0.496274	0.392737	0.570824		0.664668	0.619653	0.21346	0.399997	0.614185	0.540191	0.648922		-0.01753	0.586968	0.142847	0.590938	0.670393	0.557325	0.644361		0.551644	0.399418	0.007963	0.612235	0.646054	0.584225	0.578423
	42.3	0.632666	0.426026	0.096957	0.397014	0.270094	0.205712	0.393744		0.672642	0.608536	0.246119	0.408194	0.304418	0.280522	0.463684		0.631768	0.46162	0.253211	0.58982	0.495426	0.391911	0.569684		0.665373	0.620863	0.216414	0.399043	0.613589	0.539537	0.648158		-0.01504	0.589725	0.147548	0.590697	0.6712	0.556894	0.644783		0.555638	0.403775	0.01296	0.613493	0.648534	0.58675	0.580798
	42.4	0.632867	0.427032	0.100782	0.397371	0.269244	0.206001	0.393428		0.672574	0.610053	0.250021	0.407556	0.303065	0.280061	0.463286		0.631902	0.46163	0.25715	0.590045	0.494547	0.391062	0.568512		0.666042	0.622039	0.219361	0.398067	0.612956	0.538851	0.647358		-0.01254	0.592446	0.152245	0.590422	0.671965	0.556429	0.645169		0.559595	0.408107	0.017957	0.614714	0.650972	0.589238	0.583138
	42.5	0.633038	0.42802	0.104611	0.397705	0.268378	0.206281	0.39309		0.672472	0.611541	0.253916	0.406893	0.301695	0.279586	0.462862		0.632002	0.461617	0.261086	0.590236	0.493637	0.390191	0.567309		0.666674	0.623181	0.222304	0.397069	0.612285	0.538134	0.64652		-0.01004	0.595133	0.156938	0.590115	0.67269	0.555933	0.645517		0.563514	0.412412	0.022956	0.615897	0.653368	0.591689	0.585443
	42.6	0.633178	0.428989	0.108445	0.398016	0.267496	0.206551	0.39273		0.672336	0.612998	0.257803	0.406206	0.300307	0.279095	0.46241		0.632068	0.461582	0.265018	0.590393	0.492696	0.389297	0.566075		0.667268	0.624289	0.22524	0.396048	0.611576	0.537386	0.645645		-0.00752	0.597784	0.161627	0.589775	0.673372	0.555404	0.645828		0.567395	0.416691	0.027956	0.617043	0.655721	0.594103	0.587713
	42.7	0.633287	0.42994	0.112281	0.398305	0.266598	0.20681	0.392348		0.672165	0.614426	0.261683	0.405494	0.298902	0.27859	0.461931		0.6321	0.461524	0.268946	0.590515	0.491724	0.388382	0.564809		0.667825	0.625363	0.22817	0.395004	0.61083	0.536607	0.644734		-0.005	0.600399	0.166312	0.589401	0.674014	0.554843	0.646102		0.571238	0.420943	0.032955	0.618151	0.65803	0.59648	0.589948
	42.8	0.633366	0.430873	0.116121	0.398571	0.265684	0.20706	0.391943		0.671961	0.615824	0.265556	0.404758	0.29748	0.27807	0.461424		0.632099	0.461444	0.272869	0.590603	0.490722	0.387444	0.563512		0.668346	0.626404	0.231094	0.393939	0.610046	0.535797	0.643786		-0.00246	0.602979	0.170992	0.588995	0.674614	0.55425	0.646338		0.575042	0.425168	0.037955	0.619221	0.660297	0.59882	0.592148
	42.9	0.633414	0.431787	0.119964	0.398814	0.264754	0.2073	0.391517		0.671723	0.617192	0.26942	0.403997	0.29604	0.277535	0.460891		0.632064	0.461341	0.276788	0.590656	0.489688	0.386485	0.562185		0.668829	0.62741	0.234011	0.392851	0.609225	0.534957	0.642802		8.02e-05	0.605524	0.175666	0.588556	0.675173	0.553625	0.646538		0.578807	0.429366	0.042954	0.620254	0.662521	0.601122	0.594311
	43	0.633431	0.432682	0.123809	0.399035	0.263809	0.207531	0.391068		0.671451	0.61853	0.273275	0.403212	0.294584	0.276986	0.460331		0.631995	0.461216	0.280702	0.590676	0.488624	0.385504	0.560826		0.669275	0.628383	0.236921	0.391742	0.608367	0.534085	0.641781		0.002632	0.608033	0.180335	0.588085	0.67569	0.552968	0.6467		0.582532	0.433536	0.047952	0.621249	0.664701	0.603387	0.596439
	43.1	0.633419	0.433559	0.127656	0.399233	0.262848	0.207751	0.390597		0.671145	0.619838	0.277121	0.402402	0.29311	0.276422	0.459744		0.631893	0.461069	0.28461	0.590661	0.487529	0.384501	0.559437		0.669684	0.629321	0.239825	0.39061	0.607471	0.533183	0.640725		0.005192	0.610506	0.184997	0.58758	0.676166	0.552279	0.646826		0.586218	0.437678	0.052949	0.622206	0.666837	0.605614	0.598532
	43.2	0.633376	0.434418	0.131505	0.399409	0.261872	0.207961	0.390104		0.670805	0.621117	0.280958	0.401568	0.291619	0.275843	0.459129		0.631758	0.460899	0.288512	0.590612	0.486404	0.383476	0.558017		0.670056	0.630226	0.24272	0.389456	0.606539	0.532251	0.639632		0.00776	0.612943	0.189653	0.587043	0.676601	0.551559	0.646914		0.589864	0.441792	0.057944	0.623126	0.66893	0.607803	0.600588
	43.3	0.633302	0.435257	0.135355	0.399561	0.26088	0.208161	0.389589		0.670433	0.622366	0.284785	0.40071	0.290112	0.27525	0.458488		0.631589	0.460707	0.292408	0.590529	0.485248	0.38243	0.556567		0.670392	0.631098	0.245608	0.38828	0.605569	0.531288	0.638504		0.010336	0.615344	0.194303	0.586473	0.676994	0.550807	0.646965		0.59347	0.445877	0.062937	0.624008	0.670979	0.609954	0.602608
	43.4	0.633199	0.436079	0.139206	0.399691	0.259873	0.208351	0.389051		0.670026	0.623585	0.288602	0.399828	0.288588	0.274642	0.45782		0.631387	0.460493	0.296297	0.590413	0.484062	0.381363	0.555087		0.67069	0.631935	0.248488	0.387083	0.604563	0.530295	0.63734		0.01292	0.617709	0.198944	0.585871	0.677346	0.550023	0.646979		0.597035	0.449934	0.067927	0.624852	0.672983	0.612068	0.604591
	43.5	0.633065	0.436881	0.143058	0.399798	0.258851	0.208532	0.388492		0.669586	0.624774	0.292409	0.398922	0.287047	0.27402	0.457126		0.631151	0.460257	0.300179	0.590262	0.482846	0.380274	0.553576		0.670951	0.632739	0.25136	0.385864	0.60352	0.529271	0.63614		0.015512	0.620037	0.203579	0.585236	0.677656	0.549208	0.646956		0.600559	0.453961	0.072915	0.625659	0.674944	0.614143	0.606539
	43.6	0.632901	0.437666	0.14691	0.399883	0.257813	0.208702	0.387911		0.669113	0.625934	0.296204	0.397993	0.28549	0.273383	0.456404		0.630883	0.459999	0.304053	0.590078	0.4816	0.379164	0.552036		0.671176	0.633509	0.254223	0.384623	0.60244	0.528218	0.634904		0.018112	0.62233	0.208205	0.584569	0.677926	0.548361	0.646896		0.604043	0.45796	0.077899	0.626427	0.67686	0.61618	0.60845
	43.7	0.632707	0.438432	0.150762	0.399945	0.256761	0.208863	0.387308		0.668607	0.627064	0.299989	0.397039	0.283917	0.272732	0.455657		0.630581	0.459718	0.30792	0.58986	0.480324	0.378033	0.550465		0.671364	0.634246	0.257078	0.383361	0.601324	0.527134	0.633633		0.020719	0.624586	0.212823	0.583869	0.678154	0.547483	0.646799		0.607485	0.461928	0.08288	0.627158	0.678732	0.618179	0.610324
	43.8	0.632483	0.439179	0.154613	0.399985	0.255693	0.209013	0.386683		0.668068	0.628164	0.303761	0.396061	0.282327	0.272067	0.454882		0.630247	0.459416	0.311778	0.589608	0.479018	0.376881	0.548865		0.671515	0.634948	0.259923	0.382077	0.600171	0.526021	0.632327		0.023333	0.626805	0.217433	0.583136	0.678341	0.546574	0.646664		0.610885	0.465867	0.087856	0.627851	0.680559	0.62014	0.612162
	43.9	0.632229	0.439908	0.158464	0.400002	0.254611	0.209154	0.386036		0.667496	0.629234	0.307522	0.39506	0.280721	0.271387	0.454081		0.629879	0.459092	0.315627	0.589323	0.477682	0.375709	0.547235		0.67163	0.635618	0.262759	0.380772	0.598982	0.524878	0.630986		0.025954	0.628988	0.222033	0.582372	0.678486	0.545634	0.646493		0.614243	0.469776	0.092828	0.628507	0.682342	0.622061	0.613963
	44	0.631945	0.440618	0.162313	0.399997	0.253514	0.209284	0.385367		0.666891	0.630275	0.31127	0.394035	0.279099	0.270693	0.453254		0.629478	0.458747	0.319467	0.589004	0.476316	0.374515	0.545575		0.671708	0.636253	0.265586	0.379445	0.597757	0.523706	0.62961		0.028582	0.631134	0.226624	0.581575	0.678591	0.544663	0.646285		0.617559	0.473654	0.097795	0.629124	0.684079	0.623945	0.615727
	44.1	0.631631	0.44131	0.166161	0.399969	0.252402	0.209405	0.384677		0.666253	0.631286	0.315006	0.392986	0.277461	0.269985	0.4524		0.629045	0.458379	0.323297	0.588652	0.474921	0.373301	0.543886		0.671749	0.636856	0.268402	0.378098	0.596496	0.522504	0.628199		0.031216	0.633243	0.231205	0.580746	0.678654	0.543662	0.646058		0.620833	0.477502	0.102757	0.629704	0.685772	0.625789	0.617454
	44.2	0.631288	0.441983	0.170007	0.399918	0.251276	0.209516	0.383965		0.665583	0.632268	0.318728	0.391914	0.275807	0.269263	0.45152		0.628579	0.45799	0.327118	0.588266	0.473497	0.372067	0.542167		0.671754	0.637424	0.271209	0.376729	0.595199	0.521274	0.626754		0.033857	0.635316	0.235776	0.579885	0.678676	0.542629	0.645794		0.624064	0.481319	0.107714	0.630246	0.68742	0.627595	0.619144
	44.3	0.630916	0.442638	0.173851	0.399845	0.250135	0.209616	0.383231		0.66488	0.633219	0.322437	0.390818	0.274137	0.268528	0.450613		0.62808	0.45758	0.330928	0.587847	0.472043	0.370813	0.54042		0.671723	0.63796	0.274006	0.37534	0.593866	0.520014	0.625274		0.036504	0.637352	0.240337	0.578993	0.678657	0.541566	0.645493		0.627252	0.485106	0.112664	0.63075	0.689023	0.629363	0.620797
	44.4	0.630513	0.443275	0.177692	0.39975	0.248979	0.209707	0.382475		0.664145	0.634142	0.326132	0.389699	0.272452	0.267778	0.449681		0.627549	0.457148	0.334728	0.587395	0.470561	0.369538	0.538643		0.671655	0.638462	0.276792	0.37393	0.592497	0.518725	0.62376		0.039158	0.639351	0.244887	0.578069	0.678597	0.540473	0.645156		0.630397	0.488861	0.117608	0.631216	0.69058	0.631091	0.622413
	44.5	0.630082	0.443893	0.181531	0.399632	0.247809	0.209788	0.381698		0.663378	0.635034	0.329813	0.388557	0.270751	0.267014	0.448722		0.626985	0.456695	0.338517	0.586911	0.469049	0.368243	0.536837		0.671551	0.638931	0.279567	0.372499	0.591094	0.517407	0.622211		0.041817	0.641313	0.249425	0.577113	0.678496	0.539349	0.644782		0.633499	0.492584	0.122545	0.631644	0.692093	0.632781	0.623991
	44.6	0.629621	0.444493	0.185366	0.399492	0.246625	0.209859	0.380899		0.662578	0.635898	0.33348	0.387391	0.269035	0.266237	0.447738		0.626389	0.45622	0.342295	0.586393	0.467508	0.366929	0.535003		0.671412	0.639366	0.282331	0.371047	0.589654	0.516061	0.620629		0.044481	0.643238	0.253952	0.576125	0.678355	0.538195	0.644371		0.636557	0.496276	0.127475	0.632034	0.69356	0.634431	0.625532
	44.7	0.62913	0.445074	0.189197	0.39933	0.245427	0.209919	0.38008		0.661747	0.636732	0.337132	0.386203	0.267304	0.265446	0.446728		0.62576	0.455725	0.346061	0.585842	0.465939	0.365578	0.53314		0.671236	0.639769	0.285084	0.369575	0.58818	0.514687	0.619012		0.047151	0.645126	0.258467	0.575107	0.678172	0.537011	0.643923		0.639572	0.499937	0.132398	0.632387	0.694982	0.636043	0.627035
	44.8	0.628611	0.445637	0.193025	0.399145	0.244214	0.20997	0.379238		0.660884	0.637536	0.340769	0.384991	0.265558	0.264642	0.445692		0.6251	0.455209	0.349814	0.585258	0.46434	0.364209	0.531248		0.671024	0.640138	0.287825	0.368083	0.586671	0.513284	0.617362		0.049826	0.646976	0.26297	0.574057	0.677948	0.535797	0.643439		0.642542	0.503565	0.137312	0.632702	0.696358	0.637616	0.628501
	44.9	0.628062	0.446182	0.196848	0.398938	0.242988	0.210012	0.378375		0.659989	0.638312	0.344391	0.383757	0.263796	0.263825	0.444631		0.624408	0.454672	0.353556	0.584642	0.462714	0.362819	0.529328		0.670776	0.640475	0.290555	0.36657	0.585126	0.511853	0.615679		0.052506	0.64879	0.26746	0.572976	0.677684	0.534553	0.642919		0.645469	0.507161	0.142219	0.63298	0.697689	0.63915	0.629929
	45	0.627484	0.446708	0.200666	0.398709	0.241748	0.210043	0.377491		0.659062	0.639058	0.347997	0.3825	0.26202	0.262994	0.443544		0.623684	0.454114	0.357285	0.583994	0.461059	0.361411	0.527379		0.670492	0.640779	0.293273	0.365038	0.583547	0.510394	0.613962		0.055191	0.650567	0.271938	0.571863	0.677379	0.53328	0.642362		0.648351	0.510725	0.147116	0.633219	0.698974	0.640645	0.63132
	45.1	0.626878	0.447216	0.20448	0.398458	0.240494	0.210064	0.376586		0.658104	0.639775	0.351587	0.38122	0.26023	0.26215	0.442432		0.622928	0.453535	0.361001	0.583313	0.459376	0.359984	0.525402		0.670173	0.641049	0.295979	0.363485	0.581934	0.508907	0.612212		0.057881	0.652306	0.276402	0.57072	0.677033	0.531977	0.641768		0.651188	0.514256	0.152005	0.633421	0.700214	0.642101	0.632672
	45.2	0.626242	0.447706	0.208288	0.398185	0.239226	0.210076	0.375659		0.657115	0.640463	0.355161	0.379918	0.258425	0.261292	0.441294		0.62214	0.452935	0.364703	0.582599	0.457665	0.358539	0.523397		0.669818	0.641288	0.298672	0.361912	0.580286	0.507393	0.610428		0.060574	0.654009	0.280852	0.569546	0.676647	0.530645	0.641139		0.653981	0.517754	0.156884	0.633586	0.701409	0.643517	0.633987
	45.3	0.625577	0.448177	0.212091	0.39789	0.237945	0.210078	0.374711		0.656094	0.641122	0.358719	0.378593	0.256606	0.260422	0.440132		0.621321	0.452315	0.368391	0.581854	0.455926	0.357074	0.521364		0.669427	0.641493	0.301353	0.360319	0.578604	0.505851	0.608612		0.063272	0.655674	0.285289	0.568341	0.67622	0.529283	0.640473		0.656729	0.521219	0.161753	0.633713	0.702557	0.644895	0.635264
	45.4	0.624884	0.448631	0.215888	0.397572	0.23665	0.210071	0.373742		0.655042	0.641753	0.36226	0.377246	0.254772	0.259539	0.438944		0.620471	0.451675	0.372066	0.581076	0.45416	0.355591	0.519304		0.669001	0.641666	0.304021	0.358707	0.576888	0.504282	0.606764		0.065974	0.657302	0.289711	0.567105	0.675753	0.527893	0.639771		0.659432	0.524651	0.166612	0.633803	0.70366	0.646234	0.636503
	45.5	0.624162	0.449066	0.219678	0.397233	0.235342	0.210054	0.372753		0.65396	0.642354	0.365784	0.375876	0.252925	0.258643	0.437731		0.619589	0.451014	0.375726	0.580267	0.452366	0.35409	0.517215		0.66854	0.641806	0.306676	0.357075	0.575138	0.502686	0.604882		0.06868	0.658893	0.294119	0.565839	0.675246	0.526473	0.639033		0.662089	0.52805	0.171461	0.633855	0.704718	0.647533	0.637704
	45.6	0.623412	0.449483	0.223462	0.396872	0.234021	0.210027	0.371742		0.652846	0.642927	0.369291	0.374485	0.251064	0.257735	0.436494		0.618676	0.450333	0.37937	0.579425	0.450545	0.352571	0.5151		0.668043	0.641913	0.309318	0.355423	0.573354	0.501063	0.602969		0.071389	0.660446	0.298511	0.564543	0.674698	0.525025	0.638259		0.664701	0.531415	0.176299	0.63387	0.705729	0.648793	0.638867
	45.7	0.622633	0.449882	0.227239	0.39649	0.232687	0.20999	0.370711		0.651702	0.643471	0.372779	0.373071	0.24919	0.256814	0.435231		0.617732	0.449631	0.383	0.578552	0.448696	0.351033	0.512957		0.667511	0.641988	0.311946	0.353753	0.571537	0.499413	0.601023		0.074101	0.661963	0.302888	0.563216	0.67411	0.523548	0.637449		0.667268	0.534746	0.181126	0.633848	0.706695	0.650014	0.639993
	45.8	0.621826	0.450262	0.231008	0.396085	0.23134	0.209944	0.369658		0.650527	0.643986	0.37625	0.371636	0.247302	0.25588	0.433945		0.616758	0.44891	0.386615	0.577647	0.446821	0.349478	0.510786		0.666944	0.642031	0.314561	0.352063	0.569686	0.497736	0.599045		0.076816	0.663442	0.30725	0.561859	0.673482	0.522042	0.636603		0.669789	0.538044	0.185941	0.633789	0.707615	0.651196	0.64108
	45.9	0.620991	0.450625	0.23477	0.395659	0.229981	0.209888	0.368586		0.649322	0.644473	0.379703	0.370179	0.245401	0.254934	0.432633		0.615752	0.448169	0.390213	0.57671	0.444919	0.347905	0.508589		0.666342	0.642042	0.317161	0.350354	0.567802	0.496033	0.597035		0.079535	0.664885	0.311596	0.560472	0.672814	0.520509	0.635722		0.672264	0.541308	0.190744	0.633692	0.70849	0.652339	0.642129
	46	0.620127	0.450969	0.238524	0.395212	0.228608	0.209823	0.367492		0.648086	0.644931	0.383137	0.3687	0.243486	0.253976	0.431297		0.614716	0.447408	0.393796	0.575742	0.44299	0.346314	0.506365		0.665706	0.642021	0.319748	0.348626	0.565885	0.494304	0.594993		0.082256	0.66629	0.315925	0.559056	0.672106	0.518946	0.634805		0.674693	0.544537	0.195535	0.633558	0.709318	0.653443	0.64314
	46.1	0.619235	0.451296	0.242269	0.394743	0.227223	0.209749	0.366379		0.646821	0.645361	0.386553	0.3672	0.241559	0.253005	0.429937		0.613649	0.446627	0.397361	0.574743	0.441035	0.344706	0.504114		0.665034	0.641968	0.32232	0.34688	0.563935	0.492548	0.59292		0.08498	0.667658	0.320238	0.55761	0.671358	0.517356	0.633853		0.677076	0.547732	0.200314	0.633387	0.710101	0.654507	0.644113
	46.2	0.618315	0.451605	0.246006	0.394253	0.225826	0.209665	0.365244		0.645525	0.645762	0.38995	0.365678	0.23962	0.252023	0.428553		0.612552	0.445827	0.40091	0.573712	0.439054	0.343081	0.501837		0.664329	0.641882	0.324878	0.345115	0.561953	0.490767	0.590815		0.087705	0.668989	0.324533	0.556135	0.670571	0.515738	0.632866		0.679413	0.550893	0.20508	0.633179	0.710838	0.655532	0.645047
	46.3	0.617367	0.451895	0.249734	0.393741	0.224417	0.209571	0.36409		0.644199	0.646135	0.393327	0.364135	0.237668	0.251029	0.427144		0.611425	0.445007	0.404442	0.572651	0.437046	0.341439	0.499533		0.663588	0.641765	0.327421	0.343332	0.559938	0.48896	0.58868		0.090433	0.670283	0.328812	0.55463	0.669744	0.514093	0.631843		0.681703	0.554019	0.209832	0.632934	0.71153	0.656519	0.645944
	46.4	0.616391	0.452168	0.253453	0.393208	0.222995	0.209468	0.362916		0.642844	0.64648	0.396685	0.362571	0.235704	0.250023	0.425712		0.610268	0.444167	0.407956	0.571558	0.435012	0.33978	0.497203		0.662813	0.641617	0.32995	0.34153	0.557891	0.487128	0.586513		0.093163	0.67154	0.333073	0.553097	0.668877	0.51242	0.630786		0.683947	0.55711	0.214571	0.632653	0.712175	0.657466	0.646803
	46.5	0.615387	0.452422	0.257163	0.392654	0.221562	0.209356	0.361721		0.641459	0.646797	0.400024	0.360987	0.233727	0.249005	0.424256		0.60908	0.443308	0.411453	0.570435	0.432953	0.338104	0.494848		0.662004	0.641437	0.332463	0.33971	0.555812	0.48527	0.584315		0.095894	0.67276	0.337315	0.551535	0.667971	0.510719	0.629694		0.686144	0.560167	0.219296	0.632335	0.712775	0.658374	0.647623
	46.6	0.614356	0.452659	0.260863	0.392079	0.220117	0.209235	0.360507		0.640045	0.647086	0.403342	0.359381	0.231739	0.247975	0.422776		0.607863	0.442431	0.414931	0.569282	0.430868	0.336412	0.492466		0.661161	0.641225	0.33496	0.337873	0.553701	0.483387	0.582086		0.098627	0.673944	0.34154	0.549944	0.667026	0.508992	0.628567		0.688295	0.563188	0.223985	0.631979	0.71333	0.659243	0.648405
	46.7	0.613296	0.452878	0.264552	0.391483	0.21866	0.209105	0.359273		0.638602	0.647347	0.40664	0.357755	0.229739	0.246935	0.421272		0.606617	0.441534	0.418391	0.568098	0.428758	0.334703	0.490059		0.660284	0.640982	0.337442	0.336017	0.551558	0.481479	0.579828		0.101361	0.67509	0.345746	0.548324	0.666042	0.507238	0.627406		0.690399	0.566174	0.22866	0.631588	0.713839	0.660073	0.649149
	46.8	0.61221	0.453078	0.268231	0.390866	0.217191	0.208965	0.358019		0.63713	0.647581	0.409918	0.356108	0.227728	0.245883	0.419746		0.60534	0.440618	0.421832	0.566883	0.426622	0.332978	0.487627		0.659373	0.640708	0.339909	0.334144	0.549384	0.479547	0.577538		0.104095	0.6762	0.349933	0.546676	0.665018	0.505456	0.62621		0.692457	0.569125	0.233319	0.63116	0.714302	0.660864	0.649855
	46.9	0.611095	0.453261	0.2719	0.390227	0.215712	0.208817	0.356746		0.635628	0.647787	0.413175	0.354441	0.225706	0.244819	0.418196		0.604035	0.439683	0.425255	0.565639	0.424461	0.331237	0.485169		0.658429	0.640402	0.342359	0.332253	0.547179	0.47759	0.575219		0.106831	0.677272	0.354101	0.545	0.663956	0.503649	0.624981		0.694467	0.572041	0.237963	0.630696	0.71472	0.661616	0.650523
	47	0.609953	0.453426	0.275555	0.389568	0.21422	0.208659	0.355454		0.634098	0.647965	0.416412	0.352754	0.223672	0.243745	0.416622		0.6027	0.43873	0.428658	0.564364	0.422276	0.32948	0.482686		0.65745	0.640066	0.344793	0.330345	0.544943	0.475608	0.57287		0.109567	0.678308	0.358249	0.543296	0.662855	0.501815	0.623717		0.696431	0.57492	0.242592	0.630195	0.715092	0.66233	0.651153
	47.1	0.608784	0.453573	0.279199	0.388889	0.212718	0.208493	0.354142		0.632539	0.648115	0.419627	0.351047	0.221628	0.242659	0.415026		0.601336	0.437757	0.432041	0.56306	0.420065	0.327707	0.480179		0.656438	0.639698	0.347211	0.32842	0.542676	0.473603	0.570491		0.112303	0.679307	0.362377	0.541563	0.661715	0.499954	0.622419		0.698347	0.577765	0.247205	0.629658	0.715419	0.663004	0.651744
	47.2	0.607588	0.453703	0.282832	0.388188	0.211204	0.208317	0.352811		0.630951	0.648239	0.422821	0.34932	0.219572	0.241563	0.413407		0.599943	0.436767	0.435404	0.561726	0.41783	0.325919	0.477647		0.655393	0.6393	0.349612	0.326478	0.540378	0.471573	0.568083		0.11504	0.680269	0.366485	0.539803	0.660537	0.498068	0.621088		0.700217	0.580573	0.251802	0.629086	0.715701	0.66364	0.652297
	47.3	0.606365	0.453814	0.286453	0.387468	0.20968	0.208132	0.351461		0.629335	0.648335	0.425994	0.347573	0.217506	0.240456	0.411765		0.598521	0.435758	0.438747	0.560362	0.415571	0.324115	0.47509		0.654314	0.638871	0.351997	0.324518	0.53805	0.46952	0.565646		0.117776	0.681195	0.370572	0.538015	0.65932	0.496156	0.619723		0.702039	0.583345	0.256382	0.628477	0.715937	0.664237	0.652813
	47.4	0.605114	0.453907	0.290062	0.386726	0.208145	0.207939	0.350091		0.627691	0.648403	0.429144	0.345807	0.21543	0.239338	0.410101		0.597071	0.43473	0.44207	0.558968	0.413288	0.322296	0.47251		0.653202	0.638411	0.354365	0.322542	0.535691	0.467443	0.563179		0.120513	0.682084	0.374639	0.5362	0.658065	0.494218	0.618325		0.703814	0.586082	0.260945	0.627832	0.716128	0.664795	0.65329
	47.5	0.603837	0.453983	0.293659	0.385965	0.2066	0.207737	0.348703		0.626018	0.648445	0.432273	0.34402	0.213344	0.238209	0.408414		0.595592	0.433684	0.445372	0.557546	0.410981	0.320462	0.469905		0.652058	0.637921	0.356716	0.32055	0.533303	0.465342	0.560684		0.123249	0.682937	0.378684	0.534357	0.656772	0.492255	0.616894		0.705541	0.588783	0.265491	0.627152	0.716274	0.665314	0.653729
	47.6	0.602532	0.454041	0.297244	0.385183	0.205044	0.207526	0.347295		0.624318	0.648459	0.43538	0.342215	0.211247	0.23707	0.406705		0.594085	0.43262	0.448653	0.556094	0.40865	0.318613	0.467277		0.65088	0.637401	0.359049	0.318541	0.530885	0.463219	0.55816		0.125984	0.683753	0.382708	0.532487	0.655441	0.490266	0.61543		0.707222	0.591447	0.27002	0.626436	0.716375	0.665795	0.65413
	47.7	0.601201	0.454082	0.300816	0.384381	0.203478	0.207307	0.345869		0.62259	0.648447	0.438464	0.34039	0.209141	0.235921	0.404974		0.59255	0.431538	0.451912	0.554613	0.406295	0.31675	0.464625		0.64967	0.63685	0.361366	0.316516	0.528438	0.461072	0.555608		0.128718	0.684532	0.38671	0.53059	0.654068	0.488252	0.613933		0.708855	0.594075	0.274531	0.625684	0.716431	0.666238	0.654494
	47.8	0.599844	0.454104	0.304375	0.383559	0.201902	0.207079	0.344425		0.620834	0.648407	0.441525	0.338546	0.207024	0.234762	0.40322		0.590986	0.430439	0.45515	0.553103	0.403917	0.314872	0.46195		0.648427	0.63627	0.363664	0.314474	0.525961	0.458903	0.553022		0.131452	0.685276	0.39069	0.528667	0.652658	0.486213	0.612404		0.710441	0.596667	0.279024	0.624897	0.716442	0.666641	0.654819
	47.9	0.59846	0.454109	0.307921	0.382717	0.200315	0.206842	0.342962		0.619051	0.648341	0.444564	0.336683	0.204898	0.233592	0.401445		0.589395	0.429321	0.458366	0.551565	0.401516	0.312979	0.459251		0.647152	0.635659	0.365945	0.312417	0.523456	0.456711	0.550408		0.134184	0.685982	0.394647	0.526717	0.65121	0.48415	0.610842		0.711979	0.599223	0.283498	0.624075	0.716408	0.667007	0.655106
	48	0.597049	0.454097	0.311453	0.381855	0.198719	0.206597	0.34148		0.617241	0.648248	0.447579	0.334802	0.202762	0.232413	0.399648		0.587776	0.428186	0.461561	0.549997	0.399092	0.311073	0.45653		0.645844	0.635019	0.368208	0.310344	0.520921	0.454496	0.547766		0.136915	0.686653	0.398582	0.52474	0.649725	0.482062	0.609249		0.71347	0.601742	0.287954	0.623217	0.716329	0.667334	0.655356
	48.1	0.595612	0.454067	0.314972	0.380973	0.197114	0.206343	0.33998		0.615404	0.648128	0.450572	0.332902	0.200617	0.231224	0.397829		0.58613	0.427033	0.464733	0.548402	0.396645	0.309152	0.453787		0.644505	0.634348	0.370452	0.308255	0.518358	0.45226	0.545096		0.139644	0.687288	0.402493	0.522736	0.648203	0.479949	0.607623		0.714914	0.604225	0.29239	0.622324	0.716206	0.667623	0.655568
	48.2	0.594149	0.454019	0.318477	0.380072	0.195498	0.206081	0.338462		0.613539	0.647982	0.453541	0.330983	0.198462	0.230025	0.39599		0.584456	0.425863	0.467882	0.546778	0.394175	0.307218	0.451021		0.643133	0.633648	0.372679	0.30615	0.515767	0.450001	0.5424		0.142371	0.687886	0.406381	0.520707	0.646644	0.477813	0.605965		0.71631	0.606671	0.296808	0.621396	0.716039	0.667873	0.655742
	48.3	0.59266	0.453954	0.321967	0.379151	0.193873	0.205811	0.336925		0.611648	0.647809	0.456486	0.329047	0.196299	0.228816	0.394129		0.582755	0.424675	0.471009	0.545126	0.391684	0.30527	0.448232		0.64173	0.632919	0.374887	0.30403	0.513148	0.44772	0.539676		0.145096	0.688449	0.410245	0.518651	0.645048	0.475652	0.604276		0.717659	0.609081	0.301206	0.620434	0.715826	0.668086	0.655878
	48.4	0.591145	0.453871	0.325443	0.37821	0.192239	0.205532	0.335371		0.60973	0.64761	0.459408	0.327092	0.194126	0.227598	0.392247		0.581026	0.42347	0.474112	0.543446	0.38917	0.303308	0.445422		0.640295	0.63216	0.377076	0.301895	0.510501	0.445418	0.536925		0.147819	0.688975	0.414085	0.51657	0.643416	0.473468	0.602556		0.71896	0.611453	0.305584	0.619436	0.71557	0.66826	0.655977
	48.5	0.589604	0.453771	0.328905	0.37725	0.190596	0.205245	0.333798		0.607786	0.647385	0.462305	0.325119	0.191944	0.226371	0.390344		0.579271	0.422248	0.477193	0.541738	0.386634	0.301333	0.44259		0.638828	0.631373	0.379247	0.299745	0.507826	0.443095	0.534148		0.150539	0.689466	0.417901	0.514463	0.641746	0.47126	0.600804		0.720214	0.613789	0.309942	0.618404	0.715269	0.668397	0.656038
	48.6	0.588038	0.453654	0.332351	0.376271	0.188944	0.20495	0.332208		0.605816	0.647133	0.465179	0.323129	0.189754	0.225135	0.38842		0.577489	0.421009	0.48025	0.540002	0.384076	0.299346	0.439737		0.637331	0.630556	0.381399	0.29758	0.505124	0.44075	0.531344		0.153256	0.689921	0.421693	0.51233	0.640041	0.469028	0.599022		0.72142	0.616088	0.31428	0.617338	0.714924	0.668495	0.656062
	48.7	0.586446	0.453519	0.335783	0.375273	0.187283	0.204647	0.3306		0.603819	0.646855	0.468028	0.321121	0.187555	0.22389	0.386476		0.57568	0.419752	0.483283	0.538239	0.381497	0.297345	0.436862		0.635802	0.62971	0.383532	0.2954	0.502395	0.438385	0.528514		0.155971	0.69034	0.425459	0.510171	0.638299	0.466774	0.597208		0.722579	0.61835	0.318597	0.616237	0.714535	0.668556	0.656047
	48.8	0.584828	0.453367	0.339199	0.374255	0.185614	0.204335	0.328975		0.601797	0.646551	0.470853	0.319096	0.185347	0.222635	0.384511		0.573845	0.418479	0.486292	0.536449	0.378897	0.295331	0.433967		0.634242	0.628835	0.385645	0.293206	0.499638	0.435998	0.525657		0.158682	0.690723	0.429201	0.507988	0.636521	0.464496	0.595364		0.72369	0.620574	0.322893	0.615102	0.714103	0.668579	0.655996
	48.9	0.583185	0.453197	0.342599	0.373218	0.183935	0.204016	0.327332		0.599749	0.646222	0.473653	0.317053	0.183131	0.221372	0.382526		0.571984	0.417189	0.489278	0.534631	0.376275	0.293305	0.43105		0.632651	0.627932	0.38774	0.290997	0.496855	0.433591	0.522775		0.16139	0.691071	0.432917	0.505779	0.634707	0.462196	0.59349		0.724755	0.622762	0.327168	0.613932	0.713626	0.668564	0.655907
	49	0.581517	0.45301	0.345984	0.372163	0.182249	0.203689	0.325672		0.597676	0.645866	0.476428	0.314994	0.180907	0.2201	0.380521		0.570096	0.415883	0.492239	0.532786	0.373633	0.291267	0.428114		0.63103	0.627	0.389814	0.288774	0.494046	0.431164	0.519867		0.164094	0.691383	0.436607	0.503545	0.632858	0.459874	0.591585		0.725772	0.624913	0.331422	0.612729	0.713106	0.668512	0.65578
	49.1	0.579824	0.452807	0.349353	0.371088	0.180554	0.203354	0.323995		0.595577	0.645484	0.479178	0.312917	0.178675	0.21882	0.378496		0.568183	0.414559	0.495175	0.530915	0.370969	0.289216	0.425157		0.629377	0.626039	0.39187	0.286536	0.491211	0.428716	0.516933		0.166794	0.69166	0.440272	0.501287	0.630973	0.457529	0.589651		0.726741	0.627026	0.335654	0.611492	0.712542	0.668422	0.655617
	49.2	0.578106	0.452586	0.352706	0.369995	0.178852	0.20301	0.322301		0.593454	0.645077	0.481903	0.310824	0.176435	0.217531	0.376452		0.566243	0.413219	0.498087	0.529016	0.368285	0.287154	0.42218		0.627695	0.625051	0.393905	0.284285	0.488349	0.426248	0.513975		0.169491	0.691902	0.44391	0.499004	0.629052	0.455161	0.587686		0.727663	0.629102	0.339865	0.610221	0.711935	0.668295	0.655416
	49.3	0.576363	0.452347	0.356042	0.368884	0.177141	0.202659	0.320589		0.591305	0.644644	0.484602	0.308714	0.174188	0.216234	0.374387		0.564278	0.411863	0.500973	0.527091	0.365581	0.285079	0.419183		0.625982	0.624034	0.39592	0.28202	0.485462	0.423761	0.510991		0.172183	0.692108	0.447522	0.496696	0.627097	0.452772	0.585692		0.728538	0.631141	0.344053	0.608917	0.711284	0.66813	0.655177
	49.4	0.574596	0.452092	0.359361	0.367753	0.175423	0.202301	0.318862		0.589131	0.644185	0.487276	0.306588	0.171933	0.214929	0.372303		0.562288	0.410491	0.503835	0.52514	0.362857	0.282993	0.416167		0.62424	0.622988	0.397916	0.279741	0.482549	0.421254	0.507982		0.17487	0.692278	0.451108	0.494364	0.625106	0.450361	0.583668		0.729366	0.633142	0.348219	0.607579	0.71059	0.667928	0.654902
	49.5	0.572803	0.451819	0.362663	0.366605	0.173697	0.201934	0.317117		0.586932	0.643701	0.489925	0.304446	0.16967	0.213615	0.3702		0.560272	0.409102	0.506672	0.523162	0.360113	0.280895	0.413132		0.622467	0.621915	0.399891	0.277449	0.479611	0.418727	0.504948		0.177553	0.692414	0.454667	0.492008	0.623081	0.447928	0.581615		0.730147	0.635107	0.352362	0.606208	0.709853	0.66769	0.65459
	49.6	0.570987	0.45153	0.365948	0.365438	0.171964	0.20156	0.315357		0.584709	0.643191	0.492548	0.302287	0.1674	0.212294	0.368078		0.558231	0.407697	0.509482	0.521158	0.357349	0.278786	0.410078		0.620665	0.620814	0.401845	0.275143	0.476648	0.416182	0.50189		0.180231	0.692514	0.4582	0.489628	0.621021	0.445474	0.579532		0.73088	0.637034	0.356482	0.604803	0.709073	0.667414	0.65424
	49.7	0.569146	0.451223	0.369216	0.364253	0.170223	0.201178	0.31358		0.582462	0.642656	0.495144	0.300113	0.165123	0.210965	0.365937		0.556165	0.406277	0.512268	0.519128	0.354566	0.276666	0.407005		0.618834	0.619686	0.403779	0.272824	0.47366	0.413617	0.498807		0.182904	0.692597	0.461705	0.487225	0.618926	0.442999	0.577421		0.731567	0.638923	0.360579	0.603365	0.70825	0.667101	0.653854
	49.8	0.567281	0.450899	0.372466	0.36305	0.168475	0.200789	0.311787		0.58019	0.642096	0.497715	0.297923	0.162839	0.209629	0.363777		0.554074	0.40484	0.515027	0.517073	0.351764	0.274535	0.403914		0.616973	0.61853	0.405693	0.270493	0.470648	0.411034	0.495701		0.185571	0.692645	0.465183	0.484797	0.616798	0.440502	0.575281		0.732206	0.640775	0.364653	0.601895	0.707385	0.666751	0.653431
	49.9	0.565392	0.450558	0.375698	0.361829	0.166721	0.200392	0.309978		0.577895	0.641511	0.50026	0.295717	0.160549	0.208284	0.361598		0.551958	0.403387	0.51776	0.514992	0.348943	0.272393	0.400804		0.615082	0.617346	0.407585	0.268149	0.467612	0.408432	0.492571		0.188233	0.692658	0.468633	0.482346	0.614635	0.437985	0.573112		0.732799	0.64259	0.368703	0.600391	0.706477	0.666364	0.652971
	50	0.563479	0.450201	0.378913	0.360591	0.164959	0.199988	0.308152		0.575575	0.6409	0.502779	0.293496	0.158251	0.206933	0.359401		0.549818	0.401919	0.520468	0.512885	0.346103	0.27024	0.397677		0.613163	0.616135	0.409457	0.265792	0.464551	0.405811	0.489417		0.190889	0.692637	0.472055	0.479872	0.612438	0.435447	0.570915		0.733344	0.644367	0.372729	0.598855	0.705526	0.665941	0.652475
	50.1	0.561542	0.449827	0.382109	0.359335	0.163191	0.199577	0.306312		0.573232	0.640265	0.505271	0.291264	0.155947	0.205574	0.357186		0.547653	0.400435	0.523149	0.510754	0.343244	0.268077	0.394532		0.611215	0.614897	0.411308	0.263422	0.461467	0.403173	0.48624		0.193538	0.692581	0.47545	0.477375	0.610208	0.432888	0.56869		0.733843	0.646111	0.376731	0.597287	0.704534	0.665482	0.651941
	50.2	0.559581	0.449436	0.385287	0.358061	0.161416	0.199158	0.304455		0.570865	0.639605	0.507737	0.289018	0.153637	0.204208	0.354953		0.545465	0.398936	0.525803	0.508597	0.340367	0.265904	0.391369		0.609239	0.613632	0.413137	0.261041	0.45836	0.400516	0.48304		0.196182	0.69249	0.478817	0.474855	0.607945	0.430309	0.566436		0.734295	0.647818	0.380709	0.595687	0.703499	0.664986	0.651372
	50.3	0.557598	0.449028	0.388446	0.35677	0.159636	0.198732	0.302583		0.568475	0.638919	0.510177	0.286757	0.151321	0.202834	0.352701		0.543252	0.397421	0.528431	0.506415	0.337472	0.263721	0.38819		0.607233	0.61234	0.414945	0.258647	0.455229	0.397842	0.479816		0.198819	0.692366	0.482155	0.472313	0.605647	0.42771	0.564155		0.734701	0.649487	0.384662	0.594054	0.702422	0.664454	0.650766
	50.4	0.55559	0.448603	0.391586	0.355462	0.157849	0.198299	0.300696		0.566062	0.63821	0.51259	0.284481	0.148998	0.201454	0.350433		0.541015	0.395891	0.531033	0.504208	0.334559	0.261528	0.384993		0.6052	0.611021	0.416732	0.256241	0.452075	0.39515	0.47657		0.201449	0.692207	0.485464	0.469747	0.603317	0.425092	0.561846		0.735059	0.651118	0.38859	0.59239	0.701303	0.663885	0.650123
	50.5	0.55356	0.448162	0.394708	0.354137	0.156056	0.197859	0.298794		0.563625	0.637475	0.514977	0.282191	0.146669	0.200067	0.348146		0.538754	0.394346	0.533607	0.501977	0.331628	0.259325	0.38178		0.603139	0.609675	0.418498	0.253823	0.448898	0.39244	0.473302		0.204072	0.692013	0.488745	0.46716	0.600954	0.422453	0.559509		0.735372	0.652713	0.392493	0.590693	0.700143	0.663281	0.649444
	50.6	0.551506	0.447704	0.397811	0.352794	0.154257	0.197412	0.296877		0.561166	0.636717	0.517338	0.279887	0.144335	0.198673	0.345843		0.53647	0.392785	0.536154	0.499722	0.32868	0.257112	0.37855		0.601049	0.608303	0.420242	0.251394	0.445699	0.389714	0.470011		0.206688	0.691786	0.491998	0.46455	0.598559	0.419795	0.557145		0.735638	0.654269	0.396371	0.588965	0.698941	0.66264	0.648729
	50.7	0.54943	0.447229	0.400894	0.351435	0.152452	0.196957	0.294945		0.558684	0.635933	0.519671	0.277569	0.141995	0.197273	0.343522		0.534163	0.39121	0.538675	0.497442	0.325715	0.254891	0.375303		0.598932	0.606904	0.421964	0.248953	0.442478	0.38697	0.466697		0.209297	0.691525	0.495221	0.461918	0.596131	0.417118	0.554753		0.735858	0.655788	0.400223	0.587206	0.697698	0.661964	0.647978
	50.8	0.547331	0.446738	0.403958	0.350059	0.150642	0.196496	0.292998		0.55618	0.635126	0.521978	0.275237	0.13965	0.195866	0.341184		0.531832	0.38962	0.541168	0.495138	0.322733	0.25266	0.372041		0.596787	0.605479	0.423665	0.246501	0.439235	0.38421	0.463362		0.211898	0.69123	0.498415	0.459264	0.593671	0.414422	0.552335		0.736031	0.657269	0.40405	0.585415	0.696414	0.661252	0.647191
	50.9	0.545209	0.44623	0.407003	0.348667	0.148826	0.196028	0.291037		0.553653	0.634294	0.524258	0.272891	0.137299	0.194453	0.338829		0.529478	0.388015	0.543633	0.49281	0.319734	0.25042	0.368763		0.594614	0.604028	0.425343	0.244037	0.43597	0.381433	0.460006		0.214491	0.690901	0.501581	0.456589	0.591178	0.411707	0.549889		0.736159	0.658713	0.407851	0.583594	0.695088	0.660505	0.646369
	51	0.543066	0.445706	0.410027	0.347258	0.147005	0.195554	0.289061		0.551104	0.633438	0.526511	0.270531	0.134944	0.193033	0.336457		0.527101	0.386394	0.546072	0.490458	0.316719	0.248171	0.365469		0.592415	0.602551	0.427	0.241563	0.432683	0.37864	0.456628		0.217076	0.690539	0.504717	0.453892	0.588654	0.408973	0.547417		0.73624	0.660119	0.411626	0.581741	0.693722	0.659722	0.64551
	51.1	0.5409	0.445165	0.413032	0.345832	0.145179	0.195072	0.287071		0.548534	0.632558	0.528736	0.268159	0.132583	0.191607	0.334069		0.524701	0.38476	0.548482	0.488083	0.313687	0.245914	0.36216		0.590188	0.601048	0.428635	0.239077	0.429375	0.375831	0.453228		0.219653	0.690143	0.507823	0.451175	0.586099	0.40622	0.544918		0.736276	0.661487	0.415374	0.579857	0.692315	0.658903	0.644616
	51.2	0.538711	0.444608	0.416017	0.344391	0.143348	0.194584	0.285067		0.545941	0.631654	0.530935	0.265773	0.130218	0.190176	0.331665		0.522279	0.38311	0.550866	0.485684	0.31064	0.243648	0.358836		0.587934	0.59952	0.430247	0.236582	0.426046	0.373005	0.449808		0.222222	0.689713	0.5109	0.448436	0.583512	0.40345	0.542393		0.736265	0.662818	0.419096	0.577943	0.690868	0.658049	0.643687
	51.3	0.536502	0.444034	0.418981	0.342933	0.141512	0.19409	0.283049		0.543327	0.630726	0.533107	0.263374	0.127848	0.188738	0.329244		0.519834	0.381447	0.553221	0.483262	0.307576	0.241373	0.355497		0.585653	0.597966	0.431838	0.234075	0.422697	0.370164	0.446367		0.224781	0.68925	0.513947	0.445676	0.580894	0.400661	0.539841		0.73621	0.664111	0.422791	0.575998	0.68938	0.65716	0.642722
	51.4	0.53427	0.443444	0.421925	0.341459	0.139671	0.193588	0.281017		0.540691	0.629774	0.535252	0.260963	0.125474	0.187294	0.326807		0.517366	0.379768	0.555549	0.480817	0.304497	0.239091	0.352143		0.583346	0.596386	0.433406	0.231559	0.419326	0.367308	0.442905		0.227332	0.688754	0.516965	0.442896	0.578245	0.397855	0.537263		0.736108	0.665367	0.42646	0.574022	0.687852	0.656236	0.641721
	51.5	0.532017	0.442838	0.424849	0.339969	0.137826	0.193081	0.278972		0.538035	0.628798	0.53737	0.258538	0.123095	0.185845	0.324354		0.514877	0.378076	0.557848	0.47835	0.301402	0.236801	0.348775		0.581013	0.594781	0.434952	0.229032	0.415936	0.364436	0.439423		0.229874	0.688225	0.519952	0.440095	0.575565	0.395031	0.534659		0.735961	0.666585	0.430101	0.572016	0.686283	0.655277	0.640686
	51.6	0.529742	0.442215	0.427752	0.338463	0.135976	0.192566	0.276913		0.535357	0.627798	0.53946	0.256102	0.120713	0.18439	0.321885		0.512365	0.37637	0.560121	0.475859	0.298292	0.234502	0.345393		0.578653	0.593151	0.436476	0.226495	0.412525	0.361549	0.435921		0.232407	0.687662	0.52291	0.437275	0.572855	0.392189	0.532029		0.735769	0.667761	0.433715	0.56998	0.684675	0.654284	0.639615
	51.7	0.527446	0.441577	0.430634	0.336941	0.134122	0.192046	0.27484		0.532658	0.626775	0.541523	0.253653	0.118327	0.18293	0.319401		0.509832	0.374649	0.562364	0.473346	0.295167	0.232197	0.341997		0.576267	0.591496	0.437977	0.223949	0.409095	0.358647	0.432399		0.23493	0.687067	0.525838	0.434434	0.570115	0.38933	0.529374		0.735532	0.668899	0.437301	0.567914	0.683027	0.653256	0.63851
	51.8	0.525129	0.440922	0.433495	0.335404	0.132264	0.191519	0.272755		0.529938	0.625728	0.543559	0.251192	0.115938	0.181464	0.316901		0.507277	0.372914	0.56458	0.47081	0.292027	0.229883	0.338587		0.573856	0.589816	0.439456	0.221393	0.405645	0.35573	0.428858		0.237444	0.686439	0.528735	0.431574	0.567345	0.386454	0.526692		0.735249	0.67	0.44086	0.565818	0.68134	0.652193	0.637369
	51.9	0.522791	0.44025	0.436336	0.333852	0.130402	0.190986	0.270657		0.527198	0.624658	0.545568	0.248719	0.113545	0.179993	0.314386		0.504701	0.371166	0.566768	0.468253	0.288873	0.227563	0.335163		0.571419	0.588111	0.440912	0.218828	0.402176	0.352799	0.425297		0.239948	0.685778	0.531602	0.428694	0.564545	0.383562	0.523985		0.734921	0.671064	0.444391	0.563693	0.679614	0.651096	0.636194
	52	0.520433	0.439563	0.439155	0.332284	0.128536	0.190447	0.268546		0.524438	0.623564	0.547549	0.246235	0.111149	0.178516	0.311856		0.502103	0.369403	0.568927	0.465673	0.285705	0.225235	0.331726		0.568956	0.586382	0.442345	0.216253	0.398688	0.349853	0.421717		0.242441	0.685084	0.534439	0.425794	0.561715	0.380653	0.521253		0.734549	0.67209	0.447894	0.561538	0.677848	0.649964	0.634984
	52.1	0.518053	0.438859	0.441953	0.330701	0.126666	0.189901	0.266422		0.521657	0.622446	0.549503	0.24374	0.10875	0.177035	0.309311		0.499484	0.367627	0.571059	0.463071	0.282522	0.222901	0.328275		0.566468	0.584628	0.443756	0.21367	0.395182	0.346893	0.418117		0.244925	0.684358	0.537245	0.422876	0.558857	0.377727	0.518496		0.734132	0.673079	0.451369	0.559354	0.676043	0.648799	0.63374
	52.2	0.515654	0.438139	0.44473	0.329103	0.124793	0.18935	0.264286		0.518857	0.621305	0.551429	0.241233	0.106348	0.175548	0.306752		0.496844	0.365838	0.573161	0.460448	0.279326	0.220559	0.324812		0.563955	0.58285	0.445144	0.211077	0.391657	0.34392	0.4145		0.247398	0.6836	0.540021	0.419938	0.555969	0.374785	0.515713		0.73367	0.674031	0.454816	0.55714	0.6742	0.647599	0.632461
	52.3	0.513234	0.437403	0.447485	0.32749	0.122916	0.188792	0.262137		0.516036	0.620141	0.553328	0.238715	0.103943	0.174057	0.304177		0.494183	0.364034	0.575235	0.457803	0.276116	0.218211	0.321336		0.561417	0.581048	0.446509	0.208476	0.388113	0.340933	0.410864		0.24986	0.682809	0.542765	0.416982	0.553052	0.371827	0.512906		0.733164	0.674945	0.458234	0.554899	0.672318	0.646365	0.631148
	52.4	0.510793	0.436651	0.450219	0.325863	0.121036	0.188229	0.259976		0.513196	0.618953	0.555199	0.236186	0.101535	0.172561	0.301588		0.491501	0.362218	0.577281	0.455137	0.272893	0.215856	0.317848		0.558854	0.579223	0.447851	0.205866	0.384552	0.337932	0.407209		0.252312	0.681986	0.545479	0.414007	0.550107	0.368853	0.510074		0.732613	0.675822	0.461624	0.552628	0.670399	0.645098	0.6298
	52.5	0.508333	0.435883	0.452932	0.32422	0.119153	0.18766	0.257804		0.510337	0.617742	0.557042	0.233647	0.099126	0.17106	0.298985		0.488799	0.360388	0.579298	0.452449	0.269656	0.213495	0.314347		0.556266	0.577373	0.44917	0.203248	0.380973	0.334918	0.403537		0.254753	0.681131	0.548162	0.411014	0.547133	0.365864	0.507217		0.732018	0.676662	0.464984	0.550329	0.66844	0.643797	0.628418
	52.6	0.505853	0.435099	0.455622	0.322563	0.117267	0.187085	0.255619		0.507458	0.616508	0.558858	0.231098	0.096714	0.169555	0.296368		0.486077	0.358545	0.581287	0.449741	0.266407	0.211128	0.310834		0.553654	0.575499	0.450466	0.200621	0.377377	0.33189	0.399847		0.257182	0.680245	0.550814	0.408003	0.544131	0.36286	0.504336		0.73138	0.677465	0.468316	0.548001	0.666444	0.642463	0.627003
	52.7	0.503353	0.434299	0.45829	0.320892	0.115378	0.186504	0.253423		0.504559	0.615251	0.560647	0.228538	0.0943	0.168045	0.293736		0.483334	0.356688	0.583247	0.447012	0.263145	0.208755	0.307309		0.551018	0.573602	0.45174	0.197987	0.373764	0.32885	0.396139		0.2596	0.679326	0.553435	0.404973	0.541102	0.35984	0.50143		0.730697	0.67823	0.471618	0.545646	0.664411	0.641095	0.625553
	52.8	0.500834	0.433484	0.460936	0.319206	0.113487	0.185917	0.251216		0.501643	0.613971	0.562408	0.225968	0.091884	0.166532	0.291091		0.480571	0.354819	0.585178	0.444262	0.25987	0.206376	0.303772		0.548358	0.571682	0.45299	0.195344	0.370133	0.325797	0.392413		0.262006	0.678376	0.556025	0.401926	0.538044	0.356805	0.498501		0.729971	0.678958	0.474891	0.543263	0.66234	0.639694	0.62407
	52.9	0.498296	0.432652	0.46356	0.317507	0.111592	0.185325	0.248997		0.498707	0.612668	0.564141	0.223388	0.089467	0.165014	0.288433		0.477789	0.352937	0.58708	0.441492	0.256583	0.203991	0.300223		0.545674	0.569739	0.454217	0.192694	0.366486	0.322731	0.388671		0.264401	0.677394	0.558583	0.398861	0.534959	0.353756	0.495547		0.729201	0.67965	0.478135	0.540851	0.660231	0.63826	0.622554
	53	0.495738	0.431804	0.466162	0.315793	0.109696	0.184727	0.246767		0.495752	0.611342	0.565846	0.220798	0.087048	0.163492	0.285761		0.474987	0.351042	0.588954	0.438701	0.253283	0.201601	0.296663		0.542966	0.567772	0.455421	0.190036	0.362823	0.319654	0.384912		0.266783	0.676381	0.561111	0.395779	0.531847	0.350692	0.49257		0.728387	0.680304	0.48135	0.538413	0.658086	0.636793	0.621004
	53.1	0.493162	0.430941	0.468741	0.314065	0.107797	0.184124	0.244526		0.492779	0.609993	0.567524	0.218199	0.084628	0.161966	0.283075		0.472166	0.349135	0.590798	0.435891	0.249972	0.199206	0.293092		0.540235	0.565783	0.456602	0.187371	0.359143	0.316564	0.381136		0.269153	0.675337	0.563606	0.39268	0.528709	0.347614	0.489568		0.72753	0.680921	0.484534	0.535946	0.655903	0.635293	0.61942
	53.2	0.490566	0.430062	0.471297	0.312324	0.105896	0.183515	0.242275		0.489788	0.608621	0.569174	0.21559	0.082208	0.160436	0.280377		0.469326	0.347215	0.592614	0.43306	0.246649	0.196805	0.289509		0.537481	0.56377	0.457759	0.184699	0.355447	0.313462	0.377344		0.271511	0.674261	0.56607	0.389564	0.525543	0.344522	0.486544		0.72663	0.681501	0.487689	0.533453	0.653684	0.63376	0.617804
	53.3	0.487952	0.429167	0.473831	0.310569	0.103992	0.182901	0.240012		0.486779	0.607226	0.570796	0.212972	0.079786	0.158902	0.277665		0.466466	0.345282	0.5944	0.43021	0.243315	0.194399	0.285916		0.534704	0.561736	0.458894	0.182019	0.351736	0.310349	0.373536		0.273857	0.673155	0.568503	0.386431	0.522351	0.341416	0.483496		0.725687	0.682044	0.490813	0.530932	0.651429	0.632195	0.616154
	53.4	0.485319	0.428257	0.476343	0.3088	0.102087	0.182281	0.237739		0.483752	0.605809	0.572391	0.210345	0.077363	0.157365	0.274941		0.463588	0.343338	0.596158	0.42734	0.23997	0.191989	0.282312		0.531904	0.559678	0.460005	0.179333	0.348009	0.307224	0.369711		0.276189	0.672018	0.570904	0.383281	0.519133	0.338297	0.480425		0.724702	0.68255	0.493908	0.528385	0.649137	0.630597	0.614472
	53.5	0.482668	0.42733	0.478831	0.307017	0.10018	0.181656	0.235456		0.480707	0.604369	0.573958	0.207709	0.07494	0.155825	0.272204		0.46069	0.34138	0.597887	0.424451	0.236613	0.189574	0.278698		0.529081	0.557599	0.461093	0.17664	0.344268	0.304088	0.365871		0.278509	0.67085	0.573274	0.380115	0.515889	0.335164	0.477331		0.723674	0.68302	0.496972	0.525811	0.64681	0.628967	0.612756
	53.6	0.479999	0.426388	0.481297	0.305222	0.098271	0.181026	0.233162		0.477645	0.602906	0.575497	0.205064	0.072516	0.154281	0.269455		0.457775	0.339411	0.599587	0.421542	0.233246	0.187154	0.275073		0.526235	0.555497	0.462158	0.17394	0.340511	0.30094	0.362015		0.280815	0.669651	0.575611	0.376933	0.512619	0.332018	0.474214		0.722603	0.683453	0.500006	0.52321	0.644446	0.627305	0.611008
	53.7	0.477311	0.42543	0.48374	0.303413	0.09636	0.180391	0.230859		0.474565	0.60142	0.577009	0.202411	0.070092	0.152734	0.266694		0.454841	0.33743	0.601257	0.418615	0.229868	0.18473	0.271439		0.523368	0.553373	0.463199	0.171234	0.33674	0.297782	0.358144		0.283108	0.668421	0.577917	0.373734	0.509323	0.328859	0.471075		0.72149	0.683849	0.503009	0.520583	0.642047	0.62561	0.609228
	53.8	0.474605	0.424456	0.486159	0.301591	0.094448	0.179751	0.228545		0.471468	0.599912	0.578493	0.19975	0.067667	0.151183	0.26392		0.451888	0.335437	0.602899	0.415668	0.22648	0.182302	0.267794		0.520478	0.551227	0.464217	0.168522	0.332954	0.294613	0.354258		0.285388	0.667162	0.58019	0.37052	0.506003	0.325687	0.467913		0.720334	0.684209	0.505982	0.51793	0.639612	0.623884	0.607415
	53.9	0.471882	0.423467	0.488556	0.299756	0.092535	0.179105	0.226222		0.468353	0.598381	0.57995	0.19708	0.065242	0.14963	0.261135		0.448918	0.333431	0.604512	0.412703	0.223082	0.17987	0.26414		0.517566	0.54906	0.465212	0.165803	0.329154	0.291433	0.350358		0.287654	0.665872	0.582432	0.36729	0.502657	0.322503	0.464729		0.719137	0.684532	0.508924	0.515251	0.637142	0.622126	0.60557
	54	0.469141	0.422462	0.490929	0.297908	0.09062	0.178455	0.223889		0.465222	0.596828	0.581379	0.194403	0.062818	0.148074	0.258338		0.44593	0.331415	0.606095	0.40972	0.219674	0.177433	0.260476		0.514633	0.54687	0.466184	0.163079	0.32534	0.288243	0.346442		0.289906	0.664552	0.584641	0.364045	0.499286	0.319306	0.461523		0.717899	0.684818	0.511836	0.512546	0.634637	0.620337	0.603693
	54.1	0.466383	0.421442	0.493279	0.296047	0.088704	0.177799	0.221547		0.462074	0.595252	0.582779	0.191719	0.060393	0.146515	0.255529		0.442925	0.329386	0.607649	0.406718	0.216257	0.174993	0.256803		0.511678	0.544659	0.467132	0.160349	0.321512	0.285043	0.342512		0.292145	0.663202	0.586818	0.360784	0.495891	0.316097	0.458296		0.716618	0.685069	0.514717	0.509816	0.632097	0.618516	0.601784
	54.2	0.463607	0.420406	0.495605	0.294174	0.086787	0.177139	0.219195		0.45891	0.593654	0.584152	0.189026	0.057969	0.144953	0.25271		0.439902	0.327346	0.609175	0.403698	0.21283	0.172549	0.253121		0.508701	0.542427	0.468056	0.157613	0.317671	0.281832	0.338568		0.294368	0.661822	0.588963	0.357508	0.492471	0.312876	0.455046		0.715297	0.685283	0.517566	0.50706	0.629522	0.616663	0.599843
	54.3	0.460814	0.419354	0.497908	0.292288	0.084869	0.176473	0.216835		0.455729	0.592034	0.585497	0.186327	0.055544	0.143388	0.249879		0.436861	0.325294	0.610671	0.40066	0.209394	0.170102	0.24943		0.505703	0.540174	0.468958	0.154872	0.313817	0.278612	0.33461		0.296578	0.660413	0.591076	0.354217	0.489028	0.309643	0.451776		0.713934	0.68546	0.520384	0.50428	0.626913	0.61478	0.59787
	54.4	0.458004	0.418287	0.500188	0.29039	0.082951	0.175803	0.214465		0.452531	0.590391	0.586815	0.18362	0.053121	0.141821	0.247037		0.433804	0.323232	0.612138	0.397604	0.205949	0.167652	0.245731		0.502684	0.537899	0.469836	0.152125	0.30995	0.275382	0.330638		0.298774	0.658973	0.593156	0.350912	0.48556	0.306399	0.448484		0.71253	0.685602	0.523172	0.501474	0.62427	0.612865	0.595866
	54.5	0.455177	0.417204	0.502444	0.288479	0.081031	0.175128	0.212087		0.449318	0.588726	0.588104	0.180906	0.050698	0.140252	0.244184		0.43073	0.321157	0.613577	0.394531	0.202495	0.165198	0.242023		0.499645	0.535604	0.470691	0.149373	0.30607	0.272143	0.326652		0.300954	0.657504	0.595203	0.347592	0.482068	0.303144	0.445171		0.711086	0.685707	0.525927	0.498644	0.621593	0.61092	0.59383
	54.6	0.452334	0.416106	0.504676	0.286557	0.079111	0.174449	0.2097		0.446089	0.587038	0.589366	0.178186	0.048275	0.13868	0.241321		0.427639	0.319072	0.614986	0.39144	0.199032	0.162741	0.238306		0.496584	0.533288	0.471522	0.146616	0.302177	0.268894	0.322654		0.30312	0.656006	0.597218	0.344257	0.478553	0.299877	0.441838		0.709601	0.685776	0.528652	0.49579	0.618882	0.608943	0.591763
	54.7	0.449474	0.414993	0.506884	0.284622	0.077191	0.173764	0.207304		0.442844	0.585329	0.5906	0.175459	0.045853	0.137105	0.238447		0.424531	0.316975	0.616366	0.388332	0.195562	0.160282	0.234582		0.493504	0.530951	0.47233	0.143854	0.298272	0.265636	0.318642		0.305271	0.654479	0.5992	0.340908	0.475015	0.296599	0.438484		0.708076	0.685809	0.531345	0.492911	0.616137	0.606936	0.589665
	54.8	0.446598	0.413863	0.509069	0.282676	0.07527	0.173075	0.204901		0.439584	0.583597	0.591806	0.172725	0.043432	0.135529	0.235563		0.421407	0.314868	0.617717	0.385207	0.192083	0.157819	0.230849		0.490402	0.528594	0.473115	0.141087	0.294355	0.26237	0.314617		0.307407	0.652923	0.60115	0.337545	0.471454	0.293311	0.435109		0.706511	0.685807	0.534006	0.490008	0.61336	0.604899	0.587536
	54.9	0.443706	0.412719	0.51123	0.280718	0.073349	0.172381	0.202488		0.436308	0.581843	0.592985	0.169986	0.041012	0.13395	0.232669		0.418267	0.31275	0.619039	0.382065	0.188596	0.155355	0.227109		0.487281	0.526217	0.473876	0.138316	0.290427	0.259094	0.310579		0.309528	0.651337	0.603067	0.334169	0.46787	0.290012	0.431715		0.704906	0.685768	0.536636	0.487081	0.610548	0.602831	0.585376
	55	0.440798	0.411559	0.513367	0.278749	0.071427	0.171683	0.200068		0.433018	0.580067	0.594135	0.16724	0.038592	0.13237	0.229765		0.415111	0.310621	0.620332	0.378907	0.185101	0.152887	0.223362		0.48414	0.523819	0.474614	0.13554	0.286487	0.25581	0.306529		0.311633	0.649723	0.604951	0.330779	0.464264	0.286702	0.428301		0.703261	0.685694	0.539234	0.484131	0.607704	0.600733	0.583185
	55.1	0.437874	0.410383	0.51548	0.276768	0.069506	0.17098	0.19764		0.429712	0.578269	0.595258	0.164488	0.036174	0.130787	0.226851		0.411939	0.308481	0.621596	0.375732	0.181599	0.150418	0.219607		0.480979	0.521401	0.475328	0.132761	0.282535	0.252517	0.302467		0.313722	0.64808	0.606802	0.327375	0.460635	0.283383	0.424867		0.701576	0.685584	0.5418	0.481157	0.604828	0.598604	0.580965
	55.2	0.434934	0.409192	0.51757	0.274776	0.067585	0.170273	0.195205		0.426391	0.576449	0.596354	0.161731	0.033757	0.129203	0.223928		0.408751	0.306331	0.622831	0.37254	0.17809	0.147946	0.215845		0.477799	0.518963	0.476019	0.129977	0.278573	0.249216	0.298393		0.315796	0.646408	0.608621	0.323957	0.456984	0.280053	0.421414		0.699853	0.685438	0.544334	0.478159	0.601919	0.596446	0.578713
	55.3	0.431978	0.407985	0.519635	0.272773	0.065663	0.169562	0.192761		0.423056	0.574607	0.597421	0.158968	0.031341	0.127616	0.220995		0.405547	0.304171	0.624037	0.369333	0.174573	0.145472	0.212077		0.474599	0.516505	0.476687	0.127189	0.274599	0.245907	0.294307		0.317854	0.644708	0.610406	0.320527	0.453311	0.276714	0.417942		0.69809	0.685257	0.546836	0.475139	0.598977	0.594257	0.576432
	55.4	0.429007	0.406763	0.521677	0.270759	0.063742	0.168846	0.190311		0.419706	0.572744	0.598461	0.1562	0.028926	0.126028	0.218053		0.402328	0.302	0.625214	0.366109	0.17105	0.142996	0.208302		0.47138	0.514027	0.477332	0.124397	0.270615	0.24259	0.29021		0.319896	0.64298	0.612158	0.317084	0.449616	0.273365	0.41445		0.696288	0.68504	0.549306	0.472095	0.596004	0.592039	0.57412
	55.5	0.426021	0.405526	0.523694	0.268733	0.061822	0.168126	0.187853		0.416342	0.570858	0.599474	0.153426	0.026513	0.124438	0.215102		0.399094	0.299819	0.626362	0.36287	0.16752	0.140519	0.20452		0.468142	0.51153	0.477953	0.121602	0.26662	0.239266	0.286101		0.321922	0.641223	0.613878	0.313628	0.4459	0.270007	0.41094		0.694448	0.684788	0.551744	0.469029	0.592998	0.589792	0.571779
	55.6	0.42302	0.404273	0.525688	0.266697	0.059901	0.167401	0.185388		0.412963	0.568951	0.600459	0.150648	0.024101	0.122847	0.212142		0.395845	0.297628	0.627481	0.359615	0.163983	0.13804	0.200733		0.464885	0.509013	0.47855	0.118803	0.262615	0.235934	0.281981		0.323931	0.639438	0.615564	0.310159	0.442163	0.266639	0.407412		0.692569	0.684501	0.554149	0.465941	0.589962	0.587515	0.569408
	55.7	0.420004	0.403004	0.527657	0.26465	0.057981	0.166673	0.182916		0.409571	0.567022	0.601416	0.147865	0.021691	0.121254	0.209174		0.392581	0.295427	0.628571	0.356345	0.16044	0.135559	0.19694		0.46161	0.506477	0.479125	0.116001	0.2586	0.232594	0.27785		0.325924	0.637625	0.617218	0.306678	0.438405	0.263262	0.403866		0.690652	0.684178	0.556522	0.46283	0.586893	0.585208	0.567007
	55.8	0.416973	0.40172	0.529603	0.262593	0.056062	0.16594	0.180438		0.406164	0.565071	0.602346	0.145077	0.019282	0.11966	0.206196		0.389303	0.293216	0.629631	0.35306	0.156891	0.133077	0.19314		0.458316	0.503922	0.479676	0.113196	0.254576	0.229248	0.273709		0.327901	0.635785	0.618838	0.303184	0.434626	0.259877	0.400301		0.688696	0.68382	0.558863	0.459697	0.583794	0.582873	0.564577
	55.9	0.413927	0.400421	0.531525	0.260525	0.054144	0.165203	0.177953		0.402744	0.563099	0.603248	0.142285	0.016876	0.118065	0.203211		0.386009	0.290995	0.630664	0.349759	0.153336	0.130593	0.189336		0.455004	0.501347	0.480203	0.110387	0.250542	0.225894	0.269557		0.329861	0.633916	0.620425	0.299679	0.430826	0.256482	0.396719		0.686703	0.683427	0.561171	0.456543	0.580663	0.580508	0.562118
	56	0.410867	0.399107	0.533422	0.258448	0.052227	0.164462	0.175461		0.39931	0.561105	0.604123	0.139489	0.014471	0.116468	0.200217		0.382702	0.288764	0.631667	0.346444	0.149775	0.128109	0.185527		0.451674	0.498754	0.480708	0.107576	0.246499	0.222534	0.265395		0.331804	0.63202	0.62198	0.296161	0.427007	0.25308	0.393119		0.684672	0.682999	0.563446	0.453366	0.577502	0.578115	0.559629
	56.1	0.407793	0.397777	0.535296	0.25636	0.05031	0.163717	0.172963		0.395863	0.55909	0.60497	0.136689	0.012067	0.11487	0.197216		0.37938	0.286523	0.632641	0.343114	0.146208	0.125624	0.181712		0.448326	0.496142	0.481189	0.104762	0.242447	0.219167	0.261223		0.33373	0.630096	0.623501	0.292631	0.423167	0.249669	0.389502		0.682604	0.682536	0.565689	0.450168	0.574311	0.575692	0.557112
	56.2	0.404705	0.396431	0.537145	0.254262	0.048395	0.162968	0.17046		0.392403	0.557053	0.60579	0.133885	0.009667	0.113271	0.194206		0.376045	0.284273	0.633586	0.33977	0.142637	0.123138	0.177893		0.44496	0.493511	0.481647	0.101946	0.238386	0.215794	0.257041		0.335639	0.628144	0.624989	0.28909	0.419307	0.246249	0.385868		0.680498	0.682039	0.567899	0.446949	0.571089	0.573241	0.554566
	56.3	0.401603	0.395071	0.538971	0.252154	0.046481	0.162215	0.167951		0.388929	0.554995	0.606583	0.131077	0.007268	0.111671	0.191189		0.372695	0.282013	0.634503	0.336411	0.13906	0.120651	0.174069		0.441577	0.490861	0.482081	0.099127	0.234317	0.212414	0.25285		0.337531	0.626166	0.626444	0.285538	0.415428	0.242822	0.382217		0.678356	0.681506	0.570077	0.443709	0.567837	0.570762	0.551992
	56.4	0.398487	0.393695	0.540772	0.250036	0.044568	0.161458	0.165436		0.385443	0.552915	0.607348	0.128266	0.004871	0.11007	0.188164		0.369332	0.279744	0.635391	0.333038	0.135478	0.118164	0.170242		0.438176	0.488193	0.482493	0.096307	0.23024	0.209028	0.24865		0.339405	0.62416	0.627866	0.281974	0.411529	0.239387	0.37855		0.676176	0.680939	0.572221	0.440448	0.564555	0.568254	0.549389
	56.5	0.395358	0.392304	0.542549	0.247909	0.042657	0.160697	0.162915		0.381944	0.550815	0.608085	0.125452	0.002477	0.108469	0.185132		0.365956	0.277465	0.63625	0.329652	0.131892	0.115676	0.16641		0.434759	0.485507	0.482881	0.093484	0.226154	0.205636	0.24444		0.341261	0.622127	0.629256	0.2784	0.407611	0.235945	0.374867		0.67396	0.680338	0.574333	0.437167	0.561244	0.565718	0.546759
	56.6	0.392215	0.390897	0.544302	0.245772	0.040747	0.159932	0.160389		0.378432	0.548693	0.608796	0.122634	8.54e-05	0.106866	0.182093		0.362566	0.275177	0.63708	0.326251	0.128301	0.113188	0.162574		0.431324	0.482802	0.483246	0.090659	0.222061	0.202239	0.240222		0.3431	0.620067	0.630612	0.274815	0.403674	0.232494	0.371167		0.671707	0.679702	0.576412	0.433865	0.557903	0.563154	0.5441
	56.7	0.389059	0.389475	0.546031	0.243626	0.038838	0.159164	0.157858		0.374908	0.546549	0.609479	0.119813	-0.0023	0.105263	0.179047		0.359163	0.27288	0.637881	0.322837	0.124705	0.110699	0.158735		0.427873	0.480079	0.483589	0.087833	0.21796	0.198836	0.235996		0.344922	0.617981	0.631935	0.271219	0.399718	0.229037	0.367452		0.669418	0.679032	0.578457	0.430542	0.554533	0.560562	0.541413
	56.8	0.38589	0.388038	0.547736	0.24147	0.036932	0.158391	0.155322		0.371372	0.544385	0.610135	0.11699	-0.00469	0.103659	0.175994		0.355746	0.270574	0.638654	0.319409	0.121106	0.108211	0.154893		0.424405	0.477339	0.483908	0.085005	0.213852	0.195427	0.231761		0.346726	0.615867	0.633225	0.267612	0.395743	0.225573	0.363722		0.667094	0.678327	0.58047	0.4272	0.551134	0.557942	0.538699
	56.9	0.382709	0.386586	0.549417	0.239305	0.035027	0.157615	0.152781		0.367824	0.542199	0.610764	0.114164	-0.00707	0.102055	0.172935		0.352317	0.268259	0.639398	0.315969	0.117503	0.105722	0.151047		0.42092	0.47458	0.484204	0.082176	0.209737	0.192014	0.227517		0.348511	0.613728	0.634482	0.263995	0.39175	0.222102	0.359976		0.664733	0.677588	0.582449	0.423838	0.547706	0.555295	0.535957
	57	0.379514	0.385119	0.551074	0.237131	0.033123	0.156836	0.150236		0.364264	0.539993	0.611366	0.111336	-0.00945	0.10045	0.169869		0.348876	0.265934	0.640114	0.312517	0.113896	0.103234	0.147199		0.41742	0.471804	0.484477	0.079346	0.205615	0.188595	0.223266		0.350279	0.611561	0.635706	0.260368	0.387739	0.218624	0.356215		0.662337	0.676816	0.584396	0.420457	0.54425	0.55262	0.533188
	57.1	0.376308	0.383636	0.552707	0.234949	0.031222	0.156052	0.147685		0.360693	0.537765	0.611941	0.108505	-0.01183	0.098845	0.166797		0.345422	0.263601	0.6408	0.309052	0.110285	0.100745	0.143348		0.413903	0.46901	0.484728	0.076514	0.201487	0.185171	0.219008		0.352028	0.609369	0.636897	0.256732	0.38371	0.215139	0.352439		0.659906	0.676009	0.586309	0.417056	0.540766	0.549918	0.530391
	57.2	0.373089	0.382138	0.554315	0.232758	0.029323	0.155265	0.145131		0.357109	0.535517	0.612489	0.105672	-0.0142	0.09724	0.163718		0.341955	0.261259	0.641458	0.305574	0.106671	0.098258	0.139495		0.410371	0.466199	0.484955	0.073682	0.197352	0.181743	0.214742		0.353759	0.60715	0.638055	0.253086	0.379663	0.211648	0.348648		0.65744	0.675168	0.588189	0.413637	0.537254	0.547189	0.527568
	57.3	0.369858	0.380625	0.555899	0.230558	0.027426	0.154474	0.142572		0.353515	0.533247	0.61301	0.102838	-0.01657	0.095635	0.160634		0.338476	0.258909	0.642088	0.302085	0.103055	0.09577	0.135639		0.406823	0.463371	0.485161	0.070849	0.193211	0.17831	0.210468		0.355471	0.604905	0.63918	0.249431	0.375599	0.208151	0.344843		0.654939	0.674294	0.590036	0.410198	0.533714	0.544432	0.524719
	57.4	0.366615	0.379097	0.55746	0.22835	0.025531	0.153679	0.140009		0.34991	0.530956	0.613505	0.100002	-0.01894	0.094029	0.157544		0.334986	0.25655	0.642689	0.298583	0.099435	0.093283	0.131782		0.403259	0.460525	0.485343	0.068015	0.189064	0.174872	0.206188		0.357165	0.602635	0.640272	0.245766	0.371517	0.204648	0.341024		0.652403	0.673386	0.591849	0.406741	0.530146	0.541649	0.521842
	57.5	0.363361	0.377554	0.558996	0.226133	0.023639	0.152881	0.137443		0.346293	0.528644	0.613972	0.097164	-0.0213	0.092423	0.154449		0.331483	0.254182	0.643262	0.295069	0.095812	0.090797	0.127923		0.399681	0.457662	0.485503	0.065181	0.184911	0.171431	0.201901		0.358839	0.600338	0.641331	0.242092	0.367419	0.20114	0.337191		0.649833	0.672444	0.593629	0.403266	0.526551	0.53884	0.51894
	57.6	0.360095	0.375995	0.560508	0.223908	0.021748	0.152079	0.134872		0.342666	0.526312	0.614413	0.094325	-0.02366	0.090818	0.151348		0.327969	0.251806	0.643806	0.291543	0.092187	0.088312	0.124063		0.396087	0.454783	0.48564	0.062346	0.180754	0.167985	0.197607		0.360495	0.598016	0.642357	0.23841	0.363304	0.197625	0.333344		0.647229	0.671469	0.595375	0.399772	0.522929	0.536003	0.516011
	57.7	0.356817	0.374421	0.561997	0.221675	0.019861	0.151274	0.132298		0.339028	0.523958	0.614827	0.091485	-0.02602	0.089212	0.148242		0.324443	0.249422	0.644322	0.288006	0.08856	0.085828	0.120202		0.392478	0.451886	0.485755	0.059512	0.176591	0.164536	0.193307		0.362132	0.595669	0.64335	0.23472	0.359172	0.194105	0.329484		0.644591	0.670461	0.597089	0.396261	0.51928	0.533141	0.513056
	57.8	0.353529	0.372833	0.563461	0.219433	0.017975	0.150465	0.129721		0.335379	0.521584	0.615214	0.088644	-0.02837	0.087606	0.145131		0.320906	0.24703	0.64481	0.284457	0.08493	0.083344	0.116339		0.388855	0.448973	0.485847	0.056677	0.172423	0.161083	0.189		0.36375	0.593296	0.64431	0.231021	0.355024	0.19058	0.325611		0.64192	0.669419	0.598768	0.392732	0.515605	0.530252	0.510076
	57.9	0.350229	0.371229	0.564901	0.217184	0.016093	0.149652	0.12714		0.331721	0.519189	0.615575	0.085803	-0.03071	0.086001	0.142015		0.317358	0.244629	0.645269	0.280897	0.081299	0.080862	0.112477		0.385217	0.446044	0.485917	0.053843	0.16825	0.157626	0.184689		0.365348	0.590898	0.645237	0.227315	0.35086	0.18705	0.321724		0.639214	0.668344	0.600415	0.389186	0.511903	0.527337	0.50707
	58	0.346918	0.36961	0.566318	0.214927	0.014213	0.148836	0.124555		0.328052	0.516773	0.615909	0.08296	-0.03305	0.084396	0.138895		0.313798	0.24222	0.6457	0.277326	0.077666	0.078381	0.108613		0.381565	0.443098	0.485965	0.051009	0.164073	0.154166	0.180371		0.366927	0.588474	0.646131	0.2236	0.346681	0.183515	0.317825		0.636476	0.667235	0.602027	0.385622	0.508175	0.524396	0.504038
	58.1	0.343597	0.367977	0.56771	0.212662	0.012336	0.148016	0.121968		0.324373	0.514337	0.616217	0.080118	-0.03539	0.082791	0.13577		0.310228	0.239803	0.646103	0.273744	0.074032	0.075901	0.10475		0.377898	0.440136	0.485991	0.048176	0.159891	0.150703	0.176048		0.368487	0.586026	0.646993	0.219878	0.342486	0.179975	0.313913		0.633705	0.666094	0.603607	0.382041	0.504422	0.521429	0.500982
	58.2	0.340265	0.366328	0.569078	0.210389	0.010461	0.147193	0.119378		0.320685	0.51188	0.616498	0.077274	-0.03772	0.081187	0.13264		0.306647	0.237378	0.646478	0.270151	0.070396	0.073423	0.100887		0.374218	0.437158	0.485994	0.045343	0.155705	0.147237	0.17172		0.370027	0.583553	0.647821	0.216149	0.338275	0.176431	0.309988		0.6309	0.66492	0.605153	0.378444	0.500642	0.518436	0.497901
	58.3	0.336922	0.364665	0.570423	0.208109	0.00859	0.146366	0.116785		0.316987	0.509402	0.616752	0.074431	-0.04005	0.079583	0.129506		0.303056	0.234946	0.646824	0.266548	0.066759	0.070947	0.097024		0.370524	0.434164	0.485976	0.042511	0.151516	0.143768	0.167387		0.371547	0.581055	0.648617	0.212412	0.33405	0.172882	0.306052		0.628063	0.663712	0.606665	0.374829	0.496838	0.515419	0.494794
	58.4	0.33357	0.362986	0.571744	0.205822	0.006721	0.145536	0.114189		0.31328	0.506904	0.616981	0.071588	-0.04237	0.07798	0.126368		0.299454	0.232505	0.647143	0.262935	0.063122	0.068473	0.093161		0.366816	0.431154	0.485935	0.03968	0.147323	0.140297	0.163049		0.373048	0.578532	0.64938	0.208669	0.32981	0.16933	0.302103		0.625194	0.662473	0.608144	0.371198	0.493008	0.512375	0.491663
	58.5	0.330207	0.361293	0.573041	0.203527	0.004856	0.144702	0.111591		0.309564	0.504385	0.617183	0.068745	-0.04469	0.076377	0.123226		0.295842	0.230057	0.647433	0.259312	0.059484	0.066	0.089299		0.363096	0.428128	0.485873	0.036851	0.143127	0.136823	0.158707		0.374529	0.575985	0.650111	0.204919	0.325555	0.165773	0.298142		0.622293	0.6612	0.609589	0.367551	0.489153	0.509307	0.488508
	58.6	0.326834	0.359585	0.574314	0.201225	0.002995	0.143865	0.108991		0.305839	0.501846	0.617358	0.065902	-0.047	0.074775	0.120081		0.292219	0.227601	0.647696	0.255679	0.055845	0.063529	0.085438		0.359362	0.425087	0.485788	0.034022	0.138927	0.133347	0.154361		0.375989	0.573414	0.650808	0.201162	0.321286	0.162212	0.29417		0.619359	0.659895	0.611	0.363888	0.485273	0.506213	0.485329
	58.7	0.323451	0.357862	0.575564	0.198915	0.001136	0.143025	0.106388		0.302105	0.499286	0.617508	0.06306	-0.04931	0.073173	0.116932		0.288587	0.225137	0.647931	0.252036	0.052206	0.06106	0.081577		0.355615	0.42203	0.485682	0.031195	0.134725	0.129869	0.15001		0.37743	0.570818	0.651473	0.1974	0.317003	0.158648	0.290186		0.616394	0.658557	0.612378	0.360209	0.481369	0.503095	0.482126
	58.8	0.320059	0.356124	0.57679	0.196599	-0.00072	0.142181	0.103784		0.298362	0.496706	0.617631	0.060218	-0.05161	0.071572	0.113779		0.284945	0.222666	0.648138	0.248384	0.048568	0.058594	0.077719		0.351855	0.418959	0.485554	0.02837	0.130519	0.126389	0.145657		0.37885	0.568199	0.652106	0.193631	0.312706	0.155081	0.28619		0.613398	0.657188	0.613723	0.356514	0.477441	0.499952	0.478898
	58.9	0.316657	0.354372	0.577993	0.194276	-0.00257	0.141334	0.101177		0.294611	0.494106	0.617728	0.057378	-0.0539	0.069972	0.110624		0.281294	0.220187	0.648317	0.244722	0.044929	0.056129	0.073861		0.348083	0.415872	0.485405	0.025546	0.126312	0.122907	0.141299		0.38025	0.565555	0.652706	0.189856	0.308396	0.15151	0.282184		0.61037	0.655786	0.615033	0.352805	0.473488	0.496784	0.475648
	59	0.313245	0.352604	0.579172	0.191946	-0.00442	0.140483	0.098569		0.290852	0.491485	0.617799	0.054538	-0.05619	0.068373	0.107465		0.277633	0.217701	0.648469	0.241052	0.041291	0.053668	0.070006		0.344298	0.41277	0.485234	0.022724	0.122102	0.119423	0.136939		0.38163	0.562888	0.653274	0.186075	0.304073	0.147936	0.278166		0.60731	0.654352	0.616311	0.34908	0.469512	0.493592	0.472373
	59.1	0.309825	0.350823	0.580327	0.189609	-0.00626	0.139629	0.095959		0.287084	0.488844	0.617844	0.0517	-0.05848	0.066775	0.104303		0.273963	0.215208	0.648593	0.237372	0.037653	0.051208	0.066152		0.340502	0.409653	0.485041	0.019904	0.11789	0.115938	0.132575		0.382988	0.560197	0.653809	0.182289	0.299736	0.14436	0.274138		0.604216	0.652886	0.617554	0.34534	0.465512	0.490376	0.469076
	59.2	0.306396	0.349026	0.581459	0.187266	-0.0081	0.138772	0.093347		0.283309	0.486182	0.617862	0.048863	-0.06076	0.065178	0.101139		0.270284	0.212708	0.64869	0.233684	0.034016	0.048751	0.0623		0.336693	0.406521	0.484827	0.017085	0.113676	0.112452	0.128209		0.384327	0.557483	0.654312	0.178497	0.295387	0.140781	0.270099		0.601091	0.651388	0.618764	0.341586	0.461489	0.487135	0.465755
	59.3	0.302957	0.347215	0.582568	0.184916	-0.00994	0.137912	0.090734		0.279527	0.483501	0.617855	0.046027	-0.06303	0.063581	0.097972		0.266596	0.2102	0.64876	0.229987	0.030379	0.046297	0.058451		0.332873	0.403375	0.484592	0.014269	0.109461	0.108964	0.12384		0.385644	0.554745	0.654783	0.1747	0.291025	0.137199	0.26605		0.597936	0.649858	0.61994	0.337817	0.457443	0.483871	0.462412
	59.4	0.29951	0.345389	0.583653	0.18256	-0.01177	0.137048	0.08812		0.275737	0.480799	0.617822	0.043193	-0.0653	0.061986	0.094803		0.262899	0.207685	0.648802	0.226281	0.026744	0.043845	0.054604		0.329041	0.400215	0.484336	0.011456	0.105244	0.105476	0.119469		0.386941	0.551984	0.655222	0.170898	0.286651	0.133615	0.26199		0.594751	0.648297	0.621083	0.334034	0.453374	0.480583	0.459046
	59.5	0.296089	0.343549	0.584715	0.180215	-0.0136	0.136181	0.085505		0.271939	0.478077	0.617763	0.040362	-0.06756	0.060392	0.091632		0.259194	0.205163	0.648817	0.222568	0.02311	0.041396	0.05076		0.325198	0.397039	0.484059	0.008645	0.101026	0.101986	0.115096		0.388217	0.5492	0.655629	0.167091	0.282265	0.130029	0.25792		0.591535	0.646704	0.622193	0.330237	0.449283	0.477271	0.455658
	59.6	0.292659	0.341694	0.585753	0.177863	-0.01543	0.135311	0.082888		0.268135	0.475334	0.617679	0.037532	-0.06981	0.058799	0.088458		0.25548	0.202634	0.648805	0.218847	0.019478	0.03895	0.046919		0.321343	0.39385	0.48376	0.005836	0.096807	0.098495	0.110721		0.389472	0.546393	0.656004	0.163279	0.277867	0.126441	0.25384		0.588291	0.64508	0.623269	0.326427	0.445169	0.473936	0.452247
	59.7	0.28922	0.339825	0.586768	0.175505	-0.01725	0.134437	0.080271		0.264323	0.472572	0.617568	0.034704	-0.07206	0.057207	0.085283		0.251758	0.200098	0.648766	0.215117	0.015847	0.036506	0.04308		0.317478	0.390647	0.483441	0.00303	0.092588	0.095004	0.106345		0.390706	0.543563	0.656346	0.159462	0.273458	0.122851	0.24975		0.585017	0.643425	0.624311	0.322603	0.441033	0.470577	0.448815
	59.8	0.285774	0.337941	0.587759	0.173142	-0.01907	0.133561	0.077653		0.260505	0.469789	0.617432	0.031879	-0.0743	0.055616	0.082106		0.248029	0.197555	0.6487	0.211381	0.012219	0.034066	0.039245		0.313602	0.387429	0.483101	0.000228	0.088368	0.091513	0.101967		0.391919	0.54071	0.656657	0.155641	0.269038	0.119259	0.245651		0.581714	0.641738	0.625319	0.318765	0.436876	0.467195	0.445361
	59.9	0.28232	0.336043	0.588727	0.170772	-0.02088	0.132681	0.075033		0.256681	0.466987	0.61727	0.029056	-0.07654	0.054026	0.078928		0.244291	0.195005	0.648607	0.207637	0.008592	0.031629	0.035413		0.309715	0.384198	0.48274	-0.00257	0.084148	0.088021	0.097588		0.39311	0.537834	0.656937	0.151816	0.264607	0.115666	0.241542		0.578383	0.640021	0.626294	0.314915	0.432696	0.46379	0.441885
	60	0.278857	0.334131	0.589672	0.168397	-0.02269	0.131798	0.072414		0.25285	0.464165	0.617082	0.026236	-0.07877	0.052438	0.075748		0.240546	0.192449	0.648487	0.203886	0.004967	0.029196	0.031585		0.305818	0.380953	0.482358	-0.00537	0.079928	0.084528	0.093208		0.394281	0.534937	0.657184	0.147987	0.260165	0.112072	0.237423		0.575022	0.638272	0.627236	0.311051	0.428495	0.460362	0.438387
	60.1	0.275387	0.332204	0.590594	0.166016	-0.02449	0.130911	0.069794		0.249013	0.461323	0.616869	0.023419	-0.08099	0.050851	0.072567		0.236793	0.189887	0.648341	0.200128	0.001345	0.026765	0.027761		0.301911	0.377694	0.481956	-0.00816	0.075708	0.081036	0.088827		0.395431	0.532017	0.6574	0.144155	0.255713	0.108477	0.233296		0.571634	0.636493	0.628144	0.307175	0.4243	0.456911	0.434869
	60.2	0.27191	0.330263	0.591493	0.16363	-0.02629	0.130022	0.067173		0.24517	0.458461	0.61663	0.020604	-0.08321	0.049266	0.069385		0.233034	0.187317	0.648168	0.196363	-0.00227	0.024338	0.023941		0.297994	0.374421	0.481534	-0.01095	0.071488	0.077544	0.084446		0.396559	0.529074	0.657585	0.140318	0.25125	0.104881	0.229159		0.568217	0.634683	0.629019	0.303287	0.420083	0.453438	0.431329
	60.3	0.268425	0.328307	0.592368	0.161238	-0.02809	0.129129	0.064553		0.241321	0.455579	0.616366	0.017793	-0.08542	0.047681	0.066202		0.229267	0.184742	0.647969	0.192591	-0.00589	0.021915	0.020124		0.294068	0.371136	0.481091	-0.01374	0.067282	0.074052	0.080065		0.397666	0.52611	0.657738	0.136479	0.246778	0.101284	0.225014		0.564773	0.632842	0.62986	0.299386	0.415846	0.449942	0.427769
	60.4	0.264933	0.326338	0.593221	0.158841	-0.02988	0.128233	0.061932		0.237467	0.452677	0.616076	0.014985	-0.08762	0.046099	0.063018		0.225493	0.18216	0.647744	0.188814	-0.0095	0.019495	0.016312		0.290131	0.367836	0.480628	-0.01652	0.063076	0.07056	0.075683		0.398751	0.523123	0.657859	0.132636	0.242296	0.097687	0.220859		0.561302	0.63097	0.630667	0.295474	0.411588	0.446425	0.424188
	60.5	0.261434	0.324354	0.59405	0.156439	-0.03166	0.127333	0.059311		0.233608	0.449756	0.615762	0.01218	-0.08982	0.044517	0.059834		0.221713	0.179571	0.647492	0.18503	-0.01311	0.017079	0.012504		0.286186	0.364524	0.480144	-0.0193	0.058872	0.067069	0.071302		0.399815	0.520115	0.657949	0.128791	0.237805	0.094089	0.216697		0.557803	0.629069	0.631441	0.29155	0.407311	0.442885	0.420587
	60.6	0.257929	0.322355	0.594857	0.154032	-0.03345	0.126431	0.05669		0.229743	0.446815	0.615422	0.009379	-0.09201	0.042937	0.056649		0.217926	0.176977	0.647215	0.18124	-0.01672	0.014666	0.008701		0.282231	0.361199	0.479641	-0.02208	0.054669	0.063578	0.066921		0.400857	0.517085	0.658009	0.124942	0.233305	0.090492	0.212525		0.554277	0.627137	0.632182	0.287614	0.403013	0.439323	0.416965
	60.7	0.254416	0.320343	0.59564	0.15162	-0.03522	0.125525	0.05407		0.225873	0.443855	0.615057	0.006582	-0.0942	0.041359	0.053465		0.214133	0.174376	0.646911	0.177444	-0.02033	0.012258	0.004902		0.278267	0.357861	0.479117	-0.02485	0.050468	0.060088	0.062541		0.401878	0.514034	0.658037	0.121091	0.228796	0.086894	0.208346		0.550724	0.625174	0.63289	0.283667	0.398696	0.435739	0.413324
	60.8	0.250897	0.318316	0.596401	0.149203	-0.03699	0.124616	0.05145		0.221998	0.440875	0.614667	0.003788	-0.09637	0.039782	0.05028		0.210334	0.171769	0.646581	0.173643	-0.02393	0.009853	0.001108		0.274295	0.35451	0.478574	-0.02761	0.046269	0.056599	0.058161		0.402877	0.510961	0.658034	0.117238	0.224278	0.083296	0.204159		0.547145	0.623182	0.633564	0.279709	0.39436	0.432133	0.409663
	60.9	0.247372	0.316275	0.597139	0.146781	-0.03876	0.123703	0.048831		0.218119	0.437876	0.614252	0.000999	-0.09855	0.038206	0.047095		0.206529	0.169157	0.646226	0.169837	-0.02752	0.007453	-0.00268		0.270314	0.351146	0.47801	-0.03038	0.042071	0.053112	0.053783		0.403854	0.507867	0.658001	0.113382	0.219752	0.079698	0.199963		0.54354	0.62116	0.634205	0.27574	0.390005	0.428506	0.405982
	61	0.24384	0.31422	0.597854	0.144355	-0.04052	0.122787	0.046212		0.214235	0.434857	0.613812	-0.00179	-0.10071	0.036633	0.043911		0.202717	0.166538	0.645844	0.166025	-0.03111	0.005056	-0.00646		0.266325	0.347769	0.477427	-0.03313	0.037876	0.049625	0.049406		0.40481	0.504752	0.657937	0.109525	0.215219	0.076101	0.195761		0.539908	0.619108	0.634812	0.271761	0.38563	0.424858	0.402282
	61.1	0.240303	0.312151	0.598546	0.141924	-0.04228	0.121869	0.043594		0.210347	0.431819	0.613348	-0.00457	-0.10287	0.035061	0.040727		0.198901	0.163914	0.645437	0.162209	-0.0347	0.002664	-0.01024		0.262328	0.34438	0.476824	-0.03589	0.033683	0.04614	0.045031		0.405743	0.501615	0.657842	0.105666	0.210677	0.072505	0.19155		0.536251	0.617026	0.635387	0.267772	0.381238	0.421189	0.398563
	61.2	0.23676	0.310068	0.599215	0.139489	-0.04403	0.120946	0.040977		0.206455	0.428761	0.612858	-0.00734	-0.10502	0.03349	0.037544		0.195079	0.161284	0.645004	0.158387	-0.03828	0.000276	-0.01402		0.258323	0.340979	0.476202	-0.03864	0.029493	0.042656	0.040658		0.406655	0.498458	0.657716	0.101805	0.206128	0.068909	0.187332		0.532568	0.614914	0.635928	0.263772	0.376827	0.417498	0.394825
	61.3	0.233212	0.307971	0.599862	0.137049	-0.04578	0.120021	0.038361		0.202559	0.425685	0.612345	-0.01012	-0.10716	0.031921	0.034362		0.191252	0.158649	0.644546	0.154562	-0.04186	-0.00211	-0.01778		0.25431	0.337565	0.47556	-0.04138	0.025306	0.039174	0.036286		0.407545	0.49528	0.65756	0.097943	0.201572	0.065314	0.183107		0.528859	0.612773	0.636436	0.259763	0.372398	0.413787	0.391068
	61.4	0.229658	0.30586	0.600486	0.134606	-0.04752	0.119092	0.035746		0.19866	0.422589	0.611806	-0.01288	-0.1093	0.030354	0.031181		0.187419	0.156008	0.644062	0.150732	-0.04543	-0.00449	-0.02155		0.25029	0.334139	0.474898	-0.04412	0.021121	0.035694	0.031917		0.408412	0.492081	0.657373	0.09408	0.197008	0.06172	0.178875		0.525126	0.610602	0.636912	0.255744	0.367951	0.410055	0.387292
	61.5	0.226099	0.303735	0.601087	0.132158	-0.04926	0.11816	0.033133		0.194757	0.419474	0.611244	-0.01564	-0.11143	0.028789	0.028001		0.183582	0.153362	0.643553	0.146898	-0.049	-0.00686	-0.0253		0.246263	0.330701	0.474218	-0.04685	0.01694	0.032215	0.02755		0.409258	0.488862	0.657157	0.090217	0.192439	0.058127	0.174637		0.521367	0.608402	0.637354	0.251715	0.363487	0.406303	0.383499
	61.6	0.222535	0.301596	0.601666	0.129707	-0.05099	0.117225	0.030521		0.19085	0.41634	0.610657	-0.0184	-0.11355	0.027225	0.024823		0.179741	0.15071	0.643018	0.14306	-0.05256	-0.00923	-0.02905		0.242229	0.327251	0.473518	-0.04958	0.012763	0.028739	0.023186		0.410081	0.485622	0.65691	0.086353	0.187862	0.054536	0.170391		0.517584	0.606173	0.637763	0.247678	0.359005	0.40253	0.379687
	61.7	0.218966	0.299443	0.602222	0.127252	-0.05272	0.116286	0.02791		0.186941	0.413187	0.610046	-0.02115	-0.11566	0.025663	0.021646		0.175895	0.148054	0.642458	0.139218	-0.05612	-0.0116	-0.0328		0.238188	0.323789	0.472799	-0.05231	0.008589	0.025265	0.018825		0.410883	0.482361	0.656633	0.082488	0.18328	0.050947	0.166139		0.513777	0.603915	0.63814	0.243631	0.354507	0.398738	0.375858
	61.8	0.215392	0.297276	0.602755	0.124793	-0.05444	0.115345	0.025302		0.183028	0.410015	0.609411	-0.0239	-0.11777	0.024103	0.01847		0.172044	0.145392	0.641874	0.135373	-0.05967	-0.01396	-0.03654		0.23414	0.320316	0.472061	-0.05503	0.004419	0.021793	0.014467		0.411662	0.479081	0.656327	0.078623	0.178691	0.047358	0.161881		0.509946	0.601628	0.638483	0.239576	0.349991	0.394926	0.37201
	61.9	0.211814	0.295096	0.603266	0.12233	-0.05616	0.114399	0.022695		0.179113	0.406825	0.608751	-0.02664	-0.11987	0.022545	0.015297		0.16819	0.142726	0.641264	0.131524	-0.06322	-0.01632	-0.04027		0.230086	0.31683	0.471304	-0.05774	0.000254	0.018324	0.010112		0.412419	0.47578	0.65599	0.074759	0.174097	0.043772	0.157617		0.50609	0.599312	0.638794	0.235513	0.34546	0.391094	0.368146
	62	0.208231	0.292901	0.603755	0.119864	-0.05787	0.113451	0.020091		0.175195	0.403615	0.608068	-0.02937	-0.12196	0.020989	0.012126		0.164332	0.140054	0.64063	0.127673	-0.06676	-0.01867	-0.04399		0.226026	0.313334	0.470529	-0.06045	-0.00391	0.014858	0.005761		0.413154	0.47246	0.655624	0.070895	0.169498	0.040188	0.153347		0.502211	0.596967	0.639072	0.231441	0.340912	0.387243	0.364264
	62.1	0.204644	0.290693	0.604221	0.117395	-0.05957	0.112499	0.017489		0.171275	0.400387	0.607361	-0.0321	-0.12405	0.019434	0.008957		0.16047	0.137378	0.63997	0.123818	-0.07029	-0.02102	-0.04771		0.22196	0.309825	0.469734	-0.06315	-0.00806	0.011394	0.001415		0.413867	0.469119	0.655228	0.067031	0.164894	0.036606	0.149071		0.498309	0.594594	0.639317	0.227361	0.336348	0.383372	0.360365
	62.2	0.201053	0.288471	0.604665	0.114922	-0.06127	0.111544	0.014888		0.167353	0.397141	0.60663	-0.03483	-0.12612	0.017881	0.00579		0.156605	0.134697	0.639286	0.119961	-0.07382	-0.02336	-0.05142		0.217888	0.306306	0.468922	-0.06584	-0.01222	0.007934	-0.00293		0.414558	0.465759	0.654803	0.063168	0.160284	0.033026	0.144789		0.494383	0.592193	0.63953	0.223274	0.331769	0.379483	0.356449
	62.3	0.197458	0.286236	0.605087	0.112447	-0.06297	0.110585	0.012291		0.163428	0.393876	0.605876	-0.03754	-0.1282	0.016331	0.002625		0.152737	0.132011	0.638578	0.116101	-0.07734	-0.02569	-0.05513		0.21381	0.302775	0.468091	-0.06853	-0.01636	0.004476	-0.00727		0.415226	0.462379	0.654348	0.059306	0.15567	0.029449	0.140503		0.490435	0.589763	0.639711	0.219179	0.327174	0.375574	0.352517
	62.4	0.19386	0.283986	0.605486	0.109968	-0.06466	0.109623	0.009696		0.159502	0.390592	0.605098	-0.04026	-0.13026	0.014782	-0.00054		0.148866	0.129321	0.637844	0.112239	-0.08085	-0.02803	-0.05883		0.209727	0.299234	0.467241	-0.07122	-0.0205	0.001022	-0.0116		0.415872	0.458979	0.653865	0.055445	0.151052	0.025874	0.136211		0.486464	0.587305	0.639859	0.215076	0.322564	0.371647	0.348568
	62.5	0.190257	0.281724	0.605863	0.107486	-0.06634	0.108658	0.007103		0.155574	0.38729	0.604296	-0.04296	-0.13231	0.013235	-0.00369		0.144992	0.126626	0.637087	0.108375	-0.08436	-0.03035	-0.06252		0.205639	0.295681	0.466373	-0.07389	-0.02464	-0.00243	-0.01593		0.416496	0.455561	0.653351	0.051585	0.14643	0.022301	0.131915		0.482471	0.584819	0.639974	0.210967	0.317939	0.367702	0.344603
	62.6	0.186651	0.279447	0.606218	0.105001	-0.06802	0.107689	0.004514		0.151644	0.38397	0.603471	-0.04566	-0.13436	0.01169	-0.00685		0.141115	0.123928	0.636305	0.10451	-0.08786	-0.03267	-0.0662		0.201546	0.292117	0.465487	-0.07656	-0.02877	-0.00588	-0.02025		0.417097	0.452122	0.652809	0.047727	0.141803	0.018732	0.127614		0.478456	0.582305	0.640057	0.206851	0.313299	0.363738	0.340622
	62.7	0.183042	0.277157	0.606551	0.102514	-0.06969	0.106717	0.001927		0.147714	0.380632	0.602622	-0.04835	-0.1364	0.010147	-0.01		0.137236	0.121225	0.635499	0.100642	-0.09135	-0.03499	-0.06988		0.197449	0.288543	0.464583	-0.07923	-0.03289	-0.00932	-0.02457		0.417677	0.448665	0.652237	0.043871	0.137174	0.015166	0.123308		0.474419	0.579764	0.640108	0.202728	0.308645	0.359756	0.336626
	62.8	0.17943	0.274854	0.606862	0.100024	-0.07136	0.105742	-0.00066		0.143782	0.377276	0.60175	-0.05103	-0.13843	0.008606	-0.01315		0.133354	0.118517	0.634668	0.096773	-0.09484	-0.0373	-0.07354		0.193347	0.284958	0.463662	-0.08188	-0.03701	-0.01276	-0.02889		0.418234	0.445189	0.651637	0.040016	0.132541	0.011603	0.118999		0.47036	0.577195	0.640126	0.198598	0.303978	0.355756	0.332614
	62.9	0.175815	0.272537	0.607151	0.097531	-0.07302	0.104763	-0.00324		0.13985	0.373902	0.600855	-0.05371	-0.14045	0.007067	-0.0163		0.129471	0.115806	0.633814	0.092903	-0.09831	-0.03961	-0.0772		0.18924	0.281363	0.462722	-0.08454	-0.04112	-0.01619	-0.03319		0.418769	0.441694	0.651007	0.036164	0.127904	0.008043	0.114685		0.46628	0.574598	0.640113	0.194463	0.299296	0.351739	0.328587
	63	0.172196	0.270206	0.607417	0.095036	-0.07467	0.103781	-0.00581		0.135916	0.370509	0.599937	-0.05638	-0.14246	0.005531	-0.01944		0.125586	0.113091	0.632936	0.089032	-0.10178	-0.0419	-0.08086		0.185129	0.277758	0.461765	-0.08718	-0.04523	-0.01962	-0.03749		0.419281	0.43818	0.650349	0.032314	0.123266	0.004487	0.110368		0.462179	0.571974	0.640067	0.190321	0.294601	0.347704	0.324545
	63.1	0.168576	0.267863	0.607662	0.092539	-0.07632	0.102795	-0.00839		0.131982	0.367099	0.598996	-0.05904	-0.14447	0.003996	-0.02258		0.1217	0.110372	0.632033	0.085159	-0.10525	-0.0442	-0.0845		0.181015	0.274142	0.46079	-0.08982	-0.04933	-0.02305	-0.04179		0.419772	0.434648	0.649662	0.028467	0.118624	0.000934	0.106048		0.458058	0.569323	0.639989	0.186174	0.289893	0.343651	0.320488
	63.2	0.164953	0.265505	0.607885	0.090039	-0.07796	0.101806	-0.01096		0.128048	0.363671	0.598032	-0.0617	-0.14647	0.002463	-0.02571		0.117812	0.107649	0.631107	0.081286	-0.1087	-0.04649	-0.08814		0.176897	0.270516	0.459797	-0.09245	-0.05342	-0.02647	-0.04608		0.42024	0.431098	0.648946	0.024622	0.11398	-0.00262	0.101724		0.453916	0.566645	0.639879	0.182021	0.285171	0.339582	0.316417
	63.3	0.161327	0.263135	0.608086	0.087537	-0.0796	0.100813	-0.01353		0.124114	0.360225	0.597045	-0.06435	-0.14846	0.000933	-0.02884		0.113923	0.104923	0.630157	0.077413	-0.11215	-0.04877	-0.09176		0.172776	0.266879	0.458787	-0.09507	-0.0575	-0.02989	-0.05036		0.420686	0.427528	0.648192	0.02078	0.109335	-0.00616	0.097397		0.449754	0.56394	0.639737	0.177863	0.280438	0.335495	0.312331
	63.4	0.1577	0.260751	0.608266	0.085034	-0.08123	0.099817	-0.01609		0.12018	0.356762	0.596034	-0.06699	-0.15043	-0.0006	-0.03196		0.110033	0.102194	0.629184	0.073539	-0.11558	-0.05105	-0.09538		0.168651	0.263234	0.457761	-0.09769	-0.06158	-0.0333	-0.05463		0.42111	0.423941	0.64741	0.016942	0.104687	-0.0097	0.093067		0.445572	0.561208	0.639564	0.173701	0.275692	0.331392	0.308231
	63.5	0.15407	0.258354	0.608424	0.082528	-0.08286	0.098818	-0.01865		0.116246	0.353281	0.595001	-0.06962	-0.15241	-0.00212	-0.03508		0.106143	0.099461	0.628188	0.069666	-0.11901	-0.05332	-0.09899		0.164524	0.259578	0.456716	-0.10029	-0.06565	-0.03671	-0.0589		0.421512	0.420336	0.6466	0.013107	0.100038	-0.01324	0.088735		0.44137	0.558449	0.639358	0.169533	0.270933	0.327272	0.304117
	63.6	0.150438	0.255944	0.60856	0.08002	-0.08448	0.097815	-0.0212		0.112313	0.349783	0.593946	-0.07225	-0.15437	-0.00365	-0.0382		0.102251	0.096725	0.627168	0.065792	-0.12243	-0.05558	-0.10259		0.160393	0.255913	0.455655	-0.10289	-0.06971	-0.04011	-0.06316		0.421892	0.416712	0.645761	0.009275	0.095387	-0.01677	0.084401		0.43715	0.555664	0.639121	0.165361	0.266164	0.323136	0.29999
	63.7	0.146806	0.25352	0.608674	0.077511	-0.08609	0.096808	-0.02375		0.108381	0.346267	0.592868	-0.07486	-0.15632	-0.00517	-0.04131		0.09836	0.093986	0.626124	0.061919	-0.12584	-0.05784	-0.10618		0.156261	0.252238	0.454577	-0.10549	-0.07377	-0.04351	-0.06742		0.42225	0.413071	0.644894	0.005447	0.090735	-0.0203	0.080065		0.432909	0.552852	0.638852	0.161186	0.261382	0.318984	0.295849
	63.8	0.143171	0.251084	0.608767	0.075	-0.0877	0.095798	-0.0263		0.104449	0.342735	0.591767	-0.07747	-0.15826	-0.00669	-0.04441		0.094469	0.091244	0.625058	0.058047	-0.12925	-0.0601	-0.10977		0.152126	0.248554	0.453482	-0.10807	-0.07781	-0.0469	-0.07166		0.422585	0.409413	0.643999	0.001624	0.086083	-0.02382	0.075727		0.42865	0.550014	0.638551	0.157006	0.25659	0.314816	0.291695
	63.9	0.139535	0.248634	0.608838	0.072487	-0.0893	0.094784	-0.02884		0.100518	0.339186	0.590643	-0.08007	-0.1602	-0.0082	-0.04751		0.090577	0.088499	0.623968	0.054175	-0.13264	-0.06235	-0.11334		0.147989	0.244861	0.452371	-0.11065	-0.08185	-0.05029	-0.0759		0.422898	0.405737	0.643076	-0.0022	0.08143	-0.02734	0.071388		0.424373	0.54715	0.638218	0.152822	0.251786	0.310633	0.287528
	64	0.135898	0.246172	0.608887	0.069973	-0.09089	0.093766	-0.03138		0.096589	0.33562	0.589498	-0.08267	-0.16212	-0.00972	-0.05061		0.086686	0.085751	0.622856	0.050304	-0.13602	-0.06459	-0.1169		0.14385	0.241159	0.451243	-0.11322	-0.08588	-0.05367	-0.08013		0.42319	0.402043	0.642124	-0.00601	0.076777	-0.03085	0.067047		0.420077	0.54426	0.637855	0.148635	0.246972	0.306434	0.283348
	64.1	0.132261	0.243697	0.608915	0.067457	-0.09248	0.092745	-0.03392		0.092661	0.332037	0.58833	-0.08525	-0.16404	-0.01123	-0.0537		0.082795	0.083001	0.62172	0.046435	-0.13939	-0.06682	-0.12046		0.139709	0.237448	0.450099	-0.11578	-0.0899	-0.05705	-0.08435		0.423459	0.398333	0.641145	-0.00982	0.072123	-0.03436	0.062706		0.415763	0.541343	0.637459	0.144445	0.242147	0.30222	0.279156
	64.2	0.128622	0.241208	0.608921	0.064941	-0.09406	0.09172	-0.03644		0.088735	0.328438	0.587139	-0.08782	-0.16594	-0.01274	-0.05678		0.078906	0.080248	0.620562	0.042567	-0.14276	-0.06905	-0.124		0.135567	0.233728	0.448938	-0.11833	-0.09391	-0.06042	-0.08856		0.423706	0.394605	0.640138	-0.01363	0.06747	-0.03787	0.058363		0.411431	0.538401	0.637032	0.140252	0.237312	0.297991	0.274951
	64.3	0.124983	0.238707	0.608906	0.062423	-0.09563	0.090691	-0.03897		0.08481	0.324823	0.585927	-0.09039	-0.16784	-0.01425	-0.05986		0.075017	0.077493	0.619381	0.038701	-0.14611	-0.07128	-0.12753		0.131424	0.23	0.447761	-0.12088	-0.09792	-0.06378	-0.09276		0.423931	0.39086	0.639102	-0.01743	0.062817	-0.04137	0.054021		0.407082	0.535434	0.636574	0.136056	0.232467	0.293747	0.270735
	64.4	0.121343	0.236194	0.60887	0.059904	-0.0972	0.089659	-0.04149		0.080888	0.321191	0.584692	-0.09295	-0.16973	-0.01576	-0.06293		0.071129	0.074735	0.618177	0.034836	-0.14945	-0.07349	-0.13106		0.12728	0.226263	0.446568	-0.12341	-0.10191	-0.06714	-0.09696		0.424133	0.387099	0.638039	-0.02123	0.058165	-0.04486	0.049678		0.402715	0.532441	0.636085	0.131858	0.227613	0.289488	0.266506
	64.5	0.117702	0.233667	0.608812	0.057385	-0.09876	0.088623	-0.044		0.076967	0.317543	0.583436	-0.0955	-0.1716	-0.01726	-0.06599		0.067243	0.071975	0.616951	0.030974	-0.15279	-0.0757	-0.13457		0.123135	0.222518	0.445359	-0.12594	-0.10589	-0.07049	-0.10114		0.424314	0.383321	0.636948	-0.02502	0.053513	-0.04834	0.045335		0.398332	0.529422	0.635564	0.127657	0.22275	0.285215	0.262266
	64.6	0.114062	0.231129	0.608733	0.054865	-0.10032	0.087583	-0.04651		0.07305	0.31388	0.582157	-0.09803	-0.17347	-0.01876	-0.06905		0.063358	0.069214	0.615702	0.027114	-0.15611	-0.07791	-0.13807		0.11899	0.218765	0.444135	-0.12846	-0.10987	-0.07383	-0.10531		0.424473	0.379527	0.63583	-0.0288	0.048863	-0.05183	0.040993		0.393932	0.526378	0.635013	0.123455	0.217877	0.280928	0.258015
	64.7	0.110421	0.228578	0.608633	0.052344	-0.10187	0.08654	-0.04902		0.069135	0.3102	0.580857	-0.10056	-0.17533	-0.02026	-0.0721		0.059475	0.06645	0.614432	0.023256	-0.15942	-0.08009	-0.14156		0.114844	0.215003	0.442894	-0.13097	-0.11383	-0.07717	-0.10948		0.42461	0.375716	0.634684	-0.03258	0.044214	-0.0553	0.036651		0.389515	0.523309	0.63443	0.119251	0.212996	0.276628	0.253752
	64.8	0.106781	0.226014	0.608511	0.049823	-0.10341	0.085493	-0.05151		0.065222	0.306505	0.579535	-0.10309	-0.17718	-0.02176	-0.07514		0.055594	0.063684	0.613138	0.019401	-0.16272	-0.08226	-0.14504		0.110698	0.211234	0.441638	-0.13347	-0.11778	-0.0805	-0.11363		0.424725	0.37189	0.63351	-0.03636	0.039567	-0.05877	0.032311		0.385082	0.520215	0.633817	0.115045	0.208106	0.272313	0.249479
	64.9	0.10314	0.223438	0.608369	0.047301	-0.10494	0.084442	-0.05401		0.061313	0.302794	0.578191	-0.1056	-0.17901	-0.02325	-0.07818		0.051715	0.060916	0.611823	0.015549	-0.16601	-0.08443	-0.14851		0.106552	0.207457	0.440367	-0.13596	-0.12173	-0.08383	-0.11778		0.424818	0.368047	0.632309	-0.04012	0.034921	-0.06223	0.027971		0.380633	0.517097	0.633173	0.110837	0.203208	0.267985	0.245195
	65	0.0995	0.22085	0.608205	0.044778	-0.10647	0.083387	-0.0565		0.057407	0.299068	0.576826	-0.1081	-0.18084	-0.02474	-0.08121		0.047839	0.058147	0.610485	0.0117	-0.16929	-0.0866	-0.15196		0.102406	0.203673	0.43908	-0.13845	-0.12566	-0.08714	-0.12191		0.424889	0.364189	0.631081	-0.04389	0.030278	-0.06569	0.023633		0.376168	0.513953	0.632498	0.106629	0.198303	0.263644	0.2409
	65.1	0.095861	0.21825	0.608021	0.042256	-0.10799	0.082329	-0.05898		0.053505	0.295327	0.575438	-0.11059	-0.18266	-0.02623	-0.08423		0.043965	0.055376	0.609125	0.007855	-0.17255	-0.08875	-0.15541		0.098261	0.199881	0.437778	-0.14092	-0.12958	-0.09046	-0.12604		0.424939	0.360315	0.629825	-0.04764	0.025637	-0.06914	0.019297		0.371689	0.510786	0.631792	0.10242	0.19339	0.259289	0.236596
	65.2	0.092223	0.215638	0.607815	0.039734	-0.1095	0.081267	-0.06146		0.049606	0.29157	0.57403	-0.11307	-0.18446	-0.02772	-0.08724		0.040093	0.052604	0.607743	0.004012	-0.17581	-0.0909	-0.15884		0.094116	0.196082	0.436461	-0.14339	-0.13349	-0.09376	-0.13015		0.424966	0.356426	0.628542	-0.05139	0.020999	-0.07258	0.014962		0.367193	0.507593	0.631056	0.09821	0.188469	0.254922	0.232281
	65.3	0.088585	0.213014	0.607588	0.037211	-0.11101	0.0802	-0.06393		0.045712	0.287799	0.572599	-0.11554	-0.18626	-0.0292	-0.09025		0.036225	0.04983	0.606339	0.000174	-0.17905	-0.09304	-0.16226		0.089973	0.192276	0.435128	-0.14584	-0.13739	-0.09705	-0.13425		0.424972	0.352522	0.627231	-0.05513	0.016363	-0.07602	0.01063		0.362683	0.504377	0.63029	0.093999	0.183542	0.250543	0.227957
	65.4	0.084949	0.210378	0.607341	0.034689	-0.11251	0.07913	-0.06639		0.041821	0.284013	0.571147	-0.11801	-0.18804	-0.03069	-0.09325		0.03236	0.047055	0.604913	-0.00366	-0.18229	-0.09518	-0.16567		0.08583	0.188462	0.433781	-0.14829	-0.14128	-0.10034	-0.13834		0.424956	0.348602	0.625893	-0.05887	0.011731	-0.07945	0.006301		0.358159	0.501136	0.629493	0.089789	0.178608	0.246151	0.223624
	65.5	0.081313	0.20773	0.607072	0.032167	-0.114	0.078057	-0.06885		0.037935	0.280212	0.569674	-0.12046	-0.18982	-0.03217	-0.09624		0.028498	0.044279	0.603465	-0.00749	-0.18551	-0.09731	-0.16906		0.08169	0.184642	0.432419	-0.15073	-0.14516	-0.10362	-0.14242		0.424919	0.344667	0.624529	-0.0626	0.007102	-0.08287	0.001974		0.353621	0.497872	0.628665	0.085578	0.173667	0.241747	0.219281
	65.6	0.077679	0.20507	0.606783	0.029646	-0.11548	0.076979	-0.0713		0.034053	0.276397	0.568179	-0.1229	-0.19159	-0.03364	-0.09922		0.02464	0.041501	0.601996	-0.01132	-0.18871	-0.09943	-0.17245		0.07755	0.180816	0.431042	-0.15316	-0.14903	-0.1069	-0.14649		0.424859	0.340718	0.623137	-0.06632	0.002477	-0.08629	-0.00235		0.349068	0.494583	0.627808	0.081367	0.16872	0.237331	0.214929
	65.7	0.074047	0.202399	0.606473	0.027125	-0.11696	0.075897	-0.07375		0.030176	0.272568	0.566663	-0.12533	-0.19334	-0.03512	-0.1022		0.020785	0.038723	0.600505	-0.01514	-0.19191	-0.10155	-0.17582		0.073413	0.176982	0.42965	-0.15558	-0.15288	-0.11016	-0.15054		0.424778	0.336754	0.621718	-0.07003	-0.00214	-0.0897	-0.00667		0.344502	0.491271	0.62692	0.077157	0.163768	0.232904	0.210568
	65.8	0.070416	0.199717	0.606142	0.024605	-0.11843	0.074812	-0.07619		0.026304	0.268724	0.565125	-0.12775	-0.19509	-0.03659	-0.10516		0.016934	0.035944	0.598993	-0.01896	-0.19509	-0.10366	-0.17918		0.069278	0.173142	0.428244	-0.15798	-0.15672	-0.11342	-0.15459		0.424676	0.332775	0.620273	-0.07374	-0.00676	-0.0931	-0.01099		0.339923	0.487935	0.626002	0.072948	0.15881	0.228465	0.206199
	65.9	0.066787	0.197023	0.605791	0.022085	-0.11989	0.073723	-0.07863		0.022437	0.264867	0.563567	-0.13017	-0.19682	-0.03806	-0.10812		0.013087	0.033165	0.597459	-0.02277	-0.19826	-0.10576	-0.18252		0.065144	0.169296	0.426823	-0.16038	-0.16055	-0.11667	-0.15862		0.424551	0.328783	0.618801	-0.07743	-0.01138	-0.09649	-0.0153		0.33533	0.484576	0.625054	0.06874	0.153847	0.224016	0.201822
	66	0.063161	0.194318	0.605419	0.019566	-0.12135	0.07263	-0.08105		0.018576	0.260996	0.561987	-0.13257	-0.19855	-0.03953	-0.11107		0.009245	0.030384	0.595903	-0.02657	-0.20142	-0.10786	-0.18586		0.061013	0.165444	0.425388	-0.16277	-0.16437	-0.11991	-0.16263		0.424405	0.324776	0.617302	-0.08112	-0.01598	-0.09988	-0.01961		0.330725	0.481194	0.624076	0.064532	0.148878	0.219555	0.197437
	66.1	0.059537	0.191602	0.605026	0.017049	-0.1228	0.071533	-0.08348		0.01472	0.257111	0.560386	-0.13496	-0.20026	-0.04099	-0.11401		0.005407	0.027604	0.594327	-0.03037	-0.20457	-0.10994	-0.18918		0.056885	0.161585	0.423939	-0.16515	-0.16817	-0.12314	-0.16664		0.424238	0.320755	0.615777	-0.08481	-0.02059	-0.10325	-0.02392		0.326108	0.477789	0.623069	0.060327	0.143906	0.215084	0.193044
	66.2	0.055915	0.188874	0.604613	0.014531	-0.12424	0.070432	-0.08589		0.010869	0.253214	0.558765	-0.13733	-0.20196	-0.04245	-0.11694		0.001573	0.024822	0.592729	-0.03417	-0.2077	-0.11203	-0.19248		0.05276	0.157721	0.422475	-0.16752	-0.17197	-0.12637	-0.17063		0.424049	0.31672	0.614225	-0.08848	-0.02519	-0.10662	-0.02822		0.321478	0.474361	0.622031	0.056122	0.138929	0.210603	0.188643
	66.3	0.052296	0.186136	0.604179	0.012016	-0.12567	0.069327	-0.0883		0.007025	0.249303	0.557122	-0.1397	-0.20366	-0.04391	-0.11986		-0.00226	0.022041	0.591109	-0.03796	-0.21082	-0.1141	-0.19577		0.048638	0.153852	0.420998	-0.16988	-0.17574	-0.12958	-0.17461		0.423838	0.312672	0.612648	-0.09215	-0.02978	-0.10998	-0.03251		0.316836	0.470911	0.620964	0.05192	0.133947	0.206112	0.184235
	66.4	0.04868	0.183387	0.603725	0.009501	-0.1271	0.068219	-0.0907		0.003186	0.245379	0.555458	-0.14206	-0.20534	-0.04537	-0.12277		-0.00608	0.01926	0.589469	-0.04174	-0.21393	-0.11617	-0.19905		0.044519	0.149977	0.419506	-0.17223	-0.17951	-0.13279	-0.17858		0.423606	0.30861	0.611044	-0.0958	-0.03437	-0.11334	-0.0368		0.312183	0.467438	0.619867	0.04772	0.128963	0.20161	0.17982
	66.5	0.045066	0.180627	0.603251	0.006988	-0.12852	0.067106	-0.09309		-0.00065	0.241442	0.553774	-0.14441	-0.20701	-0.04683	-0.12568		-0.0099	0.016478	0.587808	-0.04552	-0.21702	-0.11823	-0.20231		0.040404	0.146096	0.418001	-0.17457	-0.18326	-0.13599	-0.18253		0.423353	0.304535	0.609414	-0.09945	-0.03895	-0.11668	-0.04109		0.307519	0.463943	0.618741	0.043522	0.123974	0.1971	0.175398
	66.6	0.041456	0.177856	0.602756	0.004476	-0.12993	0.06599	-0.09548		-0.00447	0.237493	0.552069	-0.14674	-0.20867	-0.04828	-0.12857		-0.01371	0.013696	0.586126	-0.04929	-0.2201	-0.12028	-0.20556		0.036293	0.14221	0.416481	-0.17689	-0.187	-0.13917	-0.18647		0.423078	0.300447	0.607758	-0.10309	-0.04352	-0.12002	-0.04537		0.302844	0.460425	0.617607	0.039326	0.118983	0.192579	0.17097
	66.7	0.03785	0.175076	0.602241	0.001967	-0.13133	0.064869	-0.09786		-0.00829	0.233531	0.550343	-0.14907	-0.21032	-0.04973	-0.13145		-0.01752	0.010915	0.584423	-0.05306	-0.22316	-0.12233	-0.2088		0.032186	0.138319	0.414949	-0.17921	-0.19072	-0.14235	-0.19039		0.422782	0.296346	0.606076	-0.10672	-0.04809	-0.12334	-0.04965		0.298157	0.456886	0.616443	0.035133	0.113988	0.18805	0.166535
	66.8	0.034247	0.172284	0.601705	-0.00054	-0.13273	0.063745	-0.10023		-0.0121	0.229557	0.548597	-0.15138	-0.21196	-0.05118	-0.13433		-0.02132	0.008134	0.5827	-0.05681	-0.22621	-0.12437	-0.21202		0.028083	0.134424	0.413402	-0.18152	-0.19443	-0.14552	-0.1943		0.422465	0.292232	0.604368	-0.11035	-0.05266	-0.12666	-0.05391		0.293461	0.453325	0.615251	0.030943	0.108992	0.183511	0.162095
	66.9	0.030648	0.169483	0.60115	-0.00305	-0.13411	0.062616	-0.1026		-0.01591	0.225571	0.54683	-0.15368	-0.21359	-0.05262	-0.13719		-0.02511	0.005353	0.580956	-0.06056	-0.22925	-0.1264	-0.21523		0.023985	0.130523	0.411842	-0.18382	-0.19813	-0.14868	-0.1982		0.422126	0.288106	0.602635	-0.11396	-0.05721	-0.12997	-0.05818		0.288754	0.449743	0.614029	0.026756	0.103992	0.178964	0.157648
	67	0.027053	0.166672	0.600574	-0.00555	-0.13549	0.061484	-0.10496		-0.01971	0.221573	0.545043	-0.15597	-0.21521	-0.05406	-0.14004		-0.0289	0.002572	0.579191	-0.06431	-0.23227	-0.12842	-0.21842		0.019891	0.126619	0.410269	-0.1861	-0.20181	-0.15183	-0.20208		0.421766	0.283968	0.600877	-0.11756	-0.06176	-0.13327	-0.06243		0.284037	0.446139	0.612778	0.022572	0.098991	0.174409	0.153196
	67.1	0.023462	0.163851	0.599978	-0.00805	-0.13687	0.060348	-0.10731		-0.0235	0.217564	0.543235	-0.15825	-0.21681	-0.0555	-0.14289		-0.03269	-0.00021	0.577406	-0.06804	-0.23528	-0.13044	-0.2216		0.015803	0.12271	0.408682	-0.18838	-0.20548	-0.15498	-0.20595		0.421386	0.279817	0.599093	-0.12116	-0.0663	-0.13656	-0.06668		0.279311	0.442514	0.611498	0.018391	0.093989	0.169846	0.148738
	67.2	0.019875	0.16102	0.599362	-0.01055	-0.13823	0.059207	-0.10965		-0.02728	0.213543	0.541406	-0.16051	-0.21841	-0.05694	-0.14572		-0.03646	-0.00299	0.5756	-0.07177	-0.23828	-0.13245	-0.22476		0.011719	0.118796	0.407082	-0.19064	-0.20913	-0.15811	-0.2098		0.420984	0.275654	0.597283	-0.12474	-0.07084	-0.13984	-0.07093		0.274575	0.438869	0.610188	0.014215	0.088985	0.165275	0.144276
	67.3	0.016294	0.15818	0.598726	-0.01305	-0.13959	0.058063	-0.11199		-0.03105	0.209511	0.539558	-0.16277	-0.22	-0.05838	-0.14854		-0.04023	-0.00576	0.573775	-0.07549	-0.24126	-0.13445	-0.2279		0.007641	0.114879	0.405469	-0.1929	-0.21277	-0.16123	-0.21363		0.420561	0.27148	0.595449	-0.12832	-0.07536	-0.14311	-0.07517		0.26983	0.435202	0.608851	0.010042	0.08398	0.160696	0.139808
	67.4	0.012717	0.15533	0.59807	-0.01555	-0.14093	0.056914	-0.11432		-0.03482	0.205467	0.537689	-0.16501	-0.22157	-0.05981	-0.15135		-0.04399	-0.00854	0.571929	-0.07921	-0.24422	-0.13644	-0.23103		0.003569	0.110957	0.403843	-0.19514	-0.2164	-0.16434	-0.21745		0.420117	0.267294	0.59359	-0.13188	-0.07988	-0.14638	-0.07939		0.265076	0.431515	0.607484	0.005873	0.078974	0.15611	0.135336
	67.5	0.009145	0.152471	0.597394	-0.01804	-0.14227	0.055762	-0.11664		-0.03858	0.201413	0.5358	-0.16725	-0.22314	-0.06124	-0.15415		-0.04775	-0.01132	0.570063	-0.08291	-0.24717	-0.13843	-0.23415		-0.0005	0.107033	0.402205	-0.19737	-0.22	-0.16744	-0.22126		0.419652	0.263096	0.591705	-0.13544	-0.08439	-0.14963	-0.08362		0.260314	0.427807	0.606089	0.001708	0.073968	0.151516	0.13086
	67.6	0.005578	0.149603	0.596698	-0.02053	-0.14361	0.054605	-0.11895		-0.04233	0.197348	0.533891	-0.16947	-0.22469	-0.06266	-0.15694		-0.0515	-0.01409	0.568177	-0.08661	-0.25011	-0.14041	-0.23725		-0.00456	0.103104	0.400553	-0.19959	-0.2236	-0.17053	-0.22505		0.419166	0.258887	0.589797	-0.13899	-0.08889	-0.15287	-0.08783		0.255544	0.424079	0.604665	-0.00245	0.068962	0.146916	0.126379
	67.7	0.002017	0.146726	0.595982	-0.02301	-0.14493	0.053444	-0.12126		-0.04607	0.193273	0.531962	-0.17167	-0.22623	-0.06409	-0.15972		-0.05524	-0.01687	0.566271	-0.0903	-0.25303	-0.14238	-0.24033		-0.00861	0.099172	0.398889	-0.2018	-0.22717	-0.17361	-0.22882		0.41866	0.254668	0.587864	-0.14252	-0.09338	-0.1561	-0.09204		0.250765	0.420332	0.603212	-0.00661	0.063956	0.14231	0.121894
	67.8	-0.00154	0.143839	0.595246	-0.0255	-0.14624	0.052279	-0.12355		-0.0498	0.189187	0.530014	-0.17387	-0.22776	-0.06551	-0.16248		-0.05897	-0.01964	0.564345	-0.09398	-0.25593	-0.14434	-0.2434		-0.01266	0.095237	0.397212	-0.204	-0.23073	-0.17668	-0.23257		0.418132	0.250437	0.585906	-0.14605	-0.09786	-0.15933	-0.09624		0.245979	0.416564	0.601732	-0.01076	0.05895	0.137697	0.117406
	67.9	-0.00509	0.140945	0.594491	-0.02798	-0.14755	0.051111	-0.12584		-0.05353	0.185092	0.528045	-0.17605	-0.22928	-0.06693	-0.16524		-0.06269	-0.02241	0.562399	-0.09765	-0.25882	-0.14629	-0.24645		-0.0167	0.091299	0.395523	-0.20619	-0.23428	-0.17974	-0.23631		0.417584	0.246196	0.583925	-0.14956	-0.10233	-0.16254	-0.10043		0.241186	0.412776	0.600223	-0.0149	0.053945	0.133078	0.112914
	68	-0.00863	0.138041	0.593716	-0.03046	-0.14885	0.049937	-0.12812		-0.05724	0.180987	0.526057	-0.17823	-0.23079	-0.06835	-0.16798		-0.06641	-0.02518	0.560433	-0.10131	-0.26169	-0.14824	-0.24949		-0.02074	0.087358	0.393822	-0.20836	-0.23781	-0.18278	-0.24003		0.417015	0.241945	0.581919	-0.15306	-0.10679	-0.16574	-0.10461		0.236386	0.40897	0.598686	-0.01904	0.048941	0.128453	0.10842
	68.1	-0.01217	0.135129	0.592921	-0.03293	-0.15014	0.04876	-0.1304		-0.06095	0.176872	0.524049	-0.18038	-0.23228	-0.06976	-0.17071		-0.07012	-0.02795	0.558448	-0.10496	-0.26455	-0.15018	-0.25251		-0.02476	0.083415	0.392108	-0.21052	-0.24132	-0.18582	-0.24373		0.416425	0.237683	0.579889	-0.15656	-0.11124	-0.16893	-0.10879		0.231579	0.405143	0.597121	-0.02318	0.043939	0.123823	0.103922
	68.2	-0.0157	0.132208	0.592106	-0.0354	-0.15142	0.047579	-0.13266		-0.06464	0.172748	0.522022	-0.18253	-0.23377	-0.07117	-0.17343		-0.07382	-0.03071	0.556442	-0.10861	-0.26739	-0.15211	-0.25551		-0.02878	0.079469	0.390381	-0.21268	-0.24482	-0.18885	-0.24742		0.415815	0.233411	0.577836	-0.16004	-0.11569	-0.17211	-0.11295		0.226766	0.401298	0.595528	-0.02731	0.038938	0.119188	0.099421
	68.3	-0.01923	0.12928	0.591272	-0.03787	-0.15269	0.046394	-0.13491		-0.06833	0.168614	0.519976	-0.18467	-0.23524	-0.07258	-0.17614		-0.07751	-0.03348	0.554418	-0.11224	-0.27022	-0.15404	-0.25849		-0.0328	0.075521	0.388643	-0.21482	-0.2483	-0.19186	-0.25109		0.415184	0.229129	0.57576	-0.16351	-0.12012	-0.17528	-0.11711		0.221946	0.397434	0.593908	-0.03143	0.033939	0.114547	0.094918
	68.4	-0.02275	0.126343	0.590418	-0.04034	-0.15396	0.045205	-0.13716		-0.072	0.164472	0.51791	-0.18679	-0.2367	-0.07398	-0.17884		-0.08119	-0.03624	0.552374	-0.11586	-0.27303	-0.15595	-0.26146		-0.0368	0.071571	0.386893	-0.21695	-0.25176	-0.19486	-0.25474		0.414532	0.224838	0.573659	-0.16697	-0.12454	-0.17844	-0.12126		0.217121	0.393551	0.592259	-0.03554	0.028942	0.109902	0.090413
	68.5	-0.02626	0.123399	0.589545	-0.0428	-0.15522	0.044011	-0.1394		-0.07567	0.160322	0.515825	-0.1889	-0.23815	-0.07539	-0.18152		-0.08486	-0.039	0.55031	-0.11948	-0.27582	-0.15786	-0.26442		-0.0408	0.067618	0.38513	-0.21906	-0.25521	-0.19785	-0.25838		0.41386	0.220537	0.571536	-0.17041	-0.12894	-0.18158	-0.1254		0.21229	0.38965	0.590583	-0.03965	0.023948	0.105253	0.085906
	68.6	-0.02976	0.120447	0.588652	-0.04526	-0.15646	0.042814	-0.14163		-0.07932	0.156162	0.513721	-0.19099	-0.23959	-0.07679	-0.18419		-0.08853	-0.04175	0.548227	-0.12308	-0.2786	-0.15976	-0.26735		-0.04479	0.063664	0.383356	-0.22117	-0.25864	-0.20083	-0.26199		0.413168	0.216227	0.56939	-0.17385	-0.13334	-0.18472	-0.12953		0.207454	0.38573	0.58888	-0.04376	0.018956	0.100599	0.081397
	68.7	-0.03326	0.117488	0.58774	-0.04771	-0.1577	0.041612	-0.14385		-0.08297	0.151995	0.511597	-0.19308	-0.24102	-0.07818	-0.18685		-0.09218	-0.04451	0.546125	-0.12667	-0.28136	-0.16165	-0.27027		-0.04877	0.059709	0.38157	-0.22326	-0.26205	-0.2038	-0.26559		0.412455	0.211908	0.567221	-0.17727	-0.13773	-0.18784	-0.13365		0.202613	0.381793	0.587149	-0.04786	0.013968	0.095941	0.076887
	68.8	-0.03675	0.11452	0.586809	-0.05016	-0.15893	0.040407	-0.14606		-0.0866	0.14782	0.509455	-0.19515	-0.24243	-0.07958	-0.1895		-0.09583	-0.04726	0.544004	-0.13026	-0.2841	-0.16353	-0.27317		-0.05274	0.055752	0.379772	-0.22534	-0.26545	-0.20675	-0.26918		0.411723	0.207581	0.565028	-0.18068	-0.1421	-0.19096	-0.13776		0.197767	0.377837	0.585391	-0.05195	0.008983	0.09128	0.072375
	68.9	-0.04023	0.111546	0.585858	-0.05261	-0.16015	0.039197	-0.14827		-0.09023	0.143637	0.507294	-0.19721	-0.24383	-0.08097	-0.19213		-0.09946	-0.05001	0.541864	-0.13383	-0.28683	-0.16541	-0.27605		-0.05671	0.051794	0.377963	-0.22741	-0.26883	-0.2097	-0.27274		0.410969	0.203244	0.562814	-0.18408	-0.14647	-0.19406	-0.14186		0.192917	0.373864	0.583605	-0.05603	0.004002	0.08663	0.067862
	69	-0.04371	0.108565	0.584888	-0.05505	-0.16137	0.037983	-0.15046		-0.09384	0.139446	0.505114	-0.19925	-0.24522	-0.08236	-0.19476		-0.10309	-0.05275	0.539705	-0.13739	-0.28954	-0.16727	-0.27892		-0.06066	0.047834	0.376143	-0.22947	-0.27219	-0.21263	-0.27629		0.410196	0.1989	0.560576	-0.18747	-0.15082	-0.19715	-0.14595		0.188063	0.369874	0.581793	-0.0601	-0.00098	0.081977	0.063349
	69.1	-0.04717	0.105576	0.583898	-0.05749	-0.16257	0.036766	-0.15265		-0.09744	0.135248	0.502916	-0.20128	-0.2466	-0.08375	-0.19736		-0.1067	-0.05549	0.537527	-0.14094	-0.29223	-0.16913	-0.28177		-0.06461	0.043874	0.374311	-0.23151	-0.27553	-0.21554	-0.27982		0.409403	0.194548	0.558316	-0.19085	-0.15516	-0.20023	-0.15003		0.183205	0.365866	0.579953	-0.06417	-0.00595	0.077322	0.058835
	69.2	-0.05063	0.102581	0.582889	-0.05992	-0.16377	0.035544	-0.15482		-0.10103	0.131043	0.500699	-0.2033	-0.24797	-0.08513	-0.19996		-0.11031	-0.05823	0.53533	-0.14448	-0.29491	-0.17098	-0.2846		-0.06854	0.039913	0.372468	-0.23355	-0.27885	-0.21845	-0.28333		0.40859	0.190187	0.556034	-0.19421	-0.15948	-0.20329	-0.1541		0.178344	0.361842	0.578087	-0.06823	-0.01092	0.072664	0.054321
	69.3	-0.05408	0.099579	0.581862	-0.06235	-0.16496	0.034318	-0.15699		-0.10461	0.126832	0.498463	-0.20531	-0.24932	-0.08651	-0.20254		-0.1139	-0.06097	0.533115	-0.148	-0.29756	-0.17282	-0.28742		-0.07247	0.035952	0.370613	-0.23557	-0.28216	-0.22134	-0.28682		0.407757	0.185819	0.55373	-0.19756	-0.1638	-0.20635	-0.15816		0.17348	0.357801	0.576193	-0.07228	-0.01588	0.068004	0.049807
	69.4	-0.05753	0.096571	0.580815	-0.06478	-0.16613	0.033088	-0.15915		-0.10818	0.122614	0.496209	-0.2073	-0.25066	-0.08789	-0.20511		-0.11748	-0.0637	0.530881	-0.15152	-0.3002	-0.17465	-0.29022		-0.07639	0.031991	0.368748	-0.23757	-0.28545	-0.22422	-0.29029		0.406904	0.181444	0.551403	-0.2009	-0.1681	-0.20939	-0.16221		0.168613	0.353743	0.574274	-0.07633	-0.02084	0.063342	0.045293
	69.5	-0.06096	0.093556	0.57975	-0.0672	-0.1673	0.031854	-0.1613		-0.11174	0.118389	0.493937	-0.20928	-0.25199	-0.08926	-0.20767		-0.12105	-0.06643	0.528628	-0.15502	-0.30283	-0.17648	-0.293		-0.08029	0.028029	0.366872	-0.23957	-0.28872	-0.22709	-0.29375		0.40603	0.177062	0.549055	-0.20422	-0.17238	-0.21242	-0.16625		0.163743	0.349669	0.572327	-0.08036	-0.02579	0.058678	0.04078
	69.6	-0.06438	0.090535	0.578665	-0.06961	-0.16846	0.030616	-0.16344		-0.11528	0.114159	0.491646	-0.21125	-0.2533	-0.09064	-0.21021		-0.12462	-0.06916	0.526358	-0.15851	-0.30543	-0.17829	-0.29576		-0.08419	0.024068	0.364985	-0.24155	-0.29197	-0.22995	-0.29718		0.405137	0.172673	0.546684	-0.20753	-0.17666	-0.21544	-0.17027		0.158872	0.345579	0.570355	-0.08439	-0.03074	0.054013	0.036267
	69.7	-0.0678	0.087508	0.577562	-0.07202	-0.16962	0.029374	-0.16557		-0.11881	0.109923	0.489337	-0.2132	-0.25461	-0.09201	-0.21274		-0.12817	-0.07188	0.524069	-0.16199	-0.30802	-0.1801	-0.29851		-0.08808	0.020107	0.363087	-0.24352	-0.2952	-0.23279	-0.3006		0.404225	0.168277	0.544292	-0.21083	-0.18092	-0.21844	-0.17429		0.153998	0.341474	0.568356	-0.08841	-0.03568	0.049348	0.031756
	69.8	-0.07121	0.084475	0.57644	-0.07443	-0.17076	0.028128	-0.16769		-0.12233	0.105681	0.48701	-0.21514	-0.2559	-0.09337	-0.21525		-0.1317	-0.0746	0.521761	-0.16546	-0.31059	-0.1819	-0.30123		-0.09195	0.016147	0.361179	-0.24548	-0.29842	-0.23562	-0.30399		0.403292	0.163875	0.541879	-0.21412	-0.18516	-0.22143	-0.17829		0.149123	0.337352	0.566331	-0.09242	-0.04061	0.044681	0.027245
	69.9	-0.0746	0.081437	0.575298	-0.07683	-0.1719	0.026878	-0.1698		-0.12584	0.101434	0.484666	-0.21706	-0.25718	-0.09474	-0.21776		-0.13523	-0.07731	0.519436	-0.16891	-0.31314	-0.18369	-0.30394		-0.09582	0.012188	0.35926	-0.24743	-0.30161	-0.23843	-0.30737		0.40234	0.159466	0.539444	-0.21739	-0.18939	-0.22441	-0.18228		0.144247	0.333215	0.56428	-0.09642	-0.04554	0.040014	0.022736
	70	-0.07799	0.078393	0.574139	-0.07922	-0.17302	0.025625	-0.1719		-0.12933	0.097182	0.482303	-0.21897	-0.25844	-0.0961	-0.22024		-0.13875	-0.08002	0.517093	-0.17235	-0.31568	-0.18547	-0.30664		-0.09967	0.008229	0.357331	-0.24936	-0.30479	-0.24124	-0.31072		0.401368	0.155051	0.536988	-0.22065	-0.19361	-0.22738	-0.18626		0.139369	0.329063	0.562203	-0.10041	-0.05046	0.035347	0.018229
	70.1	-0.08137	0.075343	0.57296	-0.08161	-0.17414	0.024367	-0.174		-0.13281	0.092925	0.479922	-0.22088	-0.2597	-0.09746	-0.22272		-0.14225	-0.08272	0.514731	-0.17578	-0.3182	-0.18724	-0.30931		-0.10352	0.004272	0.355391	-0.25128	-0.30794	-0.24402	-0.31406		0.400376	0.150631	0.53451	-0.22389	-0.19781	-0.23033	-0.19023		0.134492	0.324896	0.560101	-0.10439	-0.05538	0.03068	0.013724
	70.2	-0.08473	0.072288	0.571763	-0.084	-0.17525	0.023105	-0.17608		-0.13628	0.088664	0.477523	-0.22277	-0.26094	-0.09881	-0.22518		-0.14574	-0.08543	0.512351	-0.1792	-0.32069	-0.189	-0.31197		-0.10735	0.000316	0.353442	-0.25318	-0.31108	-0.2468	-0.31738		0.399365	0.146206	0.532012	-0.22712	-0.202	-0.23327	-0.19419		0.129613	0.320714	0.557973	-0.10836	-0.06028	0.026013	0.009222
	70.3	-0.08809	0.069229	0.570547	-0.08638	-0.17635	0.021839	-0.17815		-0.13974	0.084399	0.475107	-0.22464	-0.26217	-0.10017	-0.22762		-0.14922	-0.08812	0.509954	-0.1826	-0.32317	-0.19076	-0.3146		-0.11117	-0.00364	0.351482	-0.25508	-0.3142	-0.24956	-0.32067		0.398335	0.141775	0.529493	-0.23034	-0.20617	-0.2362	-0.19813		0.124735	0.316517	0.555819	-0.11232	-0.06518	0.021347	0.004721
	70.4	-0.09144	0.066164	0.569313	-0.08875	-0.17744	0.020569	-0.18021		-0.14318	0.080129	0.472673	-0.2265	-0.26338	-0.10151	-0.23005		-0.15269	-0.09081	0.507539	-0.18599	-0.32563	-0.1925	-0.31722		-0.11498	-0.00759	0.349512	-0.25696	-0.31729	-0.25231	-0.32395		0.397285	0.137339	0.526953	-0.23354	-0.21032	-0.23911	-0.20206		0.119857	0.312306	0.55364	-0.11627	-0.07007	0.016682	0.000224
	70.5	-0.09478	0.063095	0.56806	-0.09112	-0.17852	0.019295	-0.18227		-0.14661	0.075856	0.470221	-0.22835	-0.26459	-0.10286	-0.23247		-0.15614	-0.0935	0.505107	-0.18937	-0.32808	-0.19424	-0.31983		-0.11877	-0.01154	0.347533	-0.25882	-0.32037	-0.25504	-0.32721		0.396216	0.132898	0.524392	-0.23673	-0.21446	-0.24201	-0.20598		0.11498	0.308081	0.551435	-0.12021	-0.07495	0.012018	-0.00427
	70.6	-0.0981	0.060021	0.566788	-0.09348	-0.17959	0.018018	-0.18431		-0.15003	0.071579	0.467752	-0.23019	-0.26578	-0.10421	-0.23487		-0.15958	-0.09618	0.502656	-0.19273	-0.3305	-0.19597	-0.32241		-0.12256	-0.01549	0.345544	-0.26068	-0.32343	-0.25776	-0.33044		0.395128	0.128452	0.52181	-0.2399	-0.21859	-0.2449	-0.20989		0.110103	0.303842	0.549206	-0.12414	-0.07983	0.007356	-0.00876
	70.7	-0.10142	0.056943	0.565498	-0.09584	-0.18066	0.016737	-0.18634		-0.15343	0.067299	0.465265	-0.23201	-0.26695	-0.10555	-0.23726		-0.16301	-0.09885	0.500188	-0.19608	-0.3329	-0.19769	-0.32498		-0.12633	-0.01944	0.343545	-0.26252	-0.32647	-0.26046	-0.33366		0.394021	0.124003	0.519209	-0.24306	-0.2227	-0.24777	-0.21378		0.105228	0.29959	0.546951	-0.12806	-0.08469	0.002695	-0.01325
	70.8	-0.10472	0.053862	0.56419	-0.09819	-0.18171	0.015452	-0.18837		-0.15681	0.063016	0.462762	-0.23381	-0.26812	-0.10688	-0.23963		-0.16642	-0.10152	0.497703	-0.19941	-0.33529	-0.19939	-0.32752		-0.13009	-0.02338	0.341536	-0.26435	-0.32948	-0.26316	-0.33685		0.392895	0.119549	0.516586	-0.24621	-0.22679	-0.25063	-0.21766		0.100353	0.295324	0.544671	-0.13197	-0.08955	-0.00196	-0.01773
	70.9	-0.10801	0.050776	0.562863	-0.10054	-0.18276	0.014163	-0.19038		-0.16019	0.05873	0.46024	-0.23561	-0.26927	-0.10822	-0.24199		-0.16982	-0.10419	0.4952	-0.20273	-0.33766	-0.2011	-0.33005		-0.13384	-0.02732	0.339518	-0.26616	-0.33248	-0.26583	-0.34002		0.39175	0.115091	0.513944	-0.24933	-0.23086	-0.25347	-0.22152		0.095481	0.291045	0.542367	-0.13586	-0.09439	-0.00662	-0.02221
	71	-0.1113	0.047686	0.561518	-0.10288	-0.1838	0.01287	-0.19238		-0.16355	0.054442	0.457702	-0.23739	-0.27041	-0.10955	-0.24433		-0.17321	-0.10685	0.492681	-0.20603	-0.34001	-0.20279	-0.33256		-0.13757	-0.03126	0.337491	-0.26796	-0.33546	-0.26849	-0.34317		0.390586	0.11063	0.511281	-0.25245	-0.23492	-0.2563	-0.22538		0.090606	0.28675	0.540032	-0.13976	-0.09923	-0.01128	-0.02669
	71.1	-0.11457	0.044593	0.560154	-0.10521	-0.18483	0.011574	-0.19437		-0.16689	0.050152	0.455147	-0.23915	-0.27154	-0.11088	-0.24666		-0.17658	-0.1095	0.490144	-0.20932	-0.34233	-0.20447	-0.33505		-0.1413	-0.03519	0.335454	-0.26975	-0.33841	-0.27114	-0.3463		0.389404	0.106166	0.508598	-0.25555	-0.23896	-0.25911	-0.22921		0.085732	0.282442	0.537672	-0.14364	-0.10406	-0.01593	-0.03117
	71.2	-0.11783	0.041496	0.558773	-0.10753	-0.18585	0.010273	-0.19636		-0.17022	0.045859	0.452575	-0.2409	-0.27265	-0.11221	-0.24897		-0.17994	-0.11215	0.48759	-0.2126	-0.34464	-0.20614	-0.33753		-0.145	-0.03912	0.333408	-0.27152	-0.34135	-0.27378	-0.34941		0.388203	0.101698	0.505896	-0.25862	-0.24298	-0.26191	-0.23304		0.080862	0.278121	0.535287	-0.1475	-0.10888	-0.02058	-0.03564
	71.3	-0.12107	0.038397	0.557373	-0.10985	-0.18686	0.008969	-0.19833		-0.17354	0.041565	0.449985	-0.24264	-0.27375	-0.11353	-0.25126		-0.18329	-0.11479	0.485019	-0.21586	-0.34694	-0.20781	-0.33998		-0.1487	-0.04305	0.331352	-0.27328	-0.34426	-0.27639	-0.3525		0.386983	0.097227	0.503174	-0.26167	-0.24699	-0.2647	-0.23684		0.075993	0.273789	0.532878	-0.15136	-0.11369	-0.02523	-0.0401
	71.4	-0.12431	0.035294	0.555955	-0.11217	-0.18786	0.007662	-0.20029		-0.17684	0.037269	0.447379	-0.24436	-0.27484	-0.11485	-0.25355		-0.18662	-0.11743	0.482431	-0.21911	-0.34921	-0.20946	-0.34242		-0.15238	-0.04698	0.329288	-0.27503	-0.34716	-0.279	-0.35556		0.385744	0.092754	0.500432	-0.2647	-0.25098	-0.26747	-0.24064		0.071128	0.269444	0.530444	-0.15521	-0.11848	-0.02987	-0.04456
	71.5	-0.12753	0.032188	0.554519	-0.11447	-0.18885	0.006351	-0.20224		-0.18012	0.032973	0.444756	-0.24607	-0.27591	-0.11617	-0.25581		-0.18994	-0.12005	0.479826	-0.22234	-0.35146	-0.21111	-0.34484		-0.15605	-0.0509	0.327214	-0.27676	-0.35003	-0.28158	-0.3586		0.384488	0.088279	0.49767	-0.26772	-0.25495	-0.27023	-0.24442		0.066267	0.265088	0.527987	-0.15904	-0.12327	-0.03451	-0.04902
	71.6	-0.13074	0.02908	0.553065	-0.11677	-0.18983	0.005036	-0.20418		-0.18339	0.028675	0.442116	-0.24776	-0.27698	-0.11748	-0.25806		-0.19324	-0.12268	0.477205	-0.22555	-0.35369	-0.21274	-0.34723		-0.1597	-0.05481	0.325132	-0.27848	-0.35288	-0.28416	-0.36163		0.383213	0.083801	0.494889	-0.27073	-0.2589	-0.27297	-0.24818		0.061409	0.26072	0.525505	-0.16286	-0.12804	-0.03914	-0.05347
	71.7	-0.13394	0.025969	0.551594	-0.11907	-0.19081	0.003717	-0.20611		-0.18665	0.024378	0.439459	-0.24944	-0.27803	-0.11879	-0.26029		-0.19652	-0.12529	0.474566	-0.22875	-0.3559	-0.21437	-0.34961		-0.16334	-0.05872	0.32304	-0.28019	-0.35571	-0.28672	-0.36462		0.381919	0.079322	0.492088	-0.27372	-0.26284	-0.27569	-0.25193		0.056555	0.256341	0.523	-0.16667	-0.1328	-0.04378	-0.05791
	71.8	-0.13713	0.022855	0.550104	-0.12135	-0.19177	0.002395	-0.20802		-0.18989	0.020079	0.436786	-0.25111	-0.27906	-0.1201	-0.26251		-0.1998	-0.1279	0.471911	-0.23194	-0.3581	-0.21599	-0.35197		-0.16697	-0.06263	0.32094	-0.28188	-0.35852	-0.28926	-0.3676		0.380608	0.074841	0.489269	-0.27669	-0.26675	-0.27841	-0.25566		0.051706	0.251951	0.520472	-0.17046	-0.13755	-0.0484	-0.06235
	71.9	-0.1403	0.01974	0.548596	-0.12363	-0.19273	0.001069	-0.20993		-0.19311	0.015781	0.434096	-0.25276	-0.28009	-0.1214	-0.26471		-0.20305	-0.1305	0.46924	-0.2351	-0.36027	-0.21759	-0.35432		-0.17058	-0.06653	0.318831	-0.28356	-0.3613	-0.29179	-0.37055		0.379278	0.070358	0.48643	-0.27964	-0.27065	-0.2811	-0.25938		0.046861	0.24755	0.51792	-0.17424	-0.14229	-0.05302	-0.06678
	72	-0.14346	0.016623	0.547071	-0.1259	-0.19367	-0.00026	-0.21183		-0.19632	0.011483	0.431389	-0.2544	-0.2811	-0.12271	-0.2669		-0.2063	-0.1331	0.466552	-0.23826	-0.36242	-0.21919	-0.35664		-0.17417	-0.07043	0.316713	-0.28523	-0.36407	-0.2943	-0.37349		0.37793	0.065874	0.483572	-0.28259	-0.27453	-0.28378	-0.26308		0.042022	0.243138	0.515344	-0.17801	-0.14701	-0.05764	-0.0712
	72.1	-0.14661	0.013504	0.545528	-0.12816	-0.19461	-0.00159	-0.21371		-0.19951	0.007186	0.428667	-0.25602	-0.2821	-0.124	-0.26907		-0.20952	-0.13569	0.463848	-0.24139	-0.36456	-0.22078	-0.35894		-0.17775	-0.07432	0.314587	-0.28688	-0.36681	-0.29679	-0.37639		0.376565	0.06139	0.480696	-0.28551	-0.27839	-0.28645	-0.26676		0.037187	0.238716	0.512745	-0.18177	-0.15173	-0.06225	-0.07562
	72.2	-0.14974	0.010383	0.543966	-0.13042	-0.19554	-0.00293	-0.21559		-0.20269	0.002889	0.425928	-0.25763	-0.28308	-0.1253	-0.27122		-0.21273	-0.13827	0.461127	-0.24451	-0.36667	-0.22236	-0.36122		-0.18132	-0.07821	0.312452	-0.28851	-0.36953	-0.29927	-0.37928		0.375181	0.056905	0.4778	-0.28842	-0.28223	-0.2891	-0.27043		0.032358	0.234284	0.510123	-0.18551	-0.15642	-0.06685	-0.08003
	72.3	-0.15287	0.007261	0.542387	-0.13267	-0.19646	-0.00427	-0.21745		-0.20585	-0.00141	0.423173	-0.25923	-0.28406	-0.12659	-0.27336		-0.21593	-0.14084	0.45839	-0.24762	-0.36876	-0.22393	-0.36349		-0.18487	-0.08209	0.310309	-0.29014	-0.37223	-0.30174	-0.38214		0.37378	0.052419	0.474886	-0.29131	-0.28605	-0.29173	-0.27408		0.027535	0.229842	0.507478	-0.18924	-0.16111	-0.07145	-0.08443
	72.4	-0.15597	0.004138	0.540791	-0.13491	-0.19737	-0.00561	-0.2193		-0.20899	-0.0057	0.420401	-0.26081	-0.28502	-0.12788	-0.27548		-0.21911	-0.1434	0.455637	-0.2507	-0.37084	-0.22549	-0.36573		-0.1884	-0.08596	0.308157	-0.29175	-0.37491	-0.30419	-0.38498		0.37236	0.047933	0.471953	-0.29418	-0.28986	-0.29435	-0.27772		0.022718	0.225391	0.50481	-0.19295	-0.16578	-0.07604	-0.08882
	72.5	-0.15907	0.001014	0.539177	-0.13714	-0.19827	-0.00696	-0.22115		-0.21212	-0.00999	0.417614	-0.26237	-0.28597	-0.12916	-0.27758		-0.22227	-0.14596	0.452868	-0.25377	-0.37289	-0.22704	-0.36796		-0.19192	-0.08983	0.305997	-0.29334	-0.37756	-0.30662	-0.3878		0.370924	0.043447	0.469002	-0.29704	-0.29364	-0.29696	-0.28133		0.017908	0.22093	0.502119	-0.19665	-0.17044	-0.08062	-0.09321
	72.6	-0.16215	-0.00211	0.537545	-0.13937	-0.19916	-0.00831	-0.22298		-0.21523	-0.01428	0.414811	-0.26392	-0.28691	-0.13045	-0.27967		-0.22542	-0.14851	0.450083	-0.25682	-0.37492	-0.22858	-0.37016		-0.19543	-0.0937	0.30383	-0.29492	-0.3802	-0.30903	-0.39059		0.369469	0.038961	0.466033	-0.29988	-0.2974	-0.29954	-0.28493		0.013104	0.216461	0.499406	-0.20034	-0.17508	-0.0852	-0.09759
	72.7	-0.16522	-0.00524	0.535896	-0.14158	-0.20004	-0.00966	-0.22479		-0.21833	-0.01857	0.411992	-0.26546	-0.28783	-0.13173	-0.28174		-0.22855	-0.15105	0.447282	-0.25986	-0.37692	-0.23011	-0.37235		-0.19892	-0.09755	0.301653	-0.29649	-0.38281	-0.31143	-0.39337		0.367997	0.034476	0.463046	-0.3027	-0.30114	-0.30211	-0.28852		0.008307	0.211983	0.49667	-0.20401	-0.17971	-0.08977	-0.10196
	72.8	-0.16827	-0.00836	0.53423	-0.14379	-0.20091	-0.01102	-0.2266		-0.2214	-0.02286	0.409158	-0.26698	-0.28874	-0.133	-0.28379		-0.23166	-0.15359	0.444466	-0.26288	-0.37889	-0.23163	-0.37452		-0.20239	-0.1014	0.299469	-0.29804	-0.38539	-0.31382	-0.39611		0.366508	0.029992	0.460041	-0.30551	-0.30487	-0.30467	-0.29208		0.003517	0.207496	0.493912	-0.20767	-0.18432	-0.09433	-0.10632
	72.9	-0.17131	-0.01149	0.532546	-0.14599	-0.20178	-0.01238	-0.2284		-0.22446	-0.02714	0.406307	-0.26849	-0.28964	-0.13427	-0.28583		-0.23476	-0.15611	0.441633	-0.26588	-0.38084	-0.23314	-0.37666		-0.20584	-0.10525	0.297277	-0.29958	-0.38796	-0.31619	-0.39884		0.365002	0.025508	0.457018	-0.3083	-0.30857	-0.30721	-0.29563		-0.00126	0.203001	0.491132	-0.21132	-0.18892	-0.09888	-0.11067
	73	-0.17434	-0.01462	0.530845	-0.14818	-0.20263	-0.01374	-0.23018		-0.22751	-0.03142	0.403442	-0.26998	-0.29052	-0.13554	-0.28785		-0.23784	-0.15863	0.438785	-0.26886	-0.38278	-0.23464	-0.37879		-0.20928	-0.10908	0.295077	-0.30111	-0.3905	-0.31854	-0.40154		0.363478	0.021026	0.453977	-0.31107	-0.31225	-0.30973	-0.29915		-0.00604	0.198498	0.488329	-0.21494	-0.1935	-0.10343	-0.11501
	73.1	-0.17735	-0.01774	0.529126	-0.15037	-0.20347	-0.0151	-0.23196		-0.23053	-0.03569	0.400561	-0.27146	-0.2914	-0.13681	-0.28985		-0.24091	-0.16114	0.435922	-0.27183	-0.38469	-0.23613	-0.3809		-0.21271	-0.11291	0.29287	-0.30262	-0.39302	-0.32087	-0.40421		0.361937	0.016545	0.450918	-0.31382	-0.31591	-0.31224	-0.30266		-0.0108	0.193987	0.485504	-0.21856	-0.19807	-0.10797	-0.11935
	73.2	-0.18035	-0.02087	0.52739	-0.15254	-0.20431	-0.01647	-0.23372		-0.23354	-0.03997	0.397665	-0.27292	-0.29226	-0.13807	-0.29183		-0.24395	-0.16364	0.433043	-0.27478	-0.38658	-0.23762	-0.38298		-0.21611	-0.11674	0.290654	-0.30411	-0.39552	-0.32319	-0.40687		0.360379	0.012066	0.447842	-0.31656	-0.31955	-0.31473	-0.30615		-0.01556	0.189469	0.482658	-0.22216	-0.20262	-0.1125	-0.12367
	73.3	-0.18333	-0.02399	0.525638	-0.15471	-0.20514	-0.01785	-0.23547		-0.23653	-0.04423	0.394753	-0.27437	-0.29311	-0.13933	-0.2938		-0.24698	-0.16613	0.430149	-0.27771	-0.38845	-0.23909	-0.38505		-0.2195	-0.12055	0.288431	-0.3056	-0.39799	-0.32549	-0.4095		0.358803	0.007589	0.444748	-0.31927	-0.32317	-0.3172	-0.30962		-0.02031	0.184943	0.47979	-0.22574	-0.20716	-0.11701	-0.12799
	73.4	-0.1863	-0.02712	0.523868	-0.15687	-0.20595	-0.01922	-0.23721		-0.23951	-0.0485	0.391827	-0.2758	-0.29394	-0.14058	-0.29575		-0.25	-0.16861	0.427239	-0.28062	-0.3903	-0.24055	-0.38709		-0.22287	-0.12436	0.286201	-0.30706	-0.40044	-0.32777	-0.4121		0.357211	0.003114	0.441637	-0.32198	-0.32677	-0.31966	-0.31307		-0.02505	0.180411	0.476901	-0.22931	-0.21167	-0.12153	-0.13229
	73.5	-0.18925	-0.03024	0.522081	-0.15902	-0.20676	-0.0206	-0.23894		-0.24246	-0.05276	0.388886	-0.27722	-0.29476	-0.14183	-0.29768		-0.25299	-0.17109	0.424314	-0.28351	-0.39213	-0.242	-0.38912		-0.22623	-0.12816	0.283963	-0.30852	-0.40287	-0.33004	-0.41468		0.355602	-0.00136	0.438509	-0.32466	-0.33035	-0.3221	-0.3165		-0.02978	0.175872	0.47399	-0.23286	-0.21618	-0.12603	-0.13659
	73.6	-0.19219	-0.03336	0.520277	-0.16116	-0.20756	-0.02198	-0.24065		-0.2454	-0.05701	0.38593	-0.27862	-0.29557	-0.14308	-0.2996		-0.25597	-0.17355	0.421374	-0.28639	-0.39394	-0.24344	-0.39112		-0.22957	-0.13195	0.281718	-0.30996	-0.40527	-0.33229	-0.41724		0.353976	-0.00583	0.435364	-0.32733	-0.3339	-0.32453	-0.31992		-0.0345	0.171326	0.471058	-0.2364	-0.22066	-0.13052	-0.14087
	73.7	-0.19511	-0.03648	0.518457	-0.16329	-0.20834	-0.02337	-0.24236		-0.24832	-0.06126	0.38296	-0.28001	-0.29637	-0.14433	-0.3015		-0.25893	-0.17601	0.418419	-0.28924	-0.39573	-0.24487	-0.39311		-0.23289	-0.13573	0.279465	-0.31138	-0.40765	-0.33452	-0.41977		0.352334	-0.0103	0.432203	-0.32997	-0.33744	-0.32693	-0.32331		-0.03921	0.166775	0.468105	-0.23992	-0.22513	-0.135	-0.14514
	73.8	-0.19802	-0.0396	0.516619	-0.16541	-0.20912	-0.02475	-0.24405		-0.25122	-0.0655	0.379975	-0.28139	-0.29715	-0.14557	-0.30338		-0.26187	-0.17845	0.415449	-0.29208	-0.39749	-0.24629	-0.39507		-0.23619	-0.1395	0.277206	-0.31279	-0.41001	-0.33673	-0.42228		0.350674	-0.01476	0.429024	-0.3326	-0.34095	-0.32932	-0.32668		-0.04392	0.162217	0.465131	-0.24343	-0.22958	-0.13947	-0.1494
	73.9	-0.20091	-0.04272	0.514765	-0.16752	-0.20989	-0.02614	-0.24573		-0.25411	-0.06974	0.376975	-0.28275	-0.29793	-0.14681	-0.30524		-0.2648	-0.18089	0.412464	-0.2949	-0.39924	-0.2477	-0.39701		-0.23947	-0.14327	0.274939	-0.31419	-0.41234	-0.33893	-0.42476		0.348999	-0.01922	0.425829	-0.33521	-0.34444	-0.3317	-0.33003		-0.04861	0.157654	0.462136	-0.24692	-0.23401	-0.14393	-0.15366
	74	-0.20379	-0.04583	0.512894	-0.16962	-0.21065	-0.02754	-0.2474		-0.25697	-0.07397	0.373962	-0.28409	-0.29869	-0.14804	-0.30709		-0.2677	-0.18332	0.409465	-0.2977	-0.40096	-0.2491	-0.39894		-0.24274	-0.14703	0.272665	-0.31557	-0.41465	-0.34111	-0.42722		0.347307	-0.02368	0.422618	-0.33781	-0.34791	-0.33405	-0.33337		-0.05329	0.153085	0.45912	-0.25039	-0.23842	-0.14838	-0.15789
	74.1	-0.20665	-0.04895	0.511006	-0.17172	-0.2114	-0.02893	-0.24905		-0.25982	-0.0782	0.370934	-0.28543	-0.29943	-0.14927	-0.30891		-0.27059	-0.18573	0.40645	-0.30048	-0.40267	-0.25049	-0.40082		-0.24599	-0.15077	0.270384	-0.31693	-0.41694	-0.34327	-0.42966		0.345598	-0.02813	0.41939	-0.34038	-0.35135	-0.33639	-0.33668		-0.05796	0.148511	0.456084	-0.25385	-0.24282	-0.15281	-0.16212
	74.2	-0.20949	-0.05206	0.509102	-0.1738	-0.21214	-0.03033	-0.2507		-0.26265	-0.08242	0.367892	-0.28674	-0.30017	-0.1505	-0.31072		-0.27346	-0.18814	0.403422	-0.30325	-0.40435	-0.25187	-0.40268		-0.24922	-0.15451	0.268097	-0.31828	-0.4192	-0.34542	-0.43207		0.343874	-0.03258	0.416146	-0.34294	-0.35478	-0.33871	-0.33997		-0.06261	0.143932	0.453027	-0.25729	-0.2472	-0.15724	-0.16634
	74.3	-0.21232	-0.05517	0.507181	-0.17587	-0.21287	-0.03173	-0.25233		-0.26546	-0.08663	0.364837	-0.28804	-0.30089	-0.15172	-0.31251		-0.27632	-0.19054	0.400378	-0.30599	-0.40601	-0.25324	-0.40452		-0.25243	-0.15824	0.265802	-0.31962	-0.42144	-0.34755	-0.43445		0.342133	-0.03702	0.412886	-0.34548	-0.35818	-0.34102	-0.34324		-0.06726	0.139349	0.449951	-0.26071	-0.25155	-0.16166	-0.17054
	74.4	-0.21513	-0.05827	0.505243	-0.17794	-0.2136	-0.03314	-0.25395		-0.26825	-0.09084	0.361767	-0.28933	-0.30159	-0.15294	-0.31428		-0.27915	-0.19293	0.39732	-0.30871	-0.40765	-0.2546	-0.40634		-0.25563	-0.16196	0.263501	-0.32094	-0.42366	-0.34965	-0.43681		0.340377	-0.04146	0.40961	-0.348	-0.36155	-0.34331	-0.34648		-0.0719	0.134761	0.446854	-0.26412	-0.25589	-0.16606	-0.17473
	74.5	-0.21793	-0.06137	0.503289	-0.17999	-0.21431	-0.03454	-0.25556		-0.27102	-0.09503	0.358685	-0.2906	-0.30229	-0.15416	-0.31604		-0.28196	-0.19531	0.394248	-0.31142	-0.40927	-0.25595	-0.40813		-0.2588	-0.16567	0.261194	-0.32225	-0.42585	-0.35175	-0.43915		0.338604	-0.0459	0.406318	-0.3505	-0.36491	-0.34558	-0.34971		-0.07652	0.13017	0.443737	-0.26751	-0.26021	-0.17045	-0.17891
	74.6	-0.22071	-0.06447	0.501319	-0.18204	-0.21501	-0.03595	-0.25715		-0.27377	-0.09922	0.355588	-0.29186	-0.30297	-0.15537	-0.31777		-0.28476	-0.19767	0.391161	-0.3141	-0.41086	-0.25729	-0.40991		-0.26196	-0.16937	0.25888	-0.32354	-0.42801	-0.35382	-0.44146		0.336816	-0.05033	0.403011	-0.35298	-0.36824	-0.34783	-0.35292		-0.08113	0.125574	0.440601	-0.27088	-0.26451	-0.17483	-0.18307
	74.7	-0.22348	-0.06757	0.499332	-0.18407	-0.21571	-0.03736	-0.25874		-0.27651	-0.10341	0.352479	-0.2931	-0.30364	-0.15658	-0.31949		-0.28754	-0.20003	0.38806	-0.31677	-0.41244	-0.25861	-0.41167		-0.2651	-0.17306	0.256559	-0.32482	-0.43016	-0.35587	-0.44374		0.335011	-0.05475	0.399688	-0.35544	-0.37155	-0.35006	-0.3561		-0.08573	0.120975	0.437445	-0.27424	-0.26879	-0.17919	-0.18722
	74.8	-0.22623	-0.07066	0.497329	-0.18609	-0.21639	-0.03877	-0.26031		-0.27922	-0.10758	0.349356	-0.29433	-0.30429	-0.15779	-0.32119		-0.2903	-0.20238	0.384945	-0.31941	-0.414	-0.25993	-0.4134		-0.26821	-0.17673	0.254232	-0.32608	-0.43227	-0.35791	-0.446		0.333192	-0.05917	0.39635	-0.35788	-0.37483	-0.35228	-0.35926		-0.09032	0.116373	0.434269	-0.27758	-0.27305	-0.18354	-0.19136
	74.9	-0.22896	-0.07374	0.49531	-0.18811	-0.21706	-0.04019	-0.26187		-0.28192	-0.11174	0.346221	-0.29554	-0.30494	-0.15899	-0.32287		-0.29304	-0.20471	0.381817	-0.32203	-0.41553	-0.26124	-0.41511		-0.27131	-0.1804	0.251899	-0.32733	-0.43437	-0.35993	-0.44824		0.331356	-0.06358	0.392996	-0.36031	-0.37809	-0.35448	-0.3624		-0.09489	0.111768	0.431074	-0.2809	-0.2773	-0.18788	-0.19549
	75	-0.23167	-0.07683	0.493274	-0.19011	-0.21773	-0.04161	-0.26341		-0.28459	-0.1159	0.343072	-0.29673	-0.30557	-0.16019	-0.32454		-0.29576	-0.20704	0.378674	-0.32464	-0.41704	-0.26253	-0.4168		-0.27439	-0.18406	0.249559	-0.32856	-0.43644	-0.36193	-0.45045		0.329505	-0.06799	0.389627	-0.36271	-0.38133	-0.35666	-0.36552		-0.09945	0.10716	0.42786	-0.2842	-0.28152	-0.19221	-0.1996
	75.1	-0.23437	-0.07991	0.491222	-0.19211	-0.21838	-0.04303	-0.26495		-0.28725	-0.12005	0.339911	-0.29792	-0.30618	-0.16138	-0.32618		-0.29846	-0.20935	0.375517	-0.32722	-0.41853	-0.26382	-0.41847		-0.27745	-0.1877	0.247214	-0.32978	-0.43848	-0.36391	-0.45263		0.327639	-0.07239	0.386244	-0.3651	-0.38454	-0.35882	-0.36861		-0.104	0.102549	0.424628	-0.28749	-0.28571	-0.19652	-0.20369
	75.2	-0.23705	-0.08298	0.489155	-0.19409	-0.21903	-0.04445	-0.26647		-0.28989	-0.12419	0.336737	-0.29908	-0.30678	-0.16258	-0.32781		-0.30114	-0.21166	0.372346	-0.32978	-0.42	-0.26509	-0.42012		-0.2805	-0.19134	0.244862	-0.33098	-0.44051	-0.36587	-0.45479		0.325758	-0.07678	0.382845	-0.36747	-0.38773	-0.36097	-0.37168		-0.10853	0.097936	0.421376	-0.29075	-0.28989	-0.20082	-0.20778
	75.3	-0.23972	-0.08605	0.487071	-0.19606	-0.21966	-0.04587	-0.26798		-0.29251	-0.12831	0.333551	-0.30024	-0.30737	-0.16376	-0.32941		-0.3038	-0.21395	0.369163	-0.33233	-0.42145	-0.26636	-0.42175		-0.28352	-0.19496	0.242505	-0.33217	-0.4425	-0.36782	-0.45692		0.323861	-0.08117	0.379432	-0.36981	-0.3909	-0.3631	-0.37473		-0.11305	0.093321	0.418106	-0.294	-0.29405	-0.2051	-0.21185
	75.4	-0.24236	-0.08911	0.484972	-0.19802	-0.22029	-0.0473	-0.26947		-0.2951	-0.13243	0.330352	-0.30137	-0.30795	-0.16495	-0.331		-0.30645	-0.21623	0.365965	-0.33485	-0.42287	-0.26761	-0.42335		-0.28652	-0.19857	0.240141	-0.33334	-0.44447	-0.36975	-0.45903		0.321949	-0.08555	0.376005	-0.37214	-0.39404	-0.36521	-0.37776		-0.11755	0.088705	0.414817	-0.29723	-0.29819	-0.20937	-0.2159
	75.5	-0.24499	-0.09217	0.482856	-0.19997	-0.2209	-0.04873	-0.27096		-0.29768	-0.13654	0.327141	-0.3025	-0.30851	-0.16612	-0.33257		-0.30907	-0.2185	0.362754	-0.33735	-0.42428	-0.26885	-0.42494		-0.2895	-0.20217	0.237772	-0.3345	-0.44642	-0.37165	-0.46111		0.320023	-0.08992	0.372563	-0.37445	-0.39715	-0.3673	-0.38076		-0.12204	0.084087	0.41151	-0.30045	-0.3023	-0.21362	-0.21994
	75.6	-0.2476	-0.09523	0.480724	-0.20191	-0.22151	-0.05016	-0.27243		-0.30024	-0.14064	0.323918	-0.3036	-0.30906	-0.1673	-0.33412		-0.31167	-0.22076	0.35953	-0.33983	-0.42566	-0.27008	-0.4265		-0.29246	-0.20576	0.235398	-0.33565	-0.44834	-0.37354	-0.46316		0.318081	-0.09429	0.369106	-0.37674	-0.40024	-0.36937	-0.38375		-0.12652	0.079468	0.408186	-0.30364	-0.30639	-0.21786	-0.22396
	75.7	-0.2502	-0.09827	0.478577	-0.20384	-0.22211	-0.05159	-0.27389		-0.30278	-0.14472	0.320683	-0.3047	-0.3096	-0.16847	-0.33565		-0.31426	-0.22301	0.356293	-0.34229	-0.42702	-0.2713	-0.42804		-0.2954	-0.20933	0.233018	-0.33677	-0.45024	-0.37541	-0.46519		0.316125	-0.09864	0.365636	-0.37901	-0.40331	-0.37142	-0.3867		-0.13098	0.074847	0.404843	-0.30681	-0.31046	-0.22208	-0.22797
	75.8	-0.25278	-0.10132	0.476414	-0.20576	-0.2227	-0.05303	-0.27533		-0.3053	-0.1488	0.317436	-0.30577	-0.31012	-0.16964	-0.33717		-0.31682	-0.22525	0.353043	-0.34472	-0.42836	-0.27251	-0.42956		-0.29832	-0.21289	0.230632	-0.33789	-0.45211	-0.37726	-0.4672		0.314154	-0.10299	0.362152	-0.38126	-0.40635	-0.37346	-0.38964		-0.13542	0.070227	0.401483	-0.30997	-0.31451	-0.22629	-0.23196
	75.9	-0.25534	-0.10435	0.474236	-0.20767	-0.22327	-0.05446	-0.27677		-0.30779	-0.15286	0.314178	-0.30684	-0.31063	-0.1708	-0.33866		-0.31937	-0.22747	0.34978	-0.34714	-0.42967	-0.27371	-0.43106		-0.30122	-0.21644	0.228241	-0.33899	-0.45396	-0.3791	-0.46917		0.312169	-0.10733	0.358654	-0.38349	-0.40937	-0.37547	-0.39255		-0.13985	0.065606	0.398105	-0.31311	-0.31853	-0.23048	-0.23593
	76	-0.25788	-0.10738	0.472041	-0.20956	-0.22384	-0.0559	-0.27819		-0.31027	-0.15692	0.310908	-0.30788	-0.31113	-0.17196	-0.34013		-0.32189	-0.22969	0.346504	-0.34954	-0.43097	-0.2749	-0.43253		-0.3041	-0.21998	0.225845	-0.34007	-0.45579	-0.38091	-0.47112		0.310169	-0.11166	0.355143	-0.3857	-0.41236	-0.37747	-0.39544		-0.14426	0.060984	0.39471	-0.31623	-0.32254	-0.23465	-0.2399
	76.1	-0.2604	-0.1104	0.469831	-0.21145	-0.2244	-0.05734	-0.2796		-0.31273	-0.16096	0.307627	-0.30892	-0.31161	-0.17311	-0.34159		-0.32439	-0.23189	0.343215	-0.35191	-0.43224	-0.27608	-0.43399		-0.30696	-0.2235	0.223444	-0.34114	-0.45758	-0.3827	-0.47305		0.308155	-0.11598	0.351618	-0.38789	-0.41532	-0.37945	-0.3983		-0.14866	0.056363	0.391298	-0.31933	-0.32652	-0.23881	-0.24384
	76.2	-0.26291	-0.11342	0.467606	-0.21332	-0.22495	-0.05878	-0.28099		-0.31516	-0.16499	0.304334	-0.30994	-0.31208	-0.17426	-0.34303		-0.32688	-0.23408	0.339914	-0.35426	-0.43349	-0.27724	-0.43542		-0.3098	-0.22701	0.221037	-0.34219	-0.45936	-0.38448	-0.47495		0.306127	-0.1203	0.348079	-0.39006	-0.41826	-0.38141	-0.40115		-0.15304	0.051742	0.387869	-0.32241	-0.33047	-0.24295	-0.24777
	76.3	-0.2654	-0.11643	0.465365	-0.21518	-0.22549	-0.06022	-0.28238		-0.31758	-0.16901	0.30103	-0.31094	-0.31254	-0.1754	-0.34445		-0.32934	-0.23625	0.336601	-0.35659	-0.43472	-0.2784	-0.43683		-0.31262	-0.23051	0.218626	-0.34323	-0.46111	-0.38623	-0.47682		0.304085	-0.1246	0.344528	-0.39221	-0.42117	-0.38335	-0.40396		-0.15741	0.047122	0.384423	-0.32547	-0.3344	-0.24708	-0.25168
	76.4	-0.26787	-0.11943	0.463109	-0.21703	-0.22602	-0.06167	-0.28375		-0.31998	-0.17301	0.297715	-0.31193	-0.31298	-0.17654	-0.34584		-0.33178	-0.23842	0.333274	-0.3589	-0.43593	-0.27954	-0.43822		-0.31541	-0.23399	0.216209	-0.34425	-0.46283	-0.38797	-0.47867		0.302028	-0.12889	0.340964	-0.39433	-0.42406	-0.38527	-0.40676		-0.16176	0.042503	0.38096	-0.32851	-0.33831	-0.25119	-0.25557
	76.5	-0.27032	-0.12242	0.460838	-0.21887	-0.22654	-0.06311	-0.2851		-0.32235	-0.177	0.29439	-0.3129	-0.31341	-0.17767	-0.34722		-0.33421	-0.24057	0.329936	-0.36119	-0.43712	-0.28067	-0.43959		-0.31819	-0.23746	0.213788	-0.34526	-0.46453	-0.38969	-0.48049		0.299958	-0.13318	0.337387	-0.39644	-0.42692	-0.38718	-0.40953		-0.16609	0.037885	0.377481	-0.33153	-0.3422	-0.25528	-0.25945
	76.6	-0.27276	-0.12541	0.458551	-0.2207	-0.22705	-0.06456	-0.28645		-0.3247	-0.18098	0.291053	-0.31386	-0.31383	-0.1788	-0.34859		-0.33661	-0.24271	0.326586	-0.36345	-0.43828	-0.2818	-0.44093		-0.32094	-0.24091	0.211361	-0.34625	-0.4662	-0.39139	-0.48228		0.297874	-0.13745	0.333797	-0.39852	-0.42976	-0.38906	-0.41228		-0.1704	0.033269	0.373986	-0.33454	-0.34606	-0.25935	-0.2633
	76.7	-0.27518	-0.12838	0.456249	-0.22252	-0.22755	-0.06601	-0.28778		-0.32704	-0.18494	0.287706	-0.3148	-0.31423	-0.17993	-0.34993		-0.33899	-0.24484	0.323224	-0.36569	-0.43942	-0.28291	-0.44226		-0.32368	-0.24435	0.20893	-0.34723	-0.46785	-0.39307	-0.48405		0.295776	-0.14171	0.330195	-0.40059	-0.43257	-0.39092	-0.415		-0.1747	0.028654	0.370475	-0.33752	-0.34989	-0.2634	-0.26715
	76.8	-0.27757	-0.13135	0.453933	-0.22432	-0.22804	-0.06746	-0.2891		-0.32935	-0.1889	0.284349	-0.31573	-0.31462	-0.18105	-0.35125		-0.34135	-0.24696	0.31985	-0.36791	-0.44054	-0.28401	-0.44356		-0.32639	-0.24778	0.206495	-0.34819	-0.46947	-0.39473	-0.48579		0.293664	-0.14596	0.326581	-0.40263	-0.43535	-0.39277	-0.4177		-0.17898	0.024041	0.366948	-0.34048	-0.35371	-0.26744	-0.27097
	76.9	-0.27995	-0.13431	0.451601	-0.22611	-0.22852	-0.06891	-0.2904		-0.33164	-0.19283	0.280982	-0.31665	-0.31499	-0.18216	-0.35255		-0.34369	-0.24906	0.316464	-0.37011	-0.44164	-0.28509	-0.44484		-0.32908	-0.25119	0.204054	-0.34914	-0.47107	-0.39637	-0.48751		0.291539	-0.15021	0.322955	-0.40465	-0.4381	-0.3946	-0.42037		-0.18324	0.01943	0.363405	-0.34343	-0.35749	-0.27146	-0.27478
	77	-0.28231	-0.13727	0.449254	-0.22789	-0.22899	-0.07036	-0.2917		-0.33391	-0.19676	0.277604	-0.31755	-0.31536	-0.18327	-0.35384		-0.34601	-0.25115	0.313067	-0.37228	-0.44272	-0.28617	-0.4461		-0.33175	-0.25459	0.201609	-0.35007	-0.47264	-0.39799	-0.48919		0.289401	-0.15444	0.319317	-0.40665	-0.44083	-0.3964	-0.42302		-0.18748	0.014822	0.359846	-0.34635	-0.36126	-0.27546	-0.27856
	77.1	-0.28466	-0.14021	0.446893	-0.22966	-0.22945	-0.07181	-0.29298		-0.33616	-0.20067	0.274216	-0.31843	-0.3157	-0.18438	-0.3551		-0.34831	-0.25323	0.309659	-0.37444	-0.44377	-0.28723	-0.44734		-0.33439	-0.25797	0.19916	-0.35098	-0.47419	-0.39959	-0.49086		0.287249	-0.15865	0.315668	-0.40862	-0.44354	-0.39819	-0.42565		-0.19171	0.010217	0.356272	-0.34925	-0.36499	-0.27944	-0.28233
	77.2	-0.28698	-0.14314	0.444516	-0.23142	-0.22991	-0.07326	-0.29425		-0.33839	-0.20456	0.270819	-0.3193	-0.31604	-0.18548	-0.35635		-0.35058	-0.2553	0.306239	-0.37657	-0.4448	-0.28829	-0.44856		-0.33702	-0.26134	0.196706	-0.35189	-0.47571	-0.40117	-0.49249		0.285084	-0.16286	0.312007	-0.41058	-0.44621	-0.39996	-0.42825		-0.19591	0.005615	0.352683	-0.35213	-0.3687	-0.2834	-0.28608
	77.3	-0.28929	-0.14607	0.442125	-0.23316	-0.23035	-0.07472	-0.2955		-0.34059	-0.20844	0.267411	-0.32015	-0.31636	-0.18658	-0.35757		-0.35284	-0.25735	0.302808	-0.37868	-0.44581	-0.28933	-0.44975		-0.33962	-0.26469	0.194248	-0.35277	-0.47721	-0.40273	-0.4941		0.282906	-0.16706	0.308335	-0.41252	-0.44886	-0.4017	-0.43083		-0.2001	0.001016	0.349079	-0.355	-0.37239	-0.28734	-0.28982
	77.4	-0.29157	-0.14898	0.439719	-0.23489	-0.23078	-0.07617	-0.29674		-0.34278	-0.2123	0.263994	-0.32099	-0.31667	-0.18768	-0.35878		-0.35507	-0.25939	0.299366	-0.38076	-0.4468	-0.29036	-0.45092		-0.3422	-0.26802	0.191785	-0.35364	-0.47868	-0.40427	-0.49568		0.280716	-0.17124	0.304652	-0.41443	-0.45148	-0.40343	-0.43338		-0.20427	-0.00358	0.34546	-0.35784	-0.37605	-0.29126	-0.29353
	77.5	-0.29384	-0.15189	0.437299	-0.23661	-0.2312	-0.07763	-0.29797		-0.34494	-0.21615	0.260568	-0.32182	-0.31697	-0.18876	-0.35997		-0.35729	-0.26141	0.295914	-0.38283	-0.44777	-0.29138	-0.45208		-0.34476	-0.27134	0.189318	-0.3545	-0.48013	-0.40579	-0.49724		0.278512	-0.17541	0.300958	-0.41632	-0.45407	-0.40514	-0.43591		-0.20842	-0.00817	0.341827	-0.36066	-0.37969	-0.29516	-0.29722
	77.6	-0.29609	-0.15479	0.434864	-0.23832	-0.23162	-0.07908	-0.29919		-0.34708	-0.21999	0.257132	-0.32263	-0.31725	-0.18985	-0.36113		-0.35948	-0.26343	0.292451	-0.38487	-0.44871	-0.29239	-0.45321		-0.3473	-0.27464	0.186848	-0.35534	-0.48155	-0.4073	-0.49877		0.276296	-0.17957	0.297253	-0.41819	-0.45664	-0.40683	-0.43841		-0.21255	-0.01276	0.338179	-0.36346	-0.38329	-0.29904	-0.3009
	77.7	-0.29832	-0.15767	0.432414	-0.24002	-0.23202	-0.08054	-0.30039		-0.3492	-0.2238	0.253687	-0.32343	-0.31752	-0.19093	-0.36228		-0.36165	-0.26543	0.288977	-0.38688	-0.44963	-0.29339	-0.45432		-0.34981	-0.27793	0.184373	-0.35616	-0.48294	-0.40878	-0.50027		0.274067	-0.18371	0.293539	-0.42004	-0.45918	-0.4085	-0.44089		-0.21666	-0.01734	0.334517	-0.36624	-0.38688	-0.3029	-0.30455
	77.8	-0.30053	-0.16055	0.42995	-0.2417	-0.23241	-0.082	-0.30158		-0.3513	-0.2276	0.250233	-0.32421	-0.31778	-0.192	-0.36341		-0.3638	-0.26741	0.285492	-0.38888	-0.45053	-0.29437	-0.45541		-0.35231	-0.2812	0.181894	-0.35697	-0.48432	-0.41024	-0.50175		0.271826	-0.18785	0.289813	-0.42187	-0.46169	-0.41015	-0.44335		-0.22075	-0.02192	0.330841	-0.369	-0.39043	-0.30675	-0.30819
	77.9	-0.30272	-0.16341	0.427472	-0.24337	-0.2328	-0.08346	-0.30275		-0.35338	-0.23139	0.24677	-0.32497	-0.31802	-0.19307	-0.36452		-0.36593	-0.26938	0.281998	-0.39085	-0.45141	-0.29534	-0.45647		-0.35478	-0.28446	0.179411	-0.35777	-0.48566	-0.41168	-0.5032		0.269573	-0.19197	0.286078	-0.42368	-0.46417	-0.41177	-0.44578		-0.22482	-0.02649	0.327151	-0.37174	-0.39396	-0.31057	-0.3118
	78	-0.30489	-0.16627	0.42498	-0.24503	-0.23317	-0.08491	-0.30392		-0.35544	-0.23515	0.243298	-0.32573	-0.31825	-0.19413	-0.36561		-0.36803	-0.27134	0.278494	-0.39279	-0.45227	-0.2963	-0.45752		-0.35723	-0.2877	0.176924	-0.35855	-0.48698	-0.41311	-0.50462		0.267307	-0.19607	0.282333	-0.42547	-0.46663	-0.41338	-0.44818		-0.22887	-0.03106	0.323447	-0.37445	-0.39747	-0.31436	-0.3154
	78.1	-0.30705	-0.16911	0.422473	-0.24667	-0.23354	-0.08637	-0.30507		-0.35747	-0.2389	0.239817	-0.32646	-0.31847	-0.19519	-0.36668		-0.37012	-0.27329	0.274979	-0.39472	-0.4531	-0.29725	-0.45854		-0.35965	-0.29092	0.174433	-0.35931	-0.48828	-0.41451	-0.50602		0.26503	-0.20016	0.278579	-0.42723	-0.46906	-0.41497	-0.45056		-0.2329	-0.03562	0.31973	-0.37715	-0.40094	-0.31814	-0.31898
	78.2	-0.30918	-0.17195	0.419953	-0.2483	-0.23389	-0.08783	-0.3062		-0.35948	-0.24264	0.236328	-0.32719	-0.31868	-0.19625	-0.36773		-0.37218	-0.27522	0.271455	-0.39662	-0.45391	-0.29819	-0.45955		-0.36205	-0.29412	0.171939	-0.36006	-0.48955	-0.41589	-0.50739		0.26274	-0.20424	0.274815	-0.42898	-0.47146	-0.41654	-0.45291		-0.23691	-0.04018	0.316	-0.37982	-0.40439	-0.3219	-0.32253
	78.3	-0.31129	-0.17477	0.417418	-0.24992	-0.23424	-0.08929	-0.30733		-0.36147	-0.24635	0.232831	-0.32789	-0.31887	-0.1973	-0.36876		-0.37422	-0.27713	0.267921	-0.3985	-0.4547	-0.29912	-0.46053		-0.36443	-0.29731	0.169441	-0.36079	-0.49079	-0.41725	-0.50874		0.260439	-0.2083	0.271041	-0.4307	-0.47383	-0.41809	-0.45524		-0.2409	-0.04473	0.312257	-0.38248	-0.40781	-0.32563	-0.32607
	78.4	-0.31339	-0.17758	0.41487	-0.25153	-0.23457	-0.09075	-0.30844		-0.36344	-0.25005	0.229326	-0.32859	-0.31906	-0.19834	-0.36977		-0.37624	-0.27903	0.264378	-0.40035	-0.45547	-0.30004	-0.46149		-0.36679	-0.30048	0.166939	-0.36151	-0.49201	-0.41859	-0.51005		0.258127	-0.21235	0.267259	-0.4324	-0.47617	-0.41962	-0.45755		-0.24487	-0.04928	0.308501	-0.38511	-0.4112	-0.32934	-0.32958
	78.5	-0.31546	-0.18038	0.412307	-0.25312	-0.2349	-0.0922	-0.30953		-0.36539	-0.25373	0.225812	-0.32927	-0.31923	-0.19938	-0.37076		-0.37824	-0.28092	0.260826	-0.40218	-0.45622	-0.30094	-0.46243		-0.36913	-0.30364	0.164434	-0.36222	-0.4932	-0.41992	-0.51134		0.255803	-0.21638	0.263468	-0.43408	-0.47849	-0.42113	-0.45983		-0.24882	-0.05381	0.304733	-0.38772	-0.41457	-0.33303	-0.33308
	78.6	-0.31752	-0.18317	0.409731	-0.2547	-0.23522	-0.09366	-0.31062		-0.36731	-0.25739	0.222291	-0.32993	-0.31938	-0.20041	-0.37174		-0.38021	-0.2828	0.257264	-0.40399	-0.45694	-0.30183	-0.46335		-0.37144	-0.30677	0.161926	-0.3629	-0.49437	-0.42122	-0.51261		0.253467	-0.2204	0.259669	-0.43574	-0.48078	-0.42262	-0.46208		-0.25274	-0.05835	0.300952	-0.39031	-0.41791	-0.3367	-0.33655
	78.7	-0.31956	-0.18595	0.407141	-0.25627	-0.23552	-0.09512	-0.31169		-0.36921	-0.26103	0.218762	-0.33058	-0.31953	-0.20144	-0.37269		-0.38216	-0.28466	0.253693	-0.40577	-0.45764	-0.30271	-0.46425		-0.37373	-0.30989	0.159414	-0.36358	-0.49551	-0.4225	-0.51385		0.251121	-0.22441	0.255861	-0.43738	-0.48303	-0.42408	-0.46431		-0.25665	-0.06287	0.297159	-0.39288	-0.42122	-0.34035	-0.34
	78.8	-0.32158	-0.18871	0.404538	-0.25782	-0.23582	-0.09658	-0.31274		-0.3711	-0.26466	0.215226	-0.33122	-0.31966	-0.20247	-0.37362		-0.38409	-0.2865	0.250114	-0.40753	-0.45832	-0.30358	-0.46513		-0.37599	-0.31299	0.156899	-0.36424	-0.49663	-0.42376	-0.51506		0.248763	-0.22839	0.252044	-0.43899	-0.48527	-0.42553	-0.46651		-0.26053	-0.06739	0.293354	-0.39542	-0.4245	-0.34397	-0.34343
	78.9	-0.32357	-0.19146	0.401921	-0.25936	-0.23611	-0.09804	-0.31379		-0.37296	-0.26826	0.211683	-0.33184	-0.31978	-0.20349	-0.37453		-0.386	-0.28833	0.246525	-0.40927	-0.45898	-0.30444	-0.46598		-0.37824	-0.31607	0.154381	-0.36488	-0.49772	-0.425	-0.51624		0.246394	-0.23237	0.24822	-0.44059	-0.48747	-0.42696	-0.46869		-0.26439	-0.0719	0.289537	-0.39795	-0.42775	-0.34757	-0.34684
	79	-0.32555	-0.1942	0.39929	-0.26089	-0.23638	-0.09949	-0.31482		-0.37479	-0.27185	0.208132	-0.33244	-0.31989	-0.2045	-0.37543		-0.38789	-0.29015	0.242928	-0.41098	-0.45962	-0.30528	-0.46682		-0.38046	-0.31914	0.15186	-0.36551	-0.49879	-0.42622	-0.5174		0.244015	-0.23632	0.244387	-0.44216	-0.48964	-0.42837	-0.47084		-0.26823	-0.0764	0.285709	-0.40045	-0.43098	-0.35115	-0.35022
	79.1	-0.32751	-0.19693	0.396646	-0.2624	-0.23665	-0.10095	-0.31584		-0.37661	-0.27541	0.204575	-0.33303	-0.31999	-0.20551	-0.3763		-0.38976	-0.29195	0.239323	-0.41267	-0.46023	-0.30612	-0.46763		-0.38265	-0.32218	0.149335	-0.36612	-0.49983	-0.42742	-0.51853		0.241625	-0.24026	0.240547	-0.44372	-0.49179	-0.42976	-0.47296		-0.27204	-0.08089	0.281869	-0.40293	-0.43418	-0.3547	-0.35359
	79.2	-0.32945	-0.19964	0.393989	-0.2639	-0.23691	-0.1024	-0.31684		-0.3784	-0.27896	0.201011	-0.33361	-0.32007	-0.20651	-0.37716		-0.3916	-0.29373	0.235709	-0.41434	-0.46083	-0.30694	-0.46843		-0.38483	-0.32521	0.146808	-0.36672	-0.50085	-0.4286	-0.51964		0.239224	-0.24419	0.2367	-0.44525	-0.4939	-0.43112	-0.47506		-0.27583	-0.08538	0.278019	-0.40539	-0.43734	-0.35823	-0.35693
	79.3	-0.33137	-0.20234	0.391318	-0.26538	-0.23716	-0.10386	-0.31783		-0.38017	-0.28248	0.19744	-0.33418	-0.32014	-0.20751	-0.37799		-0.39342	-0.2955	0.232086	-0.41598	-0.4614	-0.30775	-0.4692		-0.38698	-0.32822	0.144278	-0.3673	-0.50184	-0.42976	-0.52072		0.236814	-0.2481	0.232844	-0.44676	-0.49599	-0.43247	-0.47714		-0.27959	-0.08985	0.274157	-0.40783	-0.44048	-0.36174	-0.36025
	79.4	-0.33327	-0.20503	0.388634	-0.26685	-0.2374	-0.10531	-0.31881		-0.38192	-0.28599	0.193863	-0.33472	-0.3202	-0.2085	-0.37881		-0.39522	-0.29726	0.228456	-0.41759	-0.46195	-0.30854	-0.46996		-0.3891	-0.33121	0.141744	-0.36787	-0.50281	-0.4309	-0.52177		0.234393	-0.25199	0.228982	-0.44824	-0.49805	-0.4338	-0.47919		-0.28334	-0.09432	0.270284	-0.41024	-0.44359	-0.36522	-0.36355
	79.5	-0.33515	-0.20771	0.385937	-0.26831	-0.23763	-0.10677	-0.31977		-0.38365	-0.28948	0.19028	-0.33526	-0.32025	-0.20949	-0.3796		-0.39699	-0.299	0.224817	-0.41919	-0.46248	-0.30933	-0.47069		-0.39121	-0.33418	0.139208	-0.36842	-0.50375	-0.43202	-0.5228		0.231963	-0.25586	0.225113	-0.44971	-0.50008	-0.4351	-0.48121		-0.28706	-0.09878	0.266401	-0.41264	-0.44667	-0.36867	-0.36682
	79.6	-0.33701	-0.21037	0.383227	-0.26975	-0.23785	-0.10822	-0.32072		-0.38535	-0.29294	0.186691	-0.33578	-0.32029	-0.21047	-0.38038		-0.39875	-0.30072	0.221171	-0.42076	-0.46299	-0.3101	-0.4714		-0.39329	-0.33714	0.136669	-0.36895	-0.50467	-0.43312	-0.5238		0.229522	-0.25972	0.221236	-0.45115	-0.50208	-0.43639	-0.4832		-0.29076	-0.10323	0.262508	-0.41501	-0.44972	-0.37211	-0.37008
	79.7	-0.33885	-0.21302	0.380504	-0.27118	-0.23806	-0.10967	-0.32165		-0.38704	-0.29638	0.183096	-0.33628	-0.32031	-0.21145	-0.38114		-0.40048	-0.30243	0.217518	-0.4223	-0.46347	-0.31086	-0.4721		-0.39535	-0.34007	0.134127	-0.36947	-0.50556	-0.4342	-0.52477		0.227073	-0.26355	0.217354	-0.45257	-0.50405	-0.43765	-0.48517		-0.29443	-0.10767	0.258604	-0.41735	-0.45275	-0.37552	-0.3733
	79.8	-0.34066	-0.21565	0.377768	-0.2726	-0.23826	-0.11112	-0.32258		-0.3887	-0.29981	0.179496	-0.33677	-0.32032	-0.21242	-0.38187		-0.40219	-0.30412	0.213856	-0.42382	-0.46394	-0.31161	-0.47277		-0.39738	-0.34298	0.131583	-0.36998	-0.50642	-0.43525	-0.52572		0.224613	-0.26737	0.213464	-0.45397	-0.50599	-0.4389	-0.48711		-0.29808	-0.11209	0.254691	-0.41968	-0.45574	-0.3789	-0.37651
	79.9	-0.34246	-0.21828	0.37502	-0.274	-0.23846	-0.11257	-0.32348		-0.39034	-0.30321	0.17589	-0.33725	-0.32032	-0.21338	-0.38259		-0.40387	-0.3058	0.210187	-0.42532	-0.46438	-0.31235	-0.47342		-0.39939	-0.34588	0.129037	-0.37047	-0.50726	-0.43629	-0.52664		0.222145	-0.27118	0.209568	-0.45535	-0.50791	-0.44012	-0.48903		-0.30171	-0.11651	0.250768	-0.42198	-0.4587	-0.38226	-0.37969
	80	-0.34424	-0.22088	0.372258	-0.27538	-0.23864	-0.11402	-0.32438		-0.39196	-0.30659	0.172279	-0.33771	-0.32031	-0.21434	-0.38329		-0.40554	-0.30746	0.206511	-0.42679	-0.4648	-0.31308	-0.47405		-0.40138	-0.34875	0.126488	-0.37095	-0.50808	-0.43731	-0.52753		0.219668	-0.27496	0.205667	-0.45671	-0.50979	-0.44133	-0.49092		-0.30532	-0.12092	0.246836	-0.42426	-0.46163	-0.38559	-0.38285
	80.1	-0.346	-0.22348	0.369484	-0.27676	-0.23881	-0.11546	-0.32526		-0.39355	-0.30995	0.168663	-0.33816	-0.32029	-0.2153	-0.38397		-0.40718	-0.30911	0.202828	-0.42823	-0.4652	-0.31379	-0.47466		-0.40334	-0.3516	0.123937	-0.37141	-0.50887	-0.4383	-0.5284		0.217181	-0.27873	0.201754	-0.45805	-0.51165	-0.44251	-0.49278		-0.3089	-0.12532	0.242895	-0.42652	-0.46453	-0.3889	-0.38599
	80.2	-0.34774	-0.22606	0.366698	-0.27811	-0.23898	-0.11691	-0.32613		-0.39513	-0.31328	0.165042	-0.3386	-0.32025	-0.21624	-0.38463		-0.4088	-0.31074	0.199138	-0.42966	-0.46558	-0.31449	-0.47525		-0.40528	-0.35444	0.121383	-0.37185	-0.50964	-0.43928	-0.52924		0.214687	-0.28248	0.197834	-0.45936	-0.51348	-0.44368	-0.49462		-0.31245	-0.12971	0.238944	-0.42876	-0.46741	-0.39219	-0.3891
	80.3	-0.34947	-0.22862	0.363899	-0.27946	-0.23913	-0.11835	-0.32698		-0.39668	-0.3166	0.161416	-0.33902	-0.32021	-0.21719	-0.38527		-0.41039	-0.31236	0.19544	-0.43106	-0.46594	-0.31519	-0.47582		-0.4072	-0.35725	0.118828	-0.37228	-0.51039	-0.44023	-0.53006		0.212183	-0.28621	0.193908	-0.46066	-0.51529	-0.44482	-0.49643		-0.31599	-0.13408	0.234985	-0.43097	-0.47025	-0.39544	-0.39219
	80.4	-0.35117	-0.23117	0.361088	-0.28079	-0.23928	-0.11979	-0.32782		-0.39821	-0.31989	0.157787	-0.33942	-0.32015	-0.21812	-0.38589		-0.41197	-0.31395	0.191736	-0.43243	-0.46628	-0.31586	-0.47637		-0.40909	-0.36005	0.116271	-0.3727	-0.51112	-0.44117	-0.53085		0.209671	-0.28993	0.189977	-0.46193	-0.51706	-0.44595	-0.49822		-0.3195	-0.13845	0.231017	-0.43316	-0.47306	-0.39867	-0.39526
	80.5	-0.35285	-0.23371	0.358264	-0.2821	-0.23942	-0.12124	-0.32865		-0.39972	-0.32316	0.154152	-0.33981	-0.32008	-0.21905	-0.38649		-0.41352	-0.31554	0.188026	-0.43378	-0.4666	-0.31653	-0.4769		-0.41096	-0.36282	0.113711	-0.3731	-0.51182	-0.44208	-0.53161		0.207151	-0.29362	0.186041	-0.46319	-0.5188	-0.44705	-0.49998		-0.32298	-0.1428	0.227041	-0.43533	-0.47584	-0.40188	-0.3983
	80.6	-0.35451	-0.23623	0.355429	-0.2834	-0.23955	-0.12267	-0.32946		-0.4012	-0.32641	0.150514	-0.34019	-0.31999	-0.21998	-0.38707		-0.41505	-0.3171	0.184309	-0.4351	-0.46689	-0.31718	-0.47741		-0.41281	-0.36557	0.11115	-0.37348	-0.5125	-0.44297	-0.53234		0.204622	-0.29729	0.182099	-0.46442	-0.52051	-0.44814	-0.50171		-0.32644	-0.14714	0.223057	-0.43748	-0.47859	-0.40506	-0.40131
	80.7	-0.35615	-0.23873	0.352581	-0.28469	-0.23967	-0.12411	-0.33026		-0.40267	-0.32963	0.146872	-0.34056	-0.3199	-0.2209	-0.38763		-0.41656	-0.31865	0.180585	-0.4364	-0.46716	-0.31783	-0.4779		-0.41463	-0.3683	0.108587	-0.37385	-0.51316	-0.44384	-0.53306		0.202086	-0.30095	0.178153	-0.46563	-0.5222	-0.4492	-0.50341		-0.32988	-0.15147	0.219065	-0.4396	-0.48131	-0.40821	-0.4043
	80.8	-0.35777	-0.24122	0.349721	-0.28596	-0.23978	-0.12555	-0.33105		-0.40411	-0.33283	0.143226	-0.34091	-0.31979	-0.22181	-0.38817		-0.41804	-0.32019	0.176855	-0.43768	-0.46742	-0.31846	-0.47837		-0.41643	-0.37101	0.106022	-0.37421	-0.51379	-0.4447	-0.53374		0.199541	-0.30458	0.174203	-0.46682	-0.52386	-0.45024	-0.50509		-0.33329	-0.15579	0.215065	-0.4417	-0.484	-0.41134	-0.40727
	80.9	-0.35937	-0.2437	0.346849	-0.28721	-0.23988	-0.12698	-0.33182		-0.40553	-0.33601	0.139576	-0.34124	-0.31967	-0.22272	-0.3887		-0.4195	-0.32171	0.17312	-0.43893	-0.46765	-0.31908	-0.47882		-0.4182	-0.3737	0.103456	-0.37455	-0.5144	-0.44553	-0.5344		0.196989	-0.30819	0.170247	-0.46798	-0.52548	-0.45126	-0.50674		-0.33667	-0.16009	0.211058	-0.44378	-0.48666	-0.41444	-0.41021
	81	-0.36095	-0.24615	0.343966	-0.28846	-0.23997	-0.12841	-0.33258		-0.40693	-0.33917	0.135923	-0.34156	-0.31954	-0.22362	-0.3892		-0.42094	-0.32321	0.169378	-0.44016	-0.46786	-0.31968	-0.47925		-0.41995	-0.37637	0.100888	-0.37487	-0.51498	-0.44634	-0.53503		0.19443	-0.31179	0.166288	-0.46913	-0.52708	-0.45227	-0.50836		-0.34003	-0.16438	0.207044	-0.44583	-0.48928	-0.41751	-0.41313
	81.1	-0.36251	-0.2486	0.341071	-0.28968	-0.24005	-0.12984	-0.33332		-0.4083	-0.3423	0.132267	-0.34187	-0.3194	-0.22452	-0.38969		-0.42236	-0.32469	0.165631	-0.44136	-0.46805	-0.32028	-0.47966		-0.42168	-0.37902	0.098319	-0.37518	-0.51554	-0.44713	-0.53564		0.191863	-0.31536	0.162324	-0.47025	-0.52865	-0.45325	-0.50995		-0.34337	-0.16866	0.203023	-0.44786	-0.49188	-0.42056	-0.41603
	81.2	-0.36406	-0.25103	0.338164	-0.2909	-0.24012	-0.13126	-0.33405		-0.40966	-0.3454	0.128608	-0.34217	-0.31924	-0.22541	-0.39016		-0.42375	-0.32616	0.161878	-0.44254	-0.46822	-0.32086	-0.48005		-0.42338	-0.38165	0.095748	-0.37548	-0.51607	-0.4479	-0.53622		0.18929	-0.31891	0.158356	-0.47135	-0.53019	-0.45421	-0.51152		-0.34668	-0.17292	0.198995	-0.44987	-0.49445	-0.42358	-0.41889
	81.3	-0.36558	-0.25344	0.335247	-0.29209	-0.24019	-0.13269	-0.33477		-0.41099	-0.34849	0.124946	-0.34245	-0.31908	-0.22629	-0.3906		-0.42513	-0.32761	0.158119	-0.44369	-0.46837	-0.32143	-0.48042		-0.42506	-0.38425	0.093176	-0.37576	-0.51658	-0.44865	-0.53677		0.186709	-0.32244	0.154385	-0.47243	-0.53169	-0.45515	-0.51306		-0.34997	-0.17717	0.19496	-0.45185	-0.49698	-0.42657	-0.42174
	81.4	-0.36708	-0.25583	0.332317	-0.29328	-0.24025	-0.13411	-0.33548		-0.4123	-0.35154	0.121281	-0.34272	-0.3189	-0.22717	-0.39103		-0.42648	-0.32904	0.154356	-0.44482	-0.4685	-0.32199	-0.48077		-0.42672	-0.38683	0.090602	-0.37602	-0.51706	-0.44937	-0.5373		0.184121	-0.32595	0.150409	-0.47349	-0.53317	-0.45606	-0.51457		-0.35323	-0.1814	0.190919	-0.45382	-0.49948	-0.42953	-0.42456
	81.5	-0.36856	-0.25821	0.329377	-0.29444	-0.24029	-0.13553	-0.33617		-0.41359	-0.35458	0.117613	-0.34297	-0.31871	-0.22804	-0.39144		-0.4278	-0.33046	0.150588	-0.44593	-0.46861	-0.32254	-0.4811		-0.42836	-0.38939	0.088028	-0.37627	-0.51752	-0.45008	-0.53781		0.181527	-0.32944	0.146431	-0.47453	-0.53463	-0.45696	-0.51606		-0.35646	-0.18562	0.186872	-0.45576	-0.50195	-0.43247	-0.42735
	81.6	-0.37003	-0.26058	0.326425	-0.2956	-0.24033	-0.13694	-0.33684		-0.41486	-0.35759	0.113943	-0.34321	-0.31851	-0.22891	-0.39183		-0.42911	-0.33186	0.146814	-0.44701	-0.4687	-0.32307	-0.48142		-0.42996	-0.39193	0.085452	-0.37651	-0.51796	-0.45077	-0.53828		0.178927	-0.33291	0.142448	-0.47554	-0.53605	-0.45784	-0.51751		-0.35967	-0.18983	0.182819	-0.45767	-0.50439	-0.43538	-0.43011
	81.7	-0.37147	-0.26292	0.323463	-0.29674	-0.24036	-0.13836	-0.33751		-0.4161	-0.36057	0.110271	-0.34344	-0.31829	-0.22977	-0.3922		-0.43039	-0.33325	0.143036	-0.44806	-0.46877	-0.3236	-0.48171		-0.43155	-0.39445	0.082875	-0.37673	-0.51837	-0.45144	-0.53874		0.17632	-0.33635	0.138463	-0.47654	-0.53744	-0.4587	-0.51894		-0.36285	-0.19402	0.178761	-0.45956	-0.5068	-0.43826	-0.43286
	81.8	-0.37289	-0.26525	0.320489	-0.29786	-0.24038	-0.13977	-0.33816		-0.41733	-0.36353	0.106596	-0.34365	-0.31806	-0.23062	-0.39256		-0.43165	-0.33461	0.139254	-0.4491	-0.46881	-0.32411	-0.48198		-0.43311	-0.39694	0.080298	-0.37694	-0.51876	-0.45208	-0.53916		0.173708	-0.33978	0.134474	-0.47751	-0.53881	-0.45953	-0.52034		-0.36601	-0.19819	0.174697	-0.46143	-0.50918	-0.44111	-0.43557
	81.9	-0.3743	-0.26757	0.317505	-0.29897	-0.24039	-0.14117	-0.33879		-0.41853	-0.36646	0.10292	-0.34385	-0.31783	-0.23147	-0.39289		-0.43289	-0.33597	0.135467	-0.4501	-0.46884	-0.32461	-0.48223		-0.43465	-0.39941	0.07772	-0.37713	-0.51912	-0.45271	-0.53957		0.171089	-0.34318	0.130483	-0.47846	-0.54014	-0.46035	-0.52172		-0.36914	-0.20235	0.170627	-0.46328	-0.51152	-0.44394	-0.43826
	82	-0.37568	-0.26987	0.314509	-0.30006	-0.2404	-0.14258	-0.33942		-0.41971	-0.36937	0.099242	-0.34403	-0.31758	-0.23231	-0.39321		-0.43411	-0.3373	0.131675	-0.45109	-0.46885	-0.32509	-0.48246		-0.43617	-0.40186	0.07514	-0.3773	-0.51946	-0.45332	-0.53994		0.168465	-0.34655	0.126489	-0.47939	-0.54145	-0.46114	-0.52306		-0.37225	-0.2065	0.166553	-0.4651	-0.51383	-0.44674	-0.44093
	82.1	-0.37705	-0.27214	0.311504	-0.30114	-0.24039	-0.14398	-0.34002		-0.42087	-0.37226	0.095562	-0.34421	-0.31731	-0.23314	-0.39351		-0.4353	-0.33861	0.127879	-0.45204	-0.46883	-0.32557	-0.48268		-0.43766	-0.40428	0.072561	-0.37746	-0.51978	-0.4539	-0.54029		0.165835	-0.34991	0.122493	-0.4803	-0.54272	-0.46192	-0.52438		-0.37533	-0.21063	0.162474	-0.4669	-0.51611	-0.4495	-0.44356
	82.2	-0.3784	-0.27441	0.308487	-0.3022	-0.24038	-0.14538	-0.34062		-0.42201	-0.37511	0.091881	-0.34437	-0.31704	-0.23397	-0.39378		-0.43647	-0.33991	0.124079	-0.45298	-0.4688	-0.32603	-0.48287		-0.43913	-0.40669	0.06998	-0.37761	-0.52007	-0.45447	-0.54062		0.1632	-0.35324	0.118494	-0.48119	-0.54397	-0.46267	-0.52567		-0.37838	-0.21474	0.158391	-0.46868	-0.51836	-0.45224	-0.44618
	82.3	-0.37972	-0.27665	0.30546	-0.30325	-0.24035	-0.14677	-0.3412		-0.42312	-0.37794	0.088198	-0.34452	-0.31675	-0.23479	-0.39404		-0.43762	-0.3412	0.120276	-0.45389	-0.46875	-0.32649	-0.48304		-0.44057	-0.40907	0.067399	-0.37774	-0.52034	-0.45501	-0.54092		0.160559	-0.35655	0.114493	-0.48206	-0.54519	-0.46341	-0.52693		-0.38141	-0.21884	0.154303	-0.47043	-0.52058	-0.45495	-0.44876
	82.4	-0.38103	-0.27888	0.302423	-0.30428	-0.24032	-0.14817	-0.34177		-0.42422	-0.38075	0.084515	-0.34465	-0.31646	-0.23561	-0.39429		-0.43875	-0.34246	0.116469	-0.45477	-0.46868	-0.32693	-0.48319		-0.44199	-0.41142	0.064818	-0.37786	-0.52059	-0.45554	-0.5412		0.157914	-0.35984	0.11049	-0.48291	-0.54638	-0.46412	-0.52816		-0.38441	-0.22292	0.150211	-0.47216	-0.52277	-0.45764	-0.45132
	82.5	-0.38232	-0.28109	0.299376	-0.3053	-0.24028	-0.14955	-0.34233		-0.42529	-0.38353	0.080831	-0.34477	-0.31615	-0.23642	-0.39451		-0.43985	-0.34371	0.112658	-0.45563	-0.46858	-0.32735	-0.48333		-0.44339	-0.41376	0.062236	-0.37797	-0.52081	-0.45604	-0.54145		0.155264	-0.3631	0.106485	-0.48373	-0.54754	-0.46481	-0.52937		-0.38738	-0.22698	0.146115	-0.47387	-0.52492	-0.46029	-0.45385
	82.6	-0.38358	-0.28328	0.296319	-0.30631	-0.24023	-0.15094	-0.34287		-0.42634	-0.38628	0.077146	-0.34488	-0.31583	-0.23722	-0.39472		-0.44093	-0.34494	0.108843	-0.45647	-0.46847	-0.32777	-0.48344		-0.44476	-0.41607	0.059655	-0.37806	-0.52101	-0.45653	-0.54168		0.152609	-0.36634	0.102479	-0.48454	-0.54867	-0.46548	-0.53054		-0.39033	-0.23103	0.142016	-0.47555	-0.52704	-0.46292	-0.45636
	82.7	-0.38483	-0.28546	0.293251	-0.30729	-0.24018	-0.15232	-0.3434		-0.42737	-0.38901	0.07346	-0.34497	-0.3155	-0.23802	-0.3949		-0.44199	-0.34615	0.105026	-0.45728	-0.46834	-0.32817	-0.48354		-0.44611	-0.41835	0.057072	-0.37813	-0.52119	-0.45699	-0.54188		0.149949	-0.36955	0.098471	-0.48532	-0.54978	-0.46613	-0.53169		-0.39325	-0.23506	0.137914	-0.47721	-0.52913	-0.46551	-0.45884
	82.8	-0.38606	-0.28761	0.290174	-0.30827	-0.24011	-0.1537	-0.34391		-0.42838	-0.39171	0.069774	-0.34505	-0.31515	-0.23881	-0.39507		-0.44303	-0.34735	0.101205	-0.45807	-0.46819	-0.32857	-0.48361		-0.44744	-0.42061	0.05449	-0.37819	-0.52134	-0.45744	-0.54206		0.147286	-0.37274	0.094462	-0.48608	-0.55085	-0.46677	-0.53281		-0.39614	-0.23907	0.133809	-0.47885	-0.53119	-0.46808	-0.46129
	82.9	-0.38727	-0.28975	0.287087	-0.30922	-0.24004	-0.15507	-0.34442		-0.42937	-0.39438	0.066088	-0.34512	-0.3148	-0.23959	-0.39522		-0.44405	-0.34853	0.097382	-0.45883	-0.46802	-0.32895	-0.48367		-0.44874	-0.42285	0.051907	-0.37824	-0.52147	-0.45786	-0.54221		0.144617	-0.37591	0.090453	-0.48682	-0.5519	-0.46738	-0.53391		-0.399	-0.24306	0.1297	-0.48046	-0.53321	-0.47062	-0.46372
	83	-0.38846	-0.29187	0.28399	-0.31017	-0.23996	-0.15644	-0.34491		-0.43033	-0.39702	0.062402	-0.34518	-0.31443	-0.24037	-0.39536		-0.44505	-0.34969	0.093555	-0.45957	-0.46783	-0.32932	-0.48371		-0.45003	-0.42507	0.049325	-0.37827	-0.52158	-0.45827	-0.54234		0.141946	-0.37905	0.086443	-0.48755	-0.55291	-0.46797	-0.53497		-0.40184	-0.24704	0.125589	-0.48205	-0.5352	-0.47312	-0.46612
	83.1	-0.38963	-0.29398	0.280884	-0.31109	-0.23987	-0.15781	-0.34538		-0.43128	-0.39964	0.058716	-0.34522	-0.31406	-0.24114	-0.39547		-0.44602	-0.35083	0.089726	-0.46029	-0.46762	-0.32967	-0.48372		-0.45128	-0.42726	0.046742	-0.37828	-0.52166	-0.45865	-0.54245		0.13927	-0.38217	0.082432	-0.48825	-0.5539	-0.46854	-0.53601		-0.40466	-0.25099	0.121476	-0.48362	-0.53716	-0.4756	-0.46849
	83.2	-0.39078	-0.29606	0.277769	-0.312	-0.23977	-0.15917	-0.34584		-0.4322	-0.40223	0.055031	-0.34526	-0.31367	-0.2419	-0.39557		-0.44697	-0.35196	0.085895	-0.46098	-0.46739	-0.33002	-0.48372		-0.45252	-0.42943	0.04416	-0.37829	-0.52173	-0.45902	-0.54253		0.136591	-0.38526	0.078421	-0.48893	-0.55486	-0.46908	-0.53702		-0.40744	-0.25493	0.117361	-0.48516	-0.53909	-0.47805	-0.47084
	83.3	-0.39192	-0.29812	0.274645	-0.3129	-0.23966	-0.16053	-0.34629		-0.43311	-0.4048	0.051346	-0.34527	-0.31327	-0.24266	-0.39565		-0.4479	-0.35307	0.082062	-0.46164	-0.46714	-0.33035	-0.4837		-0.45373	-0.43157	0.041578	-0.37828	-0.52176	-0.45937	-0.54259		0.133908	-0.38833	0.074419	-0.48959	-0.55579	-0.46961	-0.538		-0.4102	-0.25885	0.113243	-0.48668	-0.54098	-0.48047	-0.47316
	83.4	-0.39303	-0.30017	0.271512	-0.31378	-0.23955	-0.16188	-0.34673		-0.43399	-0.40734	0.047662	-0.34528	-0.31286	-0.24341	-0.39571		-0.44881	-0.35416	0.078226	-0.46229	-0.46688	-0.33068	-0.48366		-0.45491	-0.43369	0.038996	-0.37825	-0.52178	-0.45969	-0.54262		0.131222	-0.39138	0.070417	-0.49023	-0.55669	-0.47012	-0.53895		-0.41293	-0.26275	0.109124	-0.48818	-0.54285	-0.48286	-0.47545
	83.5	-0.39412	-0.3022	0.268369	-0.31465	-0.23942	-0.16323	-0.34715		-0.43485	-0.40984	0.043979	-0.34527	-0.31245	-0.24415	-0.39576		-0.44969	-0.35523	0.074389	-0.4629	-0.46659	-0.33099	-0.4836		-0.45608	-0.43578	0.036414	-0.37821	-0.52178	-0.46	-0.54263		0.128533	-0.39439	0.066415	-0.49084	-0.55757	-0.47061	-0.53988		-0.41563	-0.26664	0.105004	-0.48965	-0.54468	-0.48522	-0.47771
	83.6	-0.3952	-0.30421	0.265218	-0.3155	-0.23929	-0.16458	-0.34756		-0.43569	-0.41232	0.040298	-0.34525	-0.31202	-0.24489	-0.39578		-0.45056	-0.35629	0.070549	-0.4635	-0.46629	-0.33128	-0.48352		-0.45722	-0.43785	0.033833	-0.37816	-0.52175	-0.46028	-0.54262		0.12584	-0.39739	0.062414	-0.49144	-0.55842	-0.47108	-0.54077		-0.41831	-0.2705	0.100882	-0.4911	-0.54648	-0.48755	-0.47995
	83.7	-0.39625	-0.3062	0.262059	-0.31633	-0.23915	-0.16592	-0.34795		-0.43651	-0.41478	0.036618	-0.34522	-0.31158	-0.24562	-0.39579		-0.4514	-0.35733	0.066709	-0.46407	-0.46596	-0.33157	-0.48342		-0.45834	-0.4399	0.031252	-0.37809	-0.5217	-0.46055	-0.54258		0.123145	-0.40035	0.058414	-0.49202	-0.55923	-0.47153	-0.54164		-0.42096	-0.27434	0.09676	-0.49253	-0.54824	-0.48985	-0.48216
	83.8	-0.39729	-0.30817	0.258891	-0.31715	-0.23901	-0.16726	-0.34833		-0.43731	-0.4172	0.032939	-0.34518	-0.31113	-0.24634	-0.39579		-0.45222	-0.35835	0.062866	-0.46462	-0.46562	-0.33185	-0.48331		-0.45943	-0.44192	0.028672	-0.37799	-0.52162	-0.4608	-0.54252		0.120447	-0.4033	0.054415	-0.49258	-0.56002	-0.47195	-0.54248		-0.42358	-0.27817	0.092637	-0.49393	-0.54998	-0.49211	-0.48434
	83.9	-0.39831	-0.31012	0.255715	-0.31795	-0.23885	-0.16859	-0.3487		-0.43809	-0.4196	0.029262	-0.34512	-0.31067	-0.24706	-0.39576		-0.45302	-0.35936	0.059022	-0.46514	-0.46526	-0.33211	-0.48317		-0.46051	-0.44392	0.026093	-0.37787	-0.52153	-0.46103	-0.54243		0.117747	-0.40621	0.050417	-0.49311	-0.56078	-0.47236	-0.5433		-0.42617	-0.28197	0.088513	-0.49531	-0.55168	-0.49435	-0.48649
	84	-0.39931	-0.31205	0.252531	-0.31874	-0.23869	-0.16992	-0.34906		-0.43884	-0.42197	0.025588	-0.34505	-0.3102	-0.24777	-0.39572		-0.4538	-0.36035	0.055178	-0.46564	-0.46488	-0.33236	-0.48302		-0.46156	-0.44589	0.023515	-0.37774	-0.52141	-0.46124	-0.54233		0.115044	-0.4091	0.04642	-0.49363	-0.56152	-0.47275	-0.54408		-0.42874	-0.28575	0.084389	-0.49667	-0.55335	-0.49656	-0.48862
	84.1	-0.40029	-0.31396	0.249338	-0.31952	-0.23852	-0.17124	-0.3494		-0.43958	-0.42431	0.021915	-0.34497	-0.30972	-0.24847	-0.39566		-0.45456	-0.36132	0.051332	-0.46611	-0.46449	-0.3326	-0.48285		-0.46259	-0.44783	0.020937	-0.3776	-0.52128	-0.46143	-0.5422		0.112339	-0.41197	0.042426	-0.49413	-0.56222	-0.47312	-0.54484		-0.43128	-0.28951	0.080266	-0.498	-0.55498	-0.49874	-0.49072
	84.2	-0.40125	-0.31585	0.246138	-0.32027	-0.23834	-0.17256	-0.34973		-0.4403	-0.42662	0.018245	-0.34488	-0.30923	-0.24917	-0.39558		-0.4553	-0.36227	0.047486	-0.46657	-0.46407	-0.33283	-0.48266		-0.46359	-0.44976	0.01836	-0.37744	-0.52112	-0.4616	-0.54204		0.109632	-0.4148	0.038433	-0.4946	-0.5629	-0.47347	-0.54557		-0.43379	-0.29326	0.076142	-0.49931	-0.55659	-0.50089	-0.49279
	84.3	-0.40219	-0.31773	0.24293	-0.32102	-0.23815	-0.17387	-0.35005		-0.44099	-0.42891	0.014577	-0.34478	-0.30873	-0.24986	-0.39549		-0.45602	-0.3632	0.043638	-0.46699	-0.46364	-0.33305	-0.48245		-0.46457	-0.45165	0.015784	-0.37727	-0.52093	-0.46175	-0.54187		0.106923	-0.41762	0.034443	-0.49506	-0.56355	-0.47379	-0.54628		-0.43627	-0.29698	0.07202	-0.5006	-0.55816	-0.503	-0.49484
	84.4	-0.40312	-0.31958	0.239715	-0.32174	-0.23796	-0.17518	-0.35035		-0.44167	-0.43116	0.010912	-0.34466	-0.30822	-0.25054	-0.39538		-0.45671	-0.36412	0.039791	-0.4674	-0.46319	-0.33326	-0.48222		-0.46553	-0.45353	0.01321	-0.37708	-0.52073	-0.46188	-0.54167		0.104212	-0.4204	0.030455	-0.4955	-0.56417	-0.4741	-0.54695		-0.43873	-0.30068	0.067898	-0.50186	-0.5597	-0.50509	-0.49685
	84.5	-0.40402	-0.32142	0.236493	-0.32246	-0.23776	-0.17648	-0.35064		-0.44233	-0.43339	0.00725	-0.34453	-0.3077	-0.25121	-0.39525		-0.45739	-0.36502	0.035943	-0.46778	-0.46272	-0.33345	-0.48197		-0.46647	-0.45537	0.010636	-0.37688	-0.52051	-0.46199	-0.54145		0.101499	-0.42316	0.026471	-0.49591	-0.56476	-0.47439	-0.5476		-0.44116	-0.30436	0.063776	-0.50311	-0.56121	-0.50714	-0.49884
	84.6	-0.40491	-0.32323	0.233263	-0.32315	-0.23755	-0.17778	-0.35092		-0.44296	-0.43559	0.003591	-0.34439	-0.30718	-0.25188	-0.39511		-0.45804	-0.3659	0.032096	-0.46814	-0.46224	-0.33363	-0.48171		-0.46738	-0.4572	0.008064	-0.37667	-0.52026	-0.46209	-0.5412		0.098785	-0.42589	0.022489	-0.49631	-0.56533	-0.47466	-0.54822		-0.44356	-0.30801	0.059656	-0.50432	-0.56268	-0.50917	-0.5008
	84.7	-0.40578	-0.32502	0.230026	-0.32383	-0.23733	-0.17907	-0.35118		-0.44358	-0.43776	-6.4e-05	-0.34424	-0.30664	-0.25254	-0.39495		-0.45867	-0.36677	0.028248	-0.46847	-0.46174	-0.3338	-0.48142		-0.46828	-0.45899	0.005493	-0.37644	-0.51999	-0.46216	-0.54093		0.09607	-0.42859	0.01851	-0.49669	-0.56587	-0.47491	-0.54882		-0.44593	-0.31165	0.055538	-0.50552	-0.56413	-0.51116	-0.50273
	84.8	-0.40663	-0.3268	0.226782	-0.3245	-0.23711	-0.18036	-0.35143		-0.44417	-0.4399	-0.00372	-0.34408	-0.30609	-0.25319	-0.39478		-0.45928	-0.36762	0.024401	-0.46878	-0.46121	-0.33396	-0.48112		-0.46915	-0.46076	0.002923	-0.3762	-0.51971	-0.46222	-0.54064		0.093353	-0.43127	0.014535	-0.49704	-0.56638	-0.47514	-0.54939		-0.44827	-0.31526	0.05142	-0.50669	-0.56554	-0.51313	-0.50464
	84.9	-0.40746	-0.32855	0.223531	-0.32515	-0.23688	-0.18164	-0.35167		-0.44475	-0.44201	-0.00736	-0.3439	-0.30554	-0.25384	-0.39458		-0.45988	-0.36845	0.020555	-0.46907	-0.46068	-0.33411	-0.48081		-0.46999	-0.46251	0.000355	-0.37595	-0.5194	-0.46225	-0.54033		0.090636	-0.43392	0.010564	-0.49738	-0.56686	-0.47535	-0.54993		-0.45059	-0.31885	0.047305	-0.50784	-0.56692	-0.51506	-0.50652
	85	-0.40827	-0.33029	0.220273	-0.32578	-0.23664	-0.18292	-0.35189		-0.4453	-0.4441	-0.01101	-0.34372	-0.30498	-0.25448	-0.39438		-0.46045	-0.36926	0.016709	-0.46933	-0.46012	-0.33425	-0.48047		-0.47082	-0.46423	-0.00221	-0.37569	-0.51907	-0.46227	-0.54		0.087917	-0.43654	0.006597	-0.4977	-0.56732	-0.47554	-0.55044		-0.45288	-0.32242	0.043192	-0.50897	-0.56826	-0.51696	-0.50836
	85.1	-0.40906	-0.332	0.217009	-0.3264	-0.2364	-0.18419	-0.35211		-0.44584	-0.44615	-0.01465	-0.34352	-0.3044	-0.25511	-0.39415		-0.461	-0.37006	0.012864	-0.46958	-0.45955	-0.33438	-0.48012		-0.47162	-0.46593	-0.00478	-0.37541	-0.51872	-0.46227	-0.53964		0.085198	-0.43914	0.002634	-0.49799	-0.56774	-0.47571	-0.55093		-0.45514	-0.32597	0.039081	-0.51007	-0.56958	-0.51883	-0.51019
	85.2	-0.40984	-0.33369	0.213739	-0.32701	-0.23614	-0.18546	-0.3523		-0.44635	-0.44817	-0.01829	-0.34331	-0.30382	-0.25574	-0.39391		-0.46153	-0.37084	0.00902	-0.4698	-0.45896	-0.33449	-0.47974		-0.4724	-0.4676	-0.00734	-0.37511	-0.51835	-0.46225	-0.53927		0.082478	-0.44171	-0.00132	-0.49827	-0.56814	-0.47586	-0.55139		-0.45737	-0.32949	0.034973	-0.51115	-0.57086	-0.52067	-0.51198
	85.3	-0.41059	-0.33537	0.210462	-0.3276	-0.23588	-0.18672	-0.35249		-0.44685	-0.45017	-0.02192	-0.34309	-0.30323	-0.25635	-0.39366		-0.46204	-0.3716	0.005177	-0.46999	-0.45835	-0.33459	-0.47935		-0.47316	-0.46924	-0.0099	-0.37481	-0.51795	-0.46221	-0.53887		0.079758	-0.44424	-0.00528	-0.49853	-0.56852	-0.47599	-0.55182		-0.45958	-0.33299	0.030868	-0.5122	-0.57211	-0.52248	-0.51374
	85.4	-0.41133	-0.33702	0.207179	-0.32817	-0.23562	-0.18797	-0.35266		-0.44733	-0.45214	-0.02554	-0.34286	-0.30263	-0.25696	-0.39338		-0.46253	-0.37234	0.001336	-0.47016	-0.45773	-0.33469	-0.47895		-0.4739	-0.47086	-0.01246	-0.37449	-0.51754	-0.46216	-0.53845		0.077038	-0.44676	-0.00923	-0.49877	-0.56886	-0.4761	-0.55223		-0.46176	-0.33647	0.026765	-0.51324	-0.57333	-0.52426	-0.51548
	85.5	-0.41205	-0.33865	0.20389	-0.32873	-0.23534	-0.18922	-0.35282		-0.44779	-0.45407	-0.02916	-0.34261	-0.30202	-0.25757	-0.3931		-0.463	-0.37307	-0.0025	-0.47032	-0.45708	-0.33477	-0.47852		-0.47462	-0.47245	-0.01502	-0.37416	-0.51711	-0.46208	-0.53801		0.074317	-0.44924	-0.01317	-0.49898	-0.56918	-0.47619	-0.55261		-0.4639	-0.33992	0.022666	-0.51425	-0.57452	-0.52601	-0.51719
	85.6	-0.41275	-0.34026	0.200595	-0.32927	-0.23506	-0.19047	-0.35297		-0.44822	-0.45598	-0.03278	-0.34236	-0.3014	-0.25816	-0.39279		-0.46345	-0.37378	-0.00634	-0.47044	-0.45643	-0.33484	-0.47808		-0.47531	-0.47402	-0.01758	-0.37381	-0.51666	-0.46199	-0.53754		0.071596	-0.4517	-0.01711	-0.49918	-0.56948	-0.47626	-0.55297		-0.46603	-0.34336	0.018571	-0.51524	-0.57567	-0.52773	-0.51887
	85.7	-0.41343	-0.34186	0.197295	-0.3298	-0.23477	-0.1917	-0.3531		-0.44864	-0.45786	-0.03639	-0.34209	-0.30078	-0.25875	-0.39247		-0.46388	-0.37447	-0.01018	-0.47055	-0.45575	-0.33489	-0.47762		-0.47599	-0.47556	-0.02013	-0.37345	-0.51619	-0.46188	-0.53706		0.068875	-0.45412	-0.02104	-0.49936	-0.56974	-0.47632	-0.5533		-0.46812	-0.34676	0.014479	-0.5162	-0.5768	-0.52941	-0.52052
	85.8	-0.4141	-0.34343	0.19399	-0.33031	-0.23448	-0.19293	-0.35322		-0.44904	-0.45971	-0.03999	-0.34181	-0.30014	-0.25933	-0.39214		-0.46429	-0.37515	-0.01401	-0.47063	-0.45506	-0.33494	-0.47714		-0.47664	-0.47708	-0.02268	-0.37308	-0.5157	-0.46175	-0.53655		0.066152	-0.45652	-0.02497	-0.49952	-0.56998	-0.47635	-0.5536		-0.47019	-0.35015	0.010391	-0.51714	-0.57789	-0.53106	-0.52214
	85.9	-0.41474	-0.34498	0.190678	-0.33081	-0.23418	-0.19416	-0.35333		-0.44943	-0.46153	-0.04359	-0.34153	-0.2995	-0.25991	-0.39179		-0.46469	-0.3758	-0.01784	-0.47069	-0.45435	-0.33498	-0.47665		-0.47727	-0.47856	-0.02523	-0.3727	-0.51519	-0.4616	-0.53603		0.06343	-0.45889	-0.02889	-0.49966	-0.57019	-0.47637	-0.55388		-0.47222	-0.35351	0.006307	-0.51806	-0.57895	-0.53269	-0.52374
	86	-0.41537	-0.3465	0.187362	-0.33129	-0.23387	-0.19538	-0.35343		-0.44979	-0.46332	-0.04719	-0.34123	-0.29885	-0.26047	-0.39142		-0.46506	-0.37645	-0.02167	-0.47073	-0.45363	-0.33501	-0.47614		-0.47788	-0.48003	-0.02778	-0.3723	-0.51466	-0.46144	-0.53548		0.060708	-0.46124	-0.0328	-0.49979	-0.57038	-0.47637	-0.55413		-0.47423	-0.35684	0.002227	-0.51896	-0.57997	-0.53428	-0.5253
	86.1	-0.41598	-0.34801	0.184041	-0.33176	-0.23355	-0.19659	-0.35351		-0.45013	-0.46508	-0.05077	-0.34092	-0.29819	-0.26103	-0.39104		-0.46541	-0.37707	-0.02549	-0.47075	-0.45289	-0.33502	-0.47562		-0.47847	-0.48147	-0.03032	-0.37189	-0.51411	-0.46125	-0.53491		0.057988	-0.46355	-0.03671	-0.49989	-0.57053	-0.47634	-0.55436		-0.47621	-0.36015	-0.00185	-0.51984	-0.58097	-0.53584	-0.52684
	86.2	-0.41657	-0.3495	0.180714	-0.33221	-0.23323	-0.1978	-0.35358		-0.45046	-0.46682	-0.05435	-0.3406	-0.29753	-0.26158	-0.39065		-0.46574	-0.37767	-0.02931	-0.47074	-0.45213	-0.33502	-0.47507		-0.47903	-0.48288	-0.03286	-0.37147	-0.51354	-0.46105	-0.53433		0.055268	-0.46584	-0.04061	-0.49997	-0.57067	-0.4763	-0.55456		-0.47817	-0.36344	-0.00592	-0.52069	-0.58193	-0.53737	-0.52835
	86.3	-0.41715	-0.35097	0.177384	-0.33265	-0.2329	-0.199	-0.35364		-0.45076	-0.46852	-0.05792	-0.34026	-0.29686	-0.26213	-0.39024		-0.46606	-0.37826	-0.03313	-0.47071	-0.45136	-0.33502	-0.47451		-0.47958	-0.48426	-0.0354	-0.37103	-0.51295	-0.46083	-0.53372		0.05255	-0.46809	-0.0445	-0.50003	-0.57077	-0.47624	-0.55474		-0.4801	-0.3667	-0.00998	-0.52152	-0.58287	-0.53887	-0.52983
	86.4	-0.4177	-0.35241	0.174048	-0.33307	-0.23257	-0.20019	-0.35368		-0.45105	-0.47019	-0.06149	-0.33992	-0.29618	-0.26266	-0.38981		-0.46635	-0.37884	-0.03695	-0.47066	-0.45058	-0.335	-0.47394		-0.4801	-0.48562	-0.03794	-0.37058	-0.51234	-0.4606	-0.53309		0.049833	-0.47032	-0.04839	-0.50008	-0.57085	-0.47616	-0.55489		-0.48199	-0.36994	-0.01404	-0.52232	-0.58377	-0.54034	-0.53129
	86.5	-0.41824	-0.35384	0.170708	-0.33348	-0.23222	-0.20138	-0.35372		-0.45132	-0.47184	-0.06505	-0.33957	-0.29549	-0.26319	-0.38937		-0.46663	-0.37939	-0.04076	-0.47059	-0.44977	-0.33497	-0.47335		-0.48061	-0.48696	-0.04047	-0.37012	-0.51172	-0.46034	-0.53244		0.047118	-0.47252	-0.05227	-0.5001	-0.5709	-0.47606	-0.55502		-0.48386	-0.37315	-0.0181	-0.5231	-0.58464	-0.54177	-0.53271
	86.6	-0.41876	-0.35524	0.167364	-0.33387	-0.23188	-0.20256	-0.35374		-0.45157	-0.47345	-0.0686	-0.33921	-0.2948	-0.26372	-0.38892		-0.46688	-0.37993	-0.04457	-0.4705	-0.44895	-0.33493	-0.47274		-0.48109	-0.48826	-0.043	-0.36965	-0.51107	-0.46007	-0.53177		0.044405	-0.47469	-0.05614	-0.50011	-0.57093	-0.47595	-0.55512		-0.48571	-0.37634	-0.02214	-0.52387	-0.58548	-0.54318	-0.53411
	86.7	-0.41926	-0.35662	0.164016	-0.33425	-0.23152	-0.20374	-0.35375		-0.45181	-0.47504	-0.07214	-0.33883	-0.2941	-0.26423	-0.38845		-0.46712	-0.38045	-0.04837	-0.47038	-0.44812	-0.33488	-0.47212		-0.48155	-0.48955	-0.04553	-0.36916	-0.51041	-0.45978	-0.53108		0.041693	-0.47683	-0.06	-0.5001	-0.57093	-0.47581	-0.5552		-0.48752	-0.3795	-0.02619	-0.5246	-0.58629	-0.54455	-0.53548
	86.8	-0.41975	-0.35798	0.160664	-0.33461	-0.23116	-0.20491	-0.35374		-0.45202	-0.47659	-0.07568	-0.33845	-0.29339	-0.26474	-0.38797		-0.46734	-0.38095	-0.05217	-0.47025	-0.44727	-0.33482	-0.47148		-0.48199	-0.4908	-0.04806	-0.36866	-0.50973	-0.45947	-0.53038		0.038984	-0.47894	-0.06386	-0.50006	-0.5709	-0.47566	-0.55525		-0.48931	-0.38264	-0.03022	-0.52532	-0.58707	-0.54589	-0.53682
	86.9	-0.42021	-0.35932	0.157308	-0.33496	-0.23079	-0.20607	-0.35373		-0.45222	-0.47812	-0.07921	-0.33805	-0.29267	-0.26524	-0.38747		-0.46754	-0.38144	-0.05597	-0.47009	-0.44641	-0.33475	-0.47082		-0.48242	-0.49203	-0.05058	-0.36815	-0.50903	-0.45915	-0.52965		0.036276	-0.48103	-0.06771	-0.50001	-0.57085	-0.47549	-0.55527		-0.49107	-0.38575	-0.03425	-0.52601	-0.58781	-0.54721	-0.53813
	87	-0.42066	-0.36064	0.153949	-0.33529	-0.23042	-0.20722	-0.3537		-0.4524	-0.47962	-0.08273	-0.33765	-0.29194	-0.26573	-0.38696		-0.46772	-0.38191	-0.05976	-0.46991	-0.44553	-0.33467	-0.47015		-0.48282	-0.49323	-0.05308	-0.36763	-0.50831	-0.45881	-0.5289		0.033572	-0.48308	-0.07155	-0.49994	-0.57078	-0.4753	-0.55528		-0.4928	-0.38884	-0.03828	-0.52668	-0.58853	-0.54849	-0.53942
	87.1	-0.4211	-0.36194	0.150586	-0.33561	-0.23004	-0.20837	-0.35366		-0.45256	-0.48108	-0.08624	-0.33723	-0.29121	-0.26622	-0.38643		-0.46788	-0.38236	-0.06354	-0.46971	-0.44463	-0.33458	-0.46947		-0.4832	-0.49441	-0.05558	-0.3671	-0.50757	-0.45845	-0.52814		0.03087	-0.48511	-0.07538	-0.49985	-0.57067	-0.47509	-0.55526		-0.49451	-0.3919	-0.04229	-0.52733	-0.58922	-0.54974	-0.54067
	87.2	-0.42151	-0.36322	0.147221	-0.33591	-0.22966	-0.20951	-0.35361		-0.4527	-0.48252	-0.08974	-0.33681	-0.29046	-0.2667	-0.38589		-0.46802	-0.38279	-0.06732	-0.46949	-0.44372	-0.33448	-0.46877		-0.48356	-0.49556	-0.05808	-0.36655	-0.50682	-0.45808	-0.52735		0.02817	-0.4871	-0.0792	-0.49975	-0.57054	-0.47486	-0.55521		-0.49619	-0.39493	-0.0463	-0.52796	-0.58987	-0.55096	-0.5419
	87.3	-0.42191	-0.36448	0.143852	-0.3362	-0.22927	-0.21064	-0.35355		-0.45283	-0.48393	-0.09323	-0.33637	-0.28971	-0.26717	-0.38534		-0.46815	-0.38321	-0.0711	-0.46925	-0.4428	-0.33437	-0.46805		-0.4839	-0.49669	-0.06058	-0.36599	-0.50605	-0.45768	-0.52655		0.025474	-0.48907	-0.08301	-0.49962	-0.57039	-0.47462	-0.55514		-0.49784	-0.39794	-0.0503	-0.52856	-0.5905	-0.55215	-0.5431
	87.4	-0.42229	-0.36571	0.140481	-0.33647	-0.22887	-0.21177	-0.35347		-0.45294	-0.48531	-0.09672	-0.33593	-0.28896	-0.26763	-0.38477		-0.46826	-0.38361	-0.07487	-0.46898	-0.44186	-0.33425	-0.46732		-0.48422	-0.49779	-0.06307	-0.36542	-0.50526	-0.45728	-0.52573		0.02278	-0.49101	-0.08681	-0.49948	-0.57021	-0.47436	-0.55505		-0.49946	-0.40092	-0.0543	-0.52914	-0.59109	-0.5533	-0.54427
	87.5	-0.42265	-0.36693	0.137107	-0.33673	-0.22847	-0.21289	-0.35338		-0.45303	-0.48666	-0.1002	-0.33547	-0.28819	-0.26809	-0.38419		-0.46835	-0.384	-0.07863	-0.4687	-0.44091	-0.33411	-0.46658		-0.48452	-0.49886	-0.06555	-0.36484	-0.50445	-0.45685	-0.52489		0.020089	-0.49292	-0.09061	-0.49931	-0.57001	-0.47408	-0.55493		-0.50106	-0.40388	-0.05829	-0.5297	-0.59165	-0.55443	-0.54541
	87.6	-0.423	-0.36812	0.13373	-0.33698	-0.22806	-0.214	-0.35329		-0.45311	-0.48798	-0.10366	-0.33501	-0.28742	-0.26853	-0.3836		-0.46842	-0.38436	-0.08239	-0.46839	-0.43994	-0.33397	-0.46582		-0.4848	-0.49991	-0.06804	-0.36424	-0.50363	-0.45641	-0.52403		0.017402	-0.4948	-0.09439	-0.49913	-0.56978	-0.47378	-0.55479		-0.50263	-0.40681	-0.06226	-0.53023	-0.59219	-0.55553	-0.54653
	87.7	-0.42333	-0.36929	0.130351	-0.33721	-0.22765	-0.21511	-0.35318		-0.45317	-0.48927	-0.10712	-0.33453	-0.28664	-0.26897	-0.38299		-0.46847	-0.38472	-0.08614	-0.46806	-0.43896	-0.33382	-0.46504		-0.48506	-0.50093	-0.07052	-0.36363	-0.50278	-0.45595	-0.52315		0.014718	-0.49664	-0.09817	-0.49893	-0.56953	-0.47346	-0.55462		-0.50417	-0.40971	-0.06624	-0.53075	-0.59269	-0.55659	-0.54762
	87.8	-0.42364	-0.37044	0.126971	-0.33742	-0.22723	-0.2162	-0.35305		-0.45321	-0.49053	-0.11057	-0.33405	-0.28585	-0.26941	-0.38237		-0.46851	-0.38505	-0.08989	-0.46772	-0.43796	-0.33366	-0.46425		-0.48531	-0.50192	-0.07299	-0.36302	-0.50193	-0.45548	-0.52226		0.012038	-0.49846	-0.10193	-0.49871	-0.56925	-0.47313	-0.55443		-0.50568	-0.41259	-0.0702	-0.53124	-0.59317	-0.55763	-0.54867
	87.9	-0.42394	-0.37157	0.123588	-0.33762	-0.22681	-0.21729	-0.35292		-0.45323	-0.49177	-0.114	-0.33356	-0.28506	-0.26983	-0.38173		-0.46852	-0.38537	-0.09363	-0.46735	-0.43695	-0.33348	-0.46345		-0.48553	-0.50289	-0.07546	-0.36239	-0.50105	-0.45499	-0.52134		0.009361	-0.50026	-0.10569	-0.49848	-0.56894	-0.47278	-0.55422		-0.50717	-0.41544	-0.07415	-0.5317	-0.59361	-0.55863	-0.5497
	88	-0.42422	-0.37268	0.120203	-0.33781	-0.22638	-0.21838	-0.35277		-0.45324	-0.49297	-0.11743	-0.33305	-0.28426	-0.27025	-0.38109		-0.46852	-0.38567	-0.09736	-0.46696	-0.43593	-0.3333	-0.46264		-0.48573	-0.50383	-0.07793	-0.36174	-0.50016	-0.45448	-0.52041		0.006688	-0.50202	-0.10943	-0.49822	-0.56862	-0.47241	-0.55399		-0.50863	-0.41826	-0.0781	-0.53215	-0.59402	-0.5596	-0.55071
	88.1	-0.42448	-0.37377	0.116817	-0.33798	-0.22595	-0.21945	-0.35262		-0.45323	-0.49414	-0.12085	-0.33254	-0.28345	-0.27066	-0.38043		-0.46851	-0.38595	-0.10108	-0.46656	-0.43489	-0.33311	-0.46181		-0.48591	-0.50475	-0.08039	-0.36109	-0.49925	-0.45396	-0.51947		0.004019	-0.50375	-0.11317	-0.49795	-0.56827	-0.47202	-0.55373		-0.51006	-0.42106	-0.08204	-0.53258	-0.59441	-0.56055	-0.55168
	88.2	-0.42473	-0.37483	0.11343	-0.33814	-0.22551	-0.22052	-0.35245		-0.4532	-0.49529	-0.12426	-0.33202	-0.28263	-0.27107	-0.37975		-0.46847	-0.38622	-0.1048	-0.46613	-0.43384	-0.33291	-0.46096		-0.48608	-0.50564	-0.08284	-0.36043	-0.49832	-0.45342	-0.5185		0.001354	-0.50545	-0.11689	-0.49766	-0.56789	-0.47162	-0.55345		-0.51147	-0.42383	-0.08596	-0.53298	-0.59476	-0.56146	-0.55263
	88.3	-0.42496	-0.37588	0.110041	-0.33828	-0.22506	-0.22158	-0.35227		-0.45316	-0.49641	-0.12765	-0.33148	-0.28181	-0.27146	-0.37907		-0.46842	-0.38647	-0.10851	-0.46568	-0.43278	-0.3327	-0.4601		-0.48623	-0.50651	-0.0853	-0.35975	-0.49738	-0.45286	-0.51752		-0.00131	-0.50712	-0.1206	-0.49735	-0.56749	-0.4712	-0.55314		-0.51285	-0.42657	-0.08988	-0.53336	-0.59509	-0.56234	-0.55355
	88.4	-0.42517	-0.3769	0.106651	-0.33841	-0.22461	-0.22263	-0.35208		-0.4531	-0.49749	-0.13104	-0.33094	-0.28098	-0.27185	-0.37837		-0.46835	-0.3867	-0.11222	-0.46521	-0.4317	-0.33248	-0.45923		-0.48635	-0.50735	-0.08774	-0.35906	-0.49642	-0.45229	-0.51652		-0.00396	-0.50877	-0.12431	-0.49702	-0.56707	-0.47076	-0.55281		-0.5142	-0.42929	-0.09379	-0.53372	-0.59539	-0.56319	-0.55444
	88.5	-0.42537	-0.37791	0.103261	-0.33853	-0.22416	-0.22368	-0.35188		-0.45303	-0.49855	-0.13441	-0.33039	-0.28015	-0.27223	-0.37766		-0.46826	-0.38692	-0.11591	-0.46473	-0.43061	-0.33224	-0.45835		-0.48646	-0.50816	-0.09018	-0.35836	-0.49545	-0.45171	-0.5155		-0.00661	-0.51038	-0.128	-0.49668	-0.56662	-0.47031	-0.55246		-0.51553	-0.43198	-0.09769	-0.53405	-0.59565	-0.56402	-0.5553
[truncated: 115 more rows]
[truncated: 28 more columns]

## Sheet: d
	DATA
	Binned Frequency Hz (X)	Light OFF								6 Hz stim								7 Hz stim								8 Hz stim								9 Hz stim								10 Hz stim
[truncated: 63 more rows]
[truncated: 28 more columns]

## Sheet: e
	DATA
		breaths per stim
[truncated: 14 more rows]

## Sheet: f
	DATA
[truncated: 15 more rows]

## Sheet: g
	DATA
[truncated: 15 more rows]

## Sheet: S8 (b)
	DATA
[truncated: 22 more rows]
