# Supplementary material for: Parabrachial tachykinin1-expressing neurons involved in state-dependent breathing control
Source: Nat Commun. 2023 Feb 21;14:963. doi: 10.1038/s41467-023-36603-z (PMC9944916; doi:10.1038/s41467-023-36603-z)
Supplement: Supplementary file 4 — Source Data [file 41467_2023_36603_MOESM4_ESM.zip › Source Data Fig6 FigS10, S11, S12.xlsx]

## Sheet: d
	DATA																			DATA (replicate means)							STATISTICS
	Binned Frequency Hz (X)	Light OFF						Light ON vIRt						Light ON CeA							Frequency (Hz)						vIRt ON vs. OFF			CeA ON vs. OFF			vIRt ON vs. CeA ON
		Probability Density						Probability Density						Probability Density						Condition	replicate 1	replicate 2	replicate 3	replicate 4	replicate 5		Wilcoxon matched-pairs signed rank test			Wilcoxon matched-pairs signed rank test			Mann Whitney test
		replicate 1	replicate 2	replicate 3	replicate 4	replicate 5		replicate 1	replicate 2	replicate 3	replicate 4	replicate 5		replicate 1	replicate 2	replicate 3	replicate 4	replicate 5		OFF vIRt	4.186	5.488	5.749	4.204	5.19		P value	0.0625		P value	0.25		P value	0.0635
	0	0	0	0	0	0		0	0	0	0	0		0	0	0		0		ON vIRt	7.647	8.065	9.239	8.098	7.383		Exact or approximate P value?	Exact		Exact or approximate P value?	Exact		Exact or approximate P value?	Exact
	0.25	0	0	0	0	0		0	0	0	0	0		0	0	0		0		OFF CeA	4.272	6.043	5.186		5.336		P value summary	ns		P value summary	ns		P value summary	ns
	0.5	0	0	0	0	0.00349406		0	0	0	0	0		0	0	0		0		ON CeA	6.047	7.679	4.934		6.93		Significantly different (P < 0.05)?	No		Significantly different (P < 0.05)?	No		Significantly different (P < 0.05)?	No
	0.75	0.00122474	0	0.000803213	0.00340716	0.00908456		0	0	0	0	0		0.00103842	0	0.00452489		0									One- or two-tailed P value?	Two-tailed		One- or two-tailed P value?	Two-tailed		One- or two-tailed P value?	Two-tailed
	1	0.00122474	0	0.00401606	0.00511073	0.00908456		0	0	0	0	0		0.00103842	0	0.00904977		0.0015625									Sum of positive, negative ranks	0.000 , -15.00		Sum of positive, negative ranks	9.000 , -1.000		Sum of ranks in column B,D	33 , 12
	1.25	0.00489896	0.00120992	0.00803213	0.00851789	0.011181		0	0	0	0	0		0.00207684	0	0.00904977		0									Sum of signed ranks (W)	-15		Sum of signed ranks (W)	8		Mann-Whitney U	2
	1.5	0.00918555	0.0030248	0.00803213	0.0102215	0.0195667		0	0	0	0	0		0.00519211	0.0026738	0.0135747		0.0015625									Number of pairs	5		Number of pairs	4
	1.75	0.0134721	0.00181488	0.0216867	0.0255537	0.0195667		0	0	0	0	0		0.00415369	0	0.00904977		0									Number of ties (ignored)	0		Number of ties (ignored)	0
	2	0.0244948	0.00907441	0.0329317	0.0340716	0.0286513		0	0	0	0	0		0.0134995	0	0		0.00625
	2.25	0.0416412	0.0102843	0.0385542	0.0494037	0.037037		0	0	0	0	0		0.0103842	0.0040107	0.0180995		0.0046875
	2.5	0.0814452	0.0254083	0.0473896	0.0749574	0.037037		0	0.0013369	0	0	0		0.026999	0.00668449	0.0271493		0.009375			Peak insp pressure (a.u.)						vIRt ON vs. OFF			CeA ON vs. OFF			vIRt ON vs. CeA ON
	2.75	0.094305	0.0532365	0.0385542	0.0459966	0.0475192		0	0	0	0	0		0.0134995	0.00534759	0.0588235		0.015625		Condition	replicate 1	replicate 2	replicate 3	replicate 4	replicate 5		Wilcoxon matched-pairs signed rank test			Wilcoxon matched-pairs signed rank test			Mann Whitney test
	3	0.0900184	0.0538415	0.0337349	0.0817717	0.0468204		0	0	0	0	0		0.0342679	0.013369	0.0904977		0.028125		OFF vIRt	1.412	1.173	1.286	1.358	1.399		P value	0.0625		P value	0.125		P value	0.4127
	3.25	0.084507	0.0816697	0.048996	0.0936968	0.0545073		0	0	0	0	0		0.0342679	0.00802139	0.081448		0.015625		ON vIRt	2.226	1.795	1.645	2.046	1.764		Exact or approximate P value?	Exact		Exact or approximate P value?	Exact		Exact or approximate P value?	Exact
	3.5	0.0759339	0.0792498	0.0313253	0.0647359	0.0503145		0	0	0	0	0		0.0446521	0.0120321	0.0316742		0.034375		OFF CeA	1.17	1.202	1.77		1.596		P value summary	ns		P value summary	ns		P value summary	ns
	3.75	0.0526638	0.0562613	0.0240964	0.0647359	0.0363382		0.00193424	0.0026738	0	0	0		0.0436137	0.0106952	0.0769231		0.040625		ON CeA	1.459	1.406	1.885		1.842		Significantly different (P < 0.05)?	No		Significantly different (P < 0.05)?	No		Significantly different (P < 0.05)?	No
	4	0.0428659	0.0490018	0.0305221	0.0562181	0.033543		0	0.0040107	0	0	0		0.0321911	0.0227273	0.0316742		0.0359375									One- or two-tailed P value?	Two-tailed		One- or two-tailed P value?	Two-tailed		One- or two-tailed P value?	Two-tailed
	4.25	0.044703	0.0405324	0.026506	0.0374787	0.0314465		0.00193424	0.0026738	0.00100503	0	0		0.0342679	0.0213904	0.0452489		0.0375									Sum of positive, negative ranks	15.00 , 0.000		Sum of positive, negative ranks	10.00 , 0.000		Sum of ranks in column B,D	29 , 16
	4.5	0.0275566	0.0369026	0.0257028	0.0340716	0.0328442		0.00193424	0.0013369	0.00201005	0	0.00124378		0.0384216	0.0320856	0.0542986		0.0421875									Sum of signed ranks (W)	15		Sum of signed ranks (W)	10		Mann-Whitney U	6
	4.75	0.0306185	0.0296431	0.0240964	0.0340716	0.0307477		0	0.00534759	0.00100503	0	0.00124378		0.0218069	0.0187166	0.040724		0.03125									Number of pairs	5		Number of pairs	4
	5	0.0287814	0.0296431	0.0240964	0.0306644	0.025856		0.00580271	0.00802139	0.00502513	0.00128866	0.00621891		0.0301142	0.0280749	0.0452489		0.03125									Number of ties (ignored)	0		Number of ties (ignored)	0
	5.25	0.0293938	0.0296431	0.0321285	0.0289608	0.0265549		0.00386847	0.0106952	0.0040201	0.00257732	0		0.0311526	0.0200535	0.00904977		0.028125
	5.5	0.0251072	0.0235935	0.0208835	0.0187394	0.0300489		0.00773694	0.0187166	0.0040201	0.00128866	0		0.0404984	0.0213904	0.0135747		0.01875
	5.75	0.0238824	0.0296431	0.0232932	0.0289608	0.0279525		0.00967118	0.0254011	0.00502513	0.00386598	0.00870647		0.0311526	0.0173797	0.0361991		0.0265625
	6	0.0202082	0.0139141	0.0208835	0.0306644	0.0188679		0.0618956	0.052139	0.0110553	0.00902062	0.068408		0.0321911	0.0307487	0.0316742		0.0203125
	6.25	0.0140845	0.0187538	0.0208835	0.00340716	0.0216632		0.0715667	0.0494652	0.0130653	0.0128866	0.0833333		0.0353063	0.0240642	0.0135747		0.0203125
	6.5	0.011635	0.0163339	0.026506	0.0187394	0.0188679		0.0560928	0.0481283	0.0170854	0.0128866	0.0646766		0.0332295	0.026738	0.00904977		0.0140625
	6.75	0.0140845	0.0169389	0.0176707	0.0102215	0.0146751		0.0793037	0.0454545	0.0160804	0.0347938	0.0808458		0.0280374	0.0294118	0.00452489		0.015625
	7	0.0153092	0.0175439	0.0297189	0.011925	0.0181691		0.0773694	0.0387701	0.0251256	0.0309278	0.106965		0.03946	0.0374332	0.0361991		0.01875
	7.25	0.0146969	0.0235935	0.0248996	0.0136286	0.0125786		0.0870406	0.0561497	0.040201	0.0876289	0.129353		0.0404984	0.0240642	0.0180995		0.0296875
	7.5	0.00796081	0.0211736	0.0240964	0.00851789	0.0181691		0.108317	0.0548128	0.0432161	0.186856	0.181592		0.0425753	0.0334225	0.0226244		0.0359375
	7.75	0.0110227	0.0145191	0.0208835	0.00340716	0.0160727		0.0909091	0.0681818	0.0623116	0.167526	0.0920398		0.0280374	0.0441176	0.00452489		0.0171875
	8	0.00918555	0.0205687	0.0200803	0.00511073	0.0146751		0.0618956	0.0307487	0.041206	0.0914948	0.039801		0.0249221	0.0494652	0.0226244		0.0359375
	8.25	0.011635	0.0193587	0.0176707	0.00170358	0.0146751		0.0386847	0.0467914	0.0341709	0.068299	0.0161692		0.0249221	0.0481283	0.0180995		0.0234375
	8.5	0.00551133	0.0199637	0.0321285	0.00340716	0.0251572		0.032882	0.052139	0.0482412	0.0425258	0.0161692		0.0280374	0.0374332	0.0180995		0.0265625
	8.75	0.00489896	0.0187538	0.026506	0.0136286	0.0202655		0.0232108	0.0360963	0.0301508	0.0386598	0.00995025		0.0249221	0.0467914	0.0135747		0.040625
	9	0.00673607	0.0175439	0.0257028	0.00851789	0.0265549		0.0290135	0.0334225	0.0442211	0.0360825	0.00497512		0.0218069	0.0334225	0.0271493		0.0359375
	9.25	0.00367422	0.0163339	0.0176707	0.00170358	0.0125786		0.0251451	0.0280749	0.0482412	0.0309278	0.00497512		0.0155763	0.0427807	0.00452489		0.046875
	9.5	0.00367422	0.015124	0.0192771	0	0.0244584		0.0232108	0.0481283	0.0482412	0.0257732	0.0149254		0.0134995	0.0387701	0.00904977		0.028125
	9.75	0.00306185	0.0181488	0.02249	0.00340716	0.0146751		0.0270793	0.0467914	0.0592965	0.0270619	0.011194		0.0124611	0.0307487	0.00452489		0.01875
	10	0.00489896	0.0108893	0.0208835	0.00511073	0.0153739		0.0193424	0.0574866	0.0613065	0.0244845	0.0236318		0.0124611	0.0334225	0.0135747		0.034375
	10.25	0.00367422	0.00967937	0.0176707	0.00851789	0.0167715		0.0174081	0.0414439	0.0673367	0.0193299	0.00621891		0.0103842	0.0200535	0.0135747		0.021875
	10.5	0.00122474	0.00786449	0.0128514	0.00170358	0.00489168		0.00773694	0.040107	0.0482412	0.0167526	0.00746269		0.00311526	0.0280749	0		0.0328125
	10.75	0	0.00846945	0.00883534	0	0.00628931		0.00580271	0.0200535	0.0532663	0.0064433	0.00497512		0.00623053	0.0213904	0.00452489		0.0125
	11	0.00061237	0.00544465	0.00562249	0.00340716	0.00279525		0.00773694	0.00802139	0.0452261	0.00773196	0		0.00726895	0.0147059	0		0.009375
	11.25	0.00061237	0.00665457	0.00240964	0.00170358	0.00489168		0.00193424	0.00534759	0.0261307	0.0064433	0.00124378		0.00311526	0.013369	0.00452489		0.021875
	11.5	0.00183711	0.00544465	0.00562249	0.00340716	0.00209644		0.00193424	0.00534759	0.0261307	0.00386598	0.00248756		0.00519211	0.00802139	0		0.009375
	11.75	0	0.00181488	0.000803213	0	0.000698812		0	0.0040107	0.0251256	0.00128866	0.00124378		0.00207684	0.0106952	0		0.00625
	12	0.00122474	0.00423472	0.00321285	0	0.00209644		0.00386847	0.0026738	0.0130653	0.00128866	0.00248756		0.00311526	0.00534759	0		0.0078125
	12.25	0	0.000604961	0.00160643	0.00170358	0.000698812		0.00193424	0	0.0100503	0	0.00248756		0.00103842	0.00668449	0		0.0046875
	12.5	0	0.000604961	0.00401606	0.00170358	0		0	0	0.00603015	0	0		0.00311526	0.0013369	0		0
	12.75	0.00061237	0	0.000803213	0	0		0	0	0.00603015	0	0		0.00103842	0.0040107	0		0
	13	0	0.000604961	0.000803213	0	0.000698812		0.00386847	0	0.00301508	0	0		0	0	0		0
	13.25	0	0	0	0	0		0	0	0.00100503	0	0.00124378		0	0.0026738	0		0
	13.5	0	0.000604961	0	0	0		0	0	0.00301508	0	0.00124378		0	0.0026738	0		0
	13.75	0	0.00241984	0.00160643	0	0		0	0	0	0	0.00124378		0	0.0013369	0		0
	14	0	0.00120992	0	0	0		0.00193424	0	0	0	0.00124378		0.00103842	0.0013369	0		0
	14.25	0	0.000604961	0	0	0.000698812		0	0	0.00100503	0	0		0	0.0013369	0		0
	14.5	0	0	0	0.00170358	0		0	0	0	0	0		0	0	0		0.0015625
	14.75	0	0	0	0.00170358	0.000698812		0	0	0	0	0		0	0	0		0
	15	0	0.000604961	0.000803213	0	0		0	0	0	0	0		0.00103842	0.0013369	0		0
	Binned Peak insp pressure (X)	Light OFF						Light ON vIRt						Light ON CeA
		Probability Density						Probability Density						Probability Density
		replicate 1	replicate 2	replicate 3	replicate 4	replicate 5		replicate 1	replicate 2	replicate 3	replicate 4	replicate 5		replicate 1	replicate 2	replicate 3	replicate 4	replicate 5
	0	0	0	0	0	0		0	0	0	0	0		0	0	0		0
	0.05	0	0	0	0	0		0	0	0	0	0		0	0	0		0
	0.1	0	0	0	0	0		0	0	0	0	0		0	0	0		0
	0.15	0	0	0	0	0		0	0	0	0	0		0	0	0		0
	0.2	0	0	0	0	0		0	0	0	0	0		0	0	0		0
	0.25	0	0.00059988	0	0	0		0	0	0	0	0.00124378		0	0	0		0
	0.3	0	0.00479904	0	0.00168634	0.00207469		0	0	0	0	0		0	0	0		0
	0.35	0	0.0029994	0.000870322	0.00168634	0.00276625		0	0	0.00100503	0	0		0	0	0		0
	0.4	0.00121139	0.00779844	0.00348129	0.00168634	0.00760719		0	0	0.00100503	0	0		0	0	0		0
	0.45	0.00181708	0.0125975	0.0147955	0.0134907	0.0152144		0.00193424	0.00133869	0.00100503	0.001287	0		0.00207039	0	0		0
	0.5	0.00787402	0.0173965	0.0156658	0.0320405	0.0290456		0	0	0	0	0		0.00414079	0.00266667	0.00452489		0
	0.55	0.0193822	0.0413917	0.0234987	0.0252951	0.0262794		0	0	0.00201005	0	0		0.00207039	0.00266667	0.0135747		0.00156006
	0.6	0.0333131	0.0479904	0.0417755	0.0387858	0.0373444		0	0.00267738	0.00100503	0	0		0.00828157	0.00266667	0.0452489		0.00312012
	0.65	0.0472441	0.0587882	0.0452567	0.0354132	0.0408022		0	0	0.00201005	0	0		0.00621118	0.004	0.040724		0.00156006
	0.7	0.0635978	0.070186	0.0435161	0.0539629	0.0477178		0	0	0.00603015	0	0.00124378		0.00931677	0.0226667	0.0271493		0.00936037
	0.75	0.0890369	0.0683863	0.0409051	0.0607083	0.0532503		0	0.00133869	0.00502513	0.001287	0		0.00828157	0.024	0.0723982		0.0202808
	0.8	0.0860085	0.064787	0.0557006	0.0657673	0.0435685		0	0.00669344	0.0110553	0.002574	0.00124378		0.0124224	0.032	0.0678733		0.0452418
	0.85	0.0775288	0.0563887	0.0565709	0.0775717	0.0477178		0.00386847	0.00401606	0.0170854	0.002574	0.00373134		0.0238095	0.0386667	0.0678733		0.0421217
	0.9	0.067232	0.0425915	0.0557006	0.06914	0.0739972		0	0.00803213	0.0261307	0.002574	0.00995025		0.0362319	0.0586667	0.040724		0.049922
	0.95	0.0617807	0.0461908	0.0670148	0.0522766	0.0546335		0.00193424	0.00669344	0.0261307	0.00772201	0.0335821		0.0362319	0.0693333	0.0226244		0.0561622
	1	0.0472441	0.0383923	0.0617929	0.0590219	0.0532503		0.00386847	0.0200803	0.0422111	0.00772201	0.0435323		0.0372671	0.0666667	0.0452489		0.0842434
	1.05	0.0484555	0.0407918	0.0661445	0.0590219	0.0532503		0	0.0160643	0.0592965	0.011583	0.079602		0.047619	0.0786667	0.0588235		0.0826833
	1.1	0.0526953	0.034793	0.0652742	0.0387858	0.060166		0.0116054	0.00803213	0.0522613	0.021879	0.0945274		0.0600414	0.0773333	0.0588235		0.0780031
	1.15	0.0314961	0.0329934	0.0609225	0.0455312	0.0573997		0.00967118	0.0374833	0.0683417	0.028314	0.119403		0.0703934	0.0653333	0.0497738		0.0889236
	1.2	0.0272562	0.0371926	0.0678851	0.0438449	0.0525588		0.0154739	0.0401606	0.0854271	0.048906	0.108209		0.0838509	0.0773333	0.0542986		0.0795632
	1.25	0.0399758	0.0395921	0.0565709	0.0286678	0.0518672		0.032882	0.0508701	0.103518	0.043758	0.0932836		0.0879917	0.0586667	0.0497738		0.0514821
	1.3	0.037553	0.0371926	0.0382942	0.0320405	0.04426		0.0638298	0.0495315	0.079397	0.0656371	0.0945274		0.057971	0.0573333	0.0361991		0.0592824
	1.35	0.0248334	0.0377924	0.0261097	0.0269815	0.0276625		0.0638298	0.0696118	0.0603015	0.0926641	0.068408		0.0776398	0.048	0.0588235		0.0483619
	1.4	0.0242277	0.0233953	0.02698	0.0168634	0.0352697		0.065764	0.0495315	0.0633166	0.0785071	0.0659204		0.0569358	0.04	0.040724		0.0670827
	1.45	0.023622	0.0239952	0.0147955	0.0252951	0.0276625		0.121857	0.0709505	0.0603015	0.0694981	0.0348259		0.057971	0.0426667	0.0361991		0.0327613
	1.5	0.0145366	0.0221956	0.0121845	0.0286678	0.0124481		0.0831721	0.0789826	0.0562814	0.0810811	0.0323383		0.0486542	0.0346667	0.0271493		0.0327613
	1.55	0.0181708	0.0179964	0.0156658	0.0151771	0.00968188		0.0851064	0.0589023	0.0492462	0.0656371	0.0298507		0.047619	0.028	0.0180995		0.0156006
	1.6	0.0151423	0.0089982	0.00348129	0.00674536	0.00760719		0.0831721	0.0722892	0.0482412	0.0617761	0.011194		0.0372671	0.0213333	0.0226244		0.0171607
	1.65	0.00787402	0.0173965	0.00261097	0.00505902	0.00622407		0.0502901	0.0441767	0.0261307	0.0540541	0.0174129		0.0258799	0.0146667	0.0135747		0.0124805
	1.7	0.0102968	0.0113977	0.00609225	0.00674536	0.00691563		0.0560928	0.0548862	0.0190955	0.0617761	0.0211443		0.0227743	0.012	0.0226244		0.0124805
	1.75	0.00666263	0.0113977	0.00348129	0.00505902	0.00414938		0.0367505	0.0522088	0.0120603	0.041184	0.0149254		0.0134576	0.00533333	0		0.00156006
	1.8	0.00181708	0.0029994	0.00348129	0.00337268	0.00345781		0.0464217	0.0334672	0.00502513	0.032175	0.00373134		0.00621118	0.004	0		0.00468019
	1.85	0.00484555	0.00479904	0.000870322	0.00337268	0.00138313		0.0386847	0.0361446	0.00502513	0.024453	0.00124378		0.00207039	0	0		0
	1.9	0.00242277	0.00419916	0.000870322	0.00505902	0.00138313		0.032882	0.0294511	0.00301508	0.01287	0.00248756		0.0010352	0.00133333	0.00452489		0.00156006
	1.95	0.00302847	0.00179964	0.000870322	0.00505902	0.00138313		0.0193424	0.0267738	0	0.018018	0.00621891		0.00414079	0.00133333	0		0
	2	0.000605694	0.00119976	0	0.00168634	0		0.0232108	0.0120482	0	0.015444	0		0.0010352	0.00133333	0		0
	2.05	0	0.00059988	0	0.00168634	0		0.0212766	0.0240964	0.00100503	0.00514801	0		0.0010352	0	0		0
	2.1	0.000605694	0.00059988	0	0.00168634	0		0.00773694	0.0107095	0	0.010296	0.00124378		0.0010352	0	0		0
	2.15	0.000605694	0.00059988	0.000870322	0.00337268	0		0.00773694	0.00803213	0	0.003861	0		0.0010352	0	0		0
	2.2	0	0	0	0	0		0.00773694	0.00669344	0	0.00514801	0.00248756		0	0	0		0
	2.25	0	0	0	0	0		0.00193424	0.00401606	0.00100503	0.00514801	0		0	0	0		0
	2.3	0	0	0	0	0		0	0	0	0.00514801	0.00124378		0	0	0		0
	2.35	0	0	0	0.00168634	0		0	0.00133869	0	0.002574	0.00124378		0	0	0		0
	2.4	0	0.00179964	0	0	0		0.00193424	0.00133869	0	0	0		0	0	0		0
	2.45	0	0	0	0	0		0	0	0	0.002574	0		0	0.00266667	0		0
	2.5	0	0	0	0	0		0	0	0	0.002574	0		0	0	0		0
	2.55	0	0	0	0	0		0	0	0	0.001287	0		0	0	0		0
	2.6	0	0	0	0	0		0	0	0	0.001287	0		0	0	0		0
	2.65	0	0	0	0	0		0	0	0	0	0		0	0.00133333	0		0
	2.7	0	0	0	0	0		0	0	0	0	0		0	0.00133333	0		0
	2.75	0	0.00059988	0	0	0		0	0	0	0	0		0	0	0		0
	2.8	0	0	0	0	0		0	0	0	0	0		0	0	0		0
	2.85	0	0.00059988	0	0	0		0	0	0	0	0		0	0	0		0
	2.9	0	0	0	0	0		0	0	0	0	0		0	0.00133333	0		0
	2.95	0	0	0	0	0		0	0	0	0	0		0	0	0		0
	3	0	0.00059988	0	0	0		0	0	0	0	0		0	0	0		0
	3.05	0	0	0	0	0		0	0	0	0	0		0	0	0		0
	3.1	0	0	0	0	0		0	0	0	0	0		0	0	0		0
	3.15	0	0	0	0	0		0	0	0	0	0		0	0	0		0
	3.2	0	0.00059988	0	0	0		0	0	0	0	0		0	0	0		0
	3.25	0	0	0	0	0		0	0	0	0	0		0	0	0		0
	3.3	0	0	0	0	0		0	0	0	0	0		0	0	0		0
	3.35	0	0.00059988	0	0	0		0	0	0	0	0		0	0	0		0
	3.4	0	0	0	0	0		0	0	0	0	0		0	0	0		0
	3.45	0	0	0	0	0		0	0	0	0	0		0	0	0		0
	3.5	0	0	0	0	0		0	0	0	0	0		0	0	0		0
	3.55	0	0	0	0	0		0	0	0	0	0		0	0	0		0
	3.6	0	0	0	0	0		0	0	0	0	0		0	0	0		0
	3.65	0	0	0	0	0		0	0	0	0	0		0	0	0		0
	3.7	0	0	0	0	0		0	0	0	0	0		0	0	0		0
	3.75	0	0	0	0	0		0	0	0	0	0		0	0	0		0
	3.8	0	0	0	0	0		0	0.00133869	0	0	0		0	0	0		0
	3.85	0	0	0	0	0		0	0	0	0	0		0	0	0		0
	3.9	0	0	0	0	0		0	0	0	0	0		0	0	0		0
	3.95	0	0	0	0	0		0	0	0	0	0		0	0	0		0
	4	0	0	0	0	0		0	0	0	0	0		0	0	0		0

## Sheet: e
	DATA																			DATA (replicate means)							STATISTICS
	Binned Frequency Hz (X)	Light OFF						Light ON vIRt						Light ON CeA							Frequency (Hz)						vIRt ON vs. OFF			CeA ON vs. OFF			vIRt ON vs. CeA ON
		Probability Density						Probability Density						Probability Density						Condition	replicate 1	replicate 2	replicate 3	replicate 4	replicate 5		Wilcoxon matched-pairs signed rank test			Wilcoxon matched-pairs signed rank test			Mann Whitney test
		replicate 1	replicate 2	replicate 3	replicate 4	replicate 5		replicate 1	replicate 2	replicate 3	replicate 4	replicate 5		replicate 1	replicate 2	replicate 3	replicate 4	replicate 5		OFF vIRt	1.474	2.334	1.805	2.232	1.84		P value	0.0625		P value	0.625		P value	0.1905
	0	0	0	0	0	0		0	0	0	0	0		0	0	0		0		ON vIRt	1.071	1.953	1.439	2.137	1.473		Exact or approximate P value?	Exact		Exact or approximate P value?	Exact		Exact or approximate P value?	Exact
	0.25	0	0	0	0	0		0	0	0	0	0		0	0	0		0		OFF CeA	1.657	2.776	2.033		2.012		P value summary	ns		P value summary	ns		P value summary	ns
	0.5	0	0	0	0	0		0	0	0	0	0		0	0	0		0		ON CeA	1.823	2.758	2.105		1.959		Significantly different (P < 0.05)?	No		Significantly different (P < 0.05)?	No		Significantly different (P < 0.05)?	No
	0.75	0.00421941	0	0	0	0.00444444		0.05	0	0	0	0		0	0	0		0									One- or two-tailed P value?	Two-tailed		One- or two-tailed P value?	Two-tailed		One- or two-tailed P value?	Two-tailed
	1	0	0.0013624	0	0.00724638	0.0111111		0.666667	0	0.036036	0	0.076087		0	0	0.00735294		0									Sum of positive, negative ranks	15.00 , 0.000		Sum of positive, negative ranks	7.000 , -3.000		Sum of ranks in column B,D	19 , 26
	1.25	0.578059	0	0.0941704	0	0.0733333		0.266667	0	0.540541	0.0125	0.51087		0.223881	0	0		0									Sum of signed ranks (W)	15		Sum of signed ranks (W)	4		Mann-Whitney U	4
	1.5	0.181435	0	0.311659	0	0.211111		0.0166667	0.0383142	0.315315	0	0.217391		0.253731	0	0		0.117647									Number of pairs	5		Number of pairs	4
	1.75	0.156118	0.126703	0.217489	0.434783	0.437778		0	0.448276	0.036036	0.2875	0.0978261		0.268657	0	0.205882		0.535948									Number of ties (ignored)	0		Number of ties (ignored)	0
	2	0.0590717	0.49455	0.313901	0.463768	0.155556		0	0.475096	0.027027	0.4625	0.0434783		0.149254	0.0416667	0.625		0.189542
	2.25	0.00421941	0.162125	0.029148	0.00724638	0.0511111		0	0.0114943	0	0.1625	0		0.0597015	0.423611	0.117647		0.0718954
	2.5	0	0.0313351	0.0044843	0	0.0111111		0	0	0.018018	0.0125	0		0	0.1875	0		0			Peak insp pressure (a.u.)						vIRt ON vs. OFF			CeA ON vs. OFF			vIRt ON vs. CeA ON
	2.75	0.00421941	0.0340599	0.0044843	0	0.0111111		0	0	0	0	0.0217391		0	0.00694444	0		0		Condition	replicate 1	replicate 2	replicate 3	replicate 4	replicate 5		Wilcoxon matched-pairs signed rank test			Wilcoxon matched-pairs signed rank test			Mann Whitney test
	3	0	0.0177112	0.00224215	0	0.00222222		0	0.00383142	0.00900901	0	0		0	0.0486111	0		0.0196078		OFF vIRt	0.4626	0.3733	0.1158	0.3296	0.2389		P value	0.0625		P value	0.125		P value	0.2857
	3.25	0	0.027248	0.00224215	0.0144928	0.00444444		0	0.00383142	0.018018	0	0.0217391		0	0.125	0		0.00653595		ON vIRt	0.7017	0.4321	0.1262	0.4298	0.3347		Exact or approximate P value?	Exact		Exact or approximate P value?	Exact		Exact or approximate P value?	Exact
	3.5	0.00421941	0.0504087	0.00224215	0	0.00444444		0	0	0	0.0125	0.0108696		0	0.0763889	0.00735294		0.0196078		OFF CeA	0.2024	0.2696	0.3578		0.3163		P value summary	ns		P value summary	ns		P value summary	ns
	3.75	0	0.0258856	0.0044843	0.00724638	0		0	0	0	0.0125	0		0	0.0763889	0.00735294		0.0130719		ON CeA	0.2245	0.2993	0.3688		0.334		Significantly different (P < 0.05)?	No		Significantly different (P < 0.05)?	No		Significantly different (P < 0.05)?	No
	4	0.00421941	0.00544959	0	0	0.00444444		0	0	0	0.0125	0		0	0	0		0.0196078									One- or two-tailed P value?	Two-tailed		One- or two-tailed P value?	Two-tailed		One- or two-tailed P value?	Two-tailed
	4.25	0	0.0027248	0.0044843	0	0		0	0	0	0	0		0	0	0.00735294		0									Sum of positive, negative ranks	15.00 , 0.000		Sum of positive, negative ranks	10.00 , 0.000		Sum of ranks in column B,D	30 , 15
	4.5	0.00421941	0.0013624	0	0.00724638	0.00222222		0	0	0	0	0		0	0	0.00735294		0									Sum of signed ranks (W)	15		Sum of signed ranks (W)	10		Mann-Whitney U	5
	4.75	0	0	0	0	0.00222222		0	0.00383142	0	0	0		0	0	0		0									Number of pairs	5		Number of pairs	4
	5	0	0	0	0	0.00444444		0	0.00383142	0	0	0		0.0298507	0	0		0									Number of ties (ignored)	0		Number of ties (ignored)	0
	Binned Peak insp pressure (X)
		Light OFF						Light ON vIRt						Light ON CeA
		Probability Density						Probability Density						Probability Density
		replicate 1	replicate 2	replicate 3	replicate 4	replicate 5		replicate 1	replicate 2	replicate 3	replicate 4	replicate 5		replicate 1	replicate 2	replicate 3	replicate 4	replicate 5
	0	0	0	0	0	0		0	0	0	0	0		0	0	0		0
	0.05	0	0	0	0	0		0	0	0	0	0		0	0	0		0
	0.1	0	0	0	0	0		0	0	0	0	0		0	0	0		0
	0.15	0	0	0	0	0		0	0	0	0	0		0	0	0		0
	0.2	0	0	0	0	0		0	0	0	0	0		0	0	0		0
	0.25	0	0	0	0	0		0	0	0	0	0		0	0	0		0
	0.3	0	0	0	0	0		0	0	0	0	0		0	0	0		0
	0.35	0	0	0	0	0		0	0	0	0	0		0	0	0		0
	0.4	0	0	0	0	0		0	0	0	0	0		0	0	0		0
	0.45	0	0.00134048	0	0	0		0	0	0	0	0		0	0	0		0
	0.5	0	0.00402145	0.0021978	0.00714286	0.00217865		0	0	0	0	0		0	0	0		0
	0.55	0.00413223	0.00402145	0.0021978	0	0.00217865		0	0.00383142	0.00900901	0	0		0	0.00694444	0.00735294		0.00653595
	0.6	0.00413223	0.00938338	0.00659341	0.00714286	0.00653595		0	0	0	0	0		0.0149254	0.00694444	0		0.00653595
	0.65	0.0165289	0.00402145	0.021978	0.0214286	0.0196078		0	0	0.00900901	0.0125	0		0	0	0.0220588		0.0130719
	0.7	0.0165289	0.0241287	0.032967	0.0428571	0.0217865		0	0	0	0	0		0.0447761	0	0.0147059		0.0130719
	0.75	0.0289256	0.0321716	0.043956	0.05	0.0348584		0	0.0114943	0.027027	0	0		0.0149254	0.0277778	0.0367647		0.0261438
	0.8	0.0743802	0.0710456	0.0615385	0.0357143	0.0653595		0	0.00766284	0.027027	0	0		0.0149254	0.0486111	0.0294118		0.0457516
	0.85	0.0743802	0.0683646	0.0769231	0.0857143	0.08061		0	0.0306513	0.045045	0.025	0.0108696		0.104478	0.0277778	0.0955882		0.0588235
	0.9	0.115702	0.11126	0.103297	0.0857143	0.0958606		0	0.0153257	0.0630631	0.025	0		0	0.0486111	0.0661765		0.0522876
	0.95	0.123967	0.113941	0.116484	0.121429	0.122004		0	0.0689655	0.0720721	0.05	0		0.179104	0.0972222	0.110294		0.104575
	1	0.103306	0.123324	0.118681	0.114286	0.137255		0	0.0727969	0.108108	0.0625	0.0217391		0.0597015	0.0625	0.147059		0.0980392
	1.05	0.11157	0.112601	0.0857143	0.107143	0.108932		0	0.0727969	0.108108	0.0375	0.0108696		0.0298507	0.0902778	0.0735294		0.130719
	1.1	0.103306	0.0898123	0.0769231	0.114286	0.0697168		0.0333333	0.114943	0.135135	0.0375	0.0869565		0.0895522	0.138889	0.110294		0.0718954
	1.15	0.0991736	0.080429	0.0703297	0.0642857	0.0740741		0.0333333	0.1341	0.0900901	0.05	0.0434783		0.0895522	0.0833333	0.0808824		0.137255
	1.2	0.0578512	0.0576408	0.0505495	0.05	0.0522876		0.05	0.130268	0.117117	0.0875	0.076087		0.0746269	0.0902778	0.0588235		0.0849673
	1.25	0.0247934	0.041555	0.0527473	0.0285714	0.0457516		0.0166667	0.114943	0.027027	0.075	0.0978261		0.0298507	0.0763889	0.0514706		0.0522876
	1.3	0.0206612	0.0254692	0.043956	0.00714286	0.0283224		0.0833333	0.0727969	0.036036	0.0875	0.141304		0.0597015	0.0625	0.0367647		0.0196078
	1.35	0.00826446	0.0160858	0.0175824	0.0214286	0.0152505		0.0833333	0.0727969	0.036036	0.0375	0.119565		0.0298507	0.0486111	0.0294118		0.0261438
	1.4	0.00413223	0.00268097	0.0043956	0.00714286	0.00653595		0.116667	0.0344828	0.0540541	0.075	0.0543478		0.0298507	0.00694444	0.00735294		0.0130719
	1.45	0.00413223	0.00268097	0.0043956	0.00714286	0.0043573		0.0666667	0.0153257	0.018018	0.0625	0.0543478		0.0746269	0.0347222	0.0147059		0.0326797
	1.5	0	0.00134048	0	0.00714286	0.00653595		0.0833333	0.0191571	0.018018	0.0875	0.0434783		0	0.0277778	0		0
	1.55	0	0.00268097	0.0021978	0	0		0.05	0	0	0.0125	0.0434783		0	0	0		0
	1.6	0	0	0	0.00714286	0		0.1	0	0	0.0375	0.0434783		0.0149254	0.00694444	0.00735294		0
	1.65	0.00413223	0	0.0021978	0	0		0.0333333	0.00383142	0	0.0625	0.0217391		0.0298507	0.00694444	0		0
	1.7	0	0	0	0	0		0.0666667	0	0	0.05	0.0217391		0	0	0		0
	1.75	0	0	0	0	0		0.05	0	0	0.0125	0.0217391		0	0	0		0.00653595
	1.8	0	0	0	0	0		0.05	0	0	0	0		0	0	0		0
	1.85	0	0	0	0	0		0	0	0	0.0125	0.0217391		0.0149254	0	0		0
	1.9	0	0	0.0021978	0.00714286	0		0.0166667	0.00383142	0	0	0.0434783		0	0	0		0
	1.95	0	0	0	0	0		0.0166667	0	0	0	0		0	0	0		0
	2	0	0	0	0	0		0.0166667	0	0	0	0.0108696		0	0	0		0

## Sheet: g
	DATA
		vIRt Awake							vIRt Isoflurane							CeA Awake							CeA Isoflurane
		(X)	(Y)						(X)	(Y)						(X)	(Y)						(X)	(Y)
		Time of stim	E cycle length	I cycle length	Sham E cycle length	Sham I cylce length			Time of stim	E cycle length	I cycle length	Sham E cycle length	Sham I cylce length			Time of stim	E cycle length	I cycle length	Sham E cycle length	Sham I cylce length			Time of stim	E cycle length	I cycle length	Sham E cycle length	Sham I cylce length
	replicate 1	0.523051	0.676807					replicate 1	0.279072	0.812484					replicate 1	0.95487	1.00977					replicate 1	0.781785	0.797769
		0.696096	0.833359						0.45772	0.810068						0.815911	1.287						0.590686	0.782136
		0.476365	0.641303						0.199929	0.784416						1.1875	1.23897						0.659362	0.807078
		0.287384	0.435549						0.904051	0.917165						0.28478	1.27568						0.464926	0.83518
		0.211625	0.37265						0.282063	0.847685						1.30484	1.34293						0.360243	0.837464
		0.362586	0.506278						0.61129	0.772797						1.24342	1.29661						0.642149	0.771773
		0.740266	0.766824						0.38939	0.840092						1.02761	1.83563						0.297538	0.808307
		0.969224	1.09502						0.593575	0.824908						0.130381	0.311885						0.591389	0.879619
		0.698612	0.897657						0.466232	0.857462						0.392859	0.939774						0.427338	0.881374
		0.339662	0.499009						0.813174	0.876443						0.130725	0.502997						0.651458	0.849934
		0.144531	0.358113						0.792353	0.912448						0.463197	0.908894						0.505675	0.852569
		0.810155	0.94602						0.574939	0.90198						0.509516	1.06707						0.551694	0.887347
		1.38968	1.39834						0.382948	0.871957						1.6627	1.99518						0.227281	0.935297
		0.201561	0.371252						0.772682	0.930624						0.891739	1.30107						0.748062	0.935823
		0.552125	0.720977						0.932695	1.01839						0.727734	0.980605						0.777043	0.990975
		0.512987	0.682678						0.974567	0.985495						0.198316	0.388398						0.301227	0.952509
		0.293535	0.486988						0.372825	0.898645						0.167436	0.414131						0.684304	1.01908
		1.1255	1.30134						0.291036	0.892778						0.620683	1.30072						0.473181	0.997122
		0.215539	0.381315						0.459215	0.926483						1.60918	0.562355						0.82271	1.06843
		1.75729	1.89288						0.539394	0.945578						0.357176	1.21255						0.836761	1.04771
		0.582038	0.702247						0.18854	0.940977						0.30468	1.19539						0.896129	1.04332
		0.648852	0.782479						0.978018	1.05728						0.324581	0.655337						0.54537	1.00836
		1.01339	1.06455						0.256525	1.49993						0.236745	0.71195						0.659362	1.10005
		0.145929	0.341059						0.91774	1.09754						0.856056	1.63011						0.762991	1.09496
		1.04582	1.213						0.721837	1.0529						0.826205	1.06741						0.49742	1.07247
		1.04107	1.16547						0.393646	0.965249						0.374332	0.558923						0.892616	1.18489
		0.241537	0.379638						1.07649	1.2044						0.393203	0.79464						0.751048	1.28008
		0.261386	0.41011						0.429536	1.02162						0.371929	0.911982						0.826223	1.24724
		0.393895	0.549049						0.849065	1.07074						0.0765125	0.430943						1.29923	1.33172
		1.13444	1.17414						0.869656	1.20256						0.361979	0.395262						1.15713	1.2922
		0.954127	1.08188						1.00747	1.12457						0.107392	0.352715						0.562583	1.25093
		0.509911	0.66227						0.406875	1.1623						0.471774	0.900316						1.23951	1.28711
		0.645776	0.807919						0.561135	1.10881						0.326297	0.440894						0.719783	1.31117
		1.02933	1.09586						0.822492	1.14505						0.245323	0.619998						0.649351	1.25426
		0.40368	0.542898						0.838367	1.15667						0.886249	1.10035						0.712231	1.24021
		0.417099	0.594618						0.426431	1.14505						0.28924	2.85535						0.555909	1.30081
		0.369015	0.380757						0.338775	1.09811						0.126263	0.841301						0.0337237		0.730498
		0.34693	0.525567						0.433562	1.13987						0.281692	0.398693						0.157552		0.779502
		0.133349	0.349446						0.0961684		0.788442					0.295073	1.68741						0.177399		0.800404
		0.118252		0.329877					0.125847		0.881964					0.0665627		1.06604					0.0897535		0.832722
		0.0724049		0.295212					0.088116		0.926483					0.104305		0.709891					0.0342503		0.849056
		0.161305		0.349726					0.088116		1.13722					0.0775429		0.927765					0.176872		0.880673
		0.107629		0.252719					0.129873		1.06602					0.0799436		0.344824					0.188992		0.971128
		0.735793			1.09335				0.44219			0.808113				0.0662193		0.353058					0.107669		0.944781
		0.411228			0.795899				0.444721			0.853206				0.00343108		0.464225					0.0516387		0.933013
		0.772416			1.06623				0.568842			0.885876				0.106707		1.10241					0.14069		1.02259
		0.580919			0.859637				0.377196			0.858613				0.0281356		0.699256					0.179155		0.992205
		1.02262			1.32482				0.644075			0.826403				0.0703372		0.484126					0.0604209		0.963575
		0.141456			0.660593				0.809838			0.870231				0.121117		1.369					0.203043		1.00503
		0.556318			0.87026				0.539279			0.827669				0.0315667		0.545543					0.0230094		1.29203
		0.0998016			0.515223				0.316688			0.834111				0.0113219		0.397662					0.527103			0.735591
		0.384391			0.81351				0.486938			0.885071				1.34155			1.4812				0.645662			0.759127
		0.418496			0.709794				0.236165			0.909573				0.288555			0.805962				0.530441			0.746657
		0.439743			0.749492				0.892778			0.901405				0.688962			1.27259				0.288581			0.795837
		0.495375			1.10593				0.479806			0.915554				0.760671			0.990211				0.652863			0.814279
		0.450366			0.493977				0.763135			0.987105				1.35356			1.59168				0.684479			0.803565
		0.828606			1.0872				0.662365			0.923607				0.673522			0.991927				0.35796			0.790392
		0.555479			0.762631				0.773028			0.940172				0.775425			1.13329				0.2733			0.773179
		0.226161			1.00473				0.211202			0.936145				0.592892			2.01919				0.357608			0.816914
		1.14227			1.466				0.272285			1.01897				1.31136			1.84352				0.324763			0.858717
		0.557436			1.35194				0.296557			0.989636				0.291986			0.399379				0.396425			0.872241
		0.767942			0.804005				0.314733			0.945578				0.13244			0.373302				0.827804			0.947943
		1.10117			1.15345				0.892663			0.993202				0.490989			0.874241				0.248183			0.977627
		0.0626204			0.325124				0.348898			1.0177				0.266595			0.893112				0.362702			0.985531
		0.556877			1.40449				0.941667			1.11525				0.612792			1.00771				0.358135			0.963575
		2.58282			0.782479				0.677895			1.16598				0.802874			1.5536				0.627571			1.01873
		0.280675			1.25605				0.333138			1.16414				0.247724			0.344138				0.424704			1.03471
		0.215818			1.68713				0.682151			1.10479				0.465942			1.32371				0.789162			0.999055
		0.823575			1.00277				0.209132			1.0154				0.363009			1.04579				0.294026			1.01521
		1.22558			1.54679				0.236049			1.16253				0.71744			0.717784				0.606143			1.00099
		0.588747			1.56468				0.537208			1.22764				0.17327			0.705088				0.373416			1.07985
		0.786393			1.23285				0.807308			1.14919				1.32097			1.57761				0.318967			0.989219
		0.274525			0.803446				0.881735			1.06372				0.611077			1.29935				0.833775			1.00169
		0.580639			1.38632				0.151385			1.22718				2.35716			0.562355				0.407842			1.01153
		0.224484			0.478881				0.200849			1.22258				0.280663			0.506429				0.699409			0.984828
		0.672054			1.43888				0.924527			1.14252				0.118716			0.537994				0.39906			1.09566
		0.17053			0.589585				0.613591			1.07821				0.31566			1.5457				0.548005			1.10145
		0.223366			0.293255				0.777284			1.13239				0.167094			0.351343				0.294904			1.13483
		0.266138			0.528083				0.00138035				0.892088			0.42271			1.13878				0.847124			1.13571
		0.0237623				1.21607			0.135395				0.877938			1.15147			1.15319				0.907545			1.16293
		0.0438903				1.10481			0.0892662				0.837101			0.54417			0.843018				1.20385			1.25813
		0.0536748				1.50346			0.0674098				0.869886			0.257331			0.333845				0.507256			1.27956
		0.0626204				0.804564			0.0881159				0.973301			0.708863			1.05609				0.386589			1.26937
		0.122446				0.947418			0.08501				1.1539			0.343109			1.02246				1.28922			1.31714
		0.137822				1.33069			0.098469				1.16127			0.828607			0.856742				0.548532			1.33699
		0.134187				1.16771			0.123776				1.13504			0.540052			1.03893				1.20175			1.30467
		0.0318692				0.915828										0.14239			0.354774				0.966034			1.1963
								replicate 2	0.85816	0.905168						0.456678			0.574707				1.06791			1.23073
	replicate 2	0.410166	0.649627						0.719713	0.831544						0.301249			0.940117				0.921772			1.26972
		0.911218	1.11907						0.673135	0.819095						1.16726			2.62718				0.561002			1.33295
		0.311773	0.542145						0.297502	0.91955						0.758956			0.804589				0.0483017				0.809185
		0.30071	0.543332						0.748047	0.965484						0.543484			1.26058				0.0277516				0.805146
		0.708504	0.883555						0.732378	0.993818						0.256645			2.40999				0.212352				0.786527
		0.315725	0.595491						0.315747	0.968705						0.60044			1.17892				0.0454915				0.827101
		0.235906	0.507768						0.355457	0.884348						0.36747			0.382909				0.193207				0.836235
		0.705739	0.959427						0.616897	0.864171						0.25493			0.327326				0.214987				0.85696
		0.177027	0.451261						0.571821	0.862668						0.162291				0.975801			0.00930914				0.898588
		0.703368	0.93374						0.747832	0.944878						0.0387714				0.643328			0.156849				0.911936
		0.550839	0.738536						0.853439	0.972139						0.0751404				0.439179			0.0639339				1.03594
		0.765801	0.998544						0.401176	0.96205						0.00960721				0.439865			0.111533				1.02927
		0.654765	0.898574						0.858375	1.00777						0.039114				2.05042
		0.677683	0.846807						1.00605	1.12046						0.0720528				0.399035		replicate 2	0.361079	0.878949
		0.280952	0.535429						0.398171	1.1035													0.91297	0.935486
		0.243413	0.538985						0.774019	1.07324					replicate 2	0.294664	0.798447						0.792172	0.944196
		4.07282	1.22694						1.05113	1.17949						0.554587	0.715522						0.878291	0.904752
		0.738536	0.977602						0.840775	1.10737						0.565074	0.823684						0.574736	0.910012
		0.979182	1.17794						0.306946	1.10093						0.317936	0.717487						0.508173	0.85101
		0.599444	0.831792						0.334207	0.971066						0.683727	0.803035						0.247019	0.933677
		0.753157	0.969699						0.330987	0.941016						0.383162	1.7906						0.79398	0.942225
		1.06928	1.27318						0.676569	0.995965						0.731254	0.914477						0.809099	0.888481
		0.528711	0.781212						0.638362	1.01528						0.793858	1.22061						0.820933	1.02062
		0.658717	0.883953						0.515154	1.02172						0.840072	0.937093						0.758644	0.871554
		0.241833	0.477739						0.787971	1.07002						0.667011	0.722404						0.846078	0.956686
		0.570597	0.803736						0.750408	1.01399						0.312692	1.96006						0.914613	0.984791
		0.738536	0.941247						0.465355	1.03288						0.594245	0.851872						0.411864	0.946333
		1.06849	1.287						0.928136	1.11144						1.05607	1.16719						0.279889	1.04807
		0.518043	0.785954						0.941659	1.09556						0.483788	0.851546						0.491409	0.994816
		0.885533	1.07402						0.82253	1.03804						0.508043	1.20652						1.01996	1.02703
		0.960611	0.972861						0.771873	1.11488						0.406762	0.874816						0.504557	1.04133
		0.195995	0.491173						0.440886	1.10458						0.406434	0.957415						0.880428	0.926118
		0.468253	0.734189						0.722074	1.01378						0.396601	0.958069						0.687973	1.06877
		1.00131	1.18268						0.356745	1.07002						0.746658	0.930865						0.7736	1.02637
		0.328371	0.574944						0.815231	1.05456						0.44085	0.958398						0.499627	1.0576
		0.778842	0.999335						0.547566	1.09642						0.273687	0.591952						0.45443	0.989228
		0.733795	0.909637						0.752983	0.999398						0.185846	0.852201						0.294845	0.999747
		1.21588	1.42649						0.635786	1.00434						0.802379	0.996419						0.759959	1.02555
		0.565461	0.778842						0.677857	0.996178						0.989536	1.27404						0.496011	1.06056
		0.47102	0.605767						0.784107	1.00605						0.928898	1.72833						0.905245	1.08702
		0.195995		0.47102					0.255216		0.85816					1.30649	1.62705						0.99383	1.01257
		0.128424		0.405425					0.0364901		0.902808					0.961347	1.06197						0.55074	1.0152
		0.0280561		0.412537					0.207565		0.924058					0.913821	1.19996						0.987585	1.06236
		0.151342		0.42044					0.0128789		1.00477					0.276309	1.12949						0.605304	0.993665
		0.022918		0.267516					0.163991		0.995106					0.620795	0.741414						0.369132	1.01947
		0.0707316		0.400287					0.00643943		1.03503					1.11507	1.37958						0.844435	1.06877
		0.20943		0.529897					0.177084		0.988667					0.974131	1.06656						0.784119	1.05612
		1.07204			1.12223				0.00880076		1.02902					0.377918	0.669632						0.276931	1.04922
		0.849574			0.942434				0.173006		1.0243					1.33632	1.77913						0.895548	1.1
		0.267122			0.640539				0.313815			0.851078				0.489359	1.48709						0.666114	1.07403
		0.920305			0.926628				0.375204			0.82811				0.327769	1.03575						0.258688	0.953071
		0.851154			0.970095				0.764145			0.818451				0.633906	0.995763						0.00821755		0.947648
		0.664643			1.0345				0.475659			0.859878				0.12357		0.749937					0.00230075		0.904423
		0.704554			1.26251				0.792908			0.990169				0.0809597		0.864001					0.11143		0.888317
		0.429924			0.93137				0.889285			0.976646				0.365791			0.643084				0.0215301		0.899822
		0.793857			0.860243				0.591354			1.02644				0.431017			0.786975				0.000821755		0.918886
		0.267912			0.956264				0.701468			0.921267				0.956431			1.10131				0.167638		0.947976
		0.212591			0.641725				0.865674			0.951747				0.260905			0.829257				0.205768		1.02193
		0.70732			0.858267				0.612175			0.969992				0.753542			0.913165				0.199194		1.04724
		0.378949			0.554001				0.349876			1.00949				0.514598			0.814507				0.0767522		1.04544
		0.372232			0.480503				0.881128			1.02258				0.469694			0.675205				0.187689		0.980353
		0.228002			0.56546				0.322615			1.07946				0.930865			0.950531				0.104034		1.04922
		0.594702			0.844437				0.628059			1.02001				0.644067			0.715521				0.0764232		1.07436
		0.60458			1.0997				0.575685			1.12497				0.858428			1.11933				0.296818			0.877963
		0.495124			1.22694				0.862669			1.06401				0.574252			0.880388				0.246198			1.00287
		0.571783			0.699416				0.657036			0.987378				0.192073			1.0764				0.827836			0.848873
		0.755923			1.1404				0.885636			0.972997				0.375624			0.689299				0.227626			0.966055
		0.710481			1.2467				0.446252			1.03868				0.239927			0.914477				0.767026			0.93943
		0.310589			0.845622				0.847643			0.971495				0.283521			0.877767				0.529046			0.891933
		1.0997			1.28582				0.312312			0.966558				0.986258			1.05574				0.329524			0.93072
		0.351288			1.06256				0.924058			1.04576				0.267787			0.728959				0.736621			1.02588
		1.07204			1.16807				0.959475			1.04319				3.51533			0.591952				0.408905			0.996953
		0.633821			1.23761				0.74311			1.0419				0.280243			1.04657				0.484835			0.850516
		0.370651			0.923072				0.58792			1.06272				1.02625			1.16522				0.472838			0.979532
		0.374997			1.059				0.558728			1.11059				0.281554			1.13802				0.308487			1.00024
		0.987086			1.37117				0.588778			1.09814				0.732565			1.33927				0.438653			0.999747
		0.299524			1.26962				0.554435			1.07388				1.15178			1.32747				0.435694			0.999583
		0.413722			0.980764				0.564094			1.10329				0.276637			1.19013				0.391648			0.981011
		0.243413			0.607742				0.311239			1.08376				0.179945			1.20783				0.610892			0.903602
		0.395546			1.41306				0.461921			1.00047				0.375624			0.560814				0.99761			1.0336
		0.533453			1.01356				0.330557			1.00348				0.854495			1.2901				0.710982			0.972957
		1.62723			1.7841				0.604018			1.05091				0.853839			3.30654				0.653131			0.998432
		0.635007			1.33166				0.0188891				0.821671			0.588346			0.806313				0.490423			1.01207
		0.578105			0.983135				0.0734094				0.920623			0.518859			1.06656				0.618617			1.01027
		0.399498			1.07679				0.242981				0.932429			0.0101612				0.788286			0.926775			0.988571
		0.423207			0.945991				0.215077				0.966343			0.154707				0.849578			0.966712			1.00764
		0.0979975				1.01159			0.176226				0.864386			0.0822705				0.505748			0.929898			0.978546
		0.0948361				0.836929			0.261011				0.888641			0.00524463				1.09901			0.89522			1.05858
		0.015806				1.05229			0.181592				0.969563			0.05441				0.778125			0.682714			1.02193
		0.000395536				1.09417			0.0686872				1.07345			0.0884978				1.04952			0.385074			1.05004
		0.0944406				0.936901			0.174723				1.01099			0.115703				1.23012			0.828822			1.04889
		0.156084				0.785164			0.247059				1.06916			0.063587				1.20324			0.704572			1.04429
		0.062434				0.87842			0.168069				1.08247			0.0111438				0.575891			0.8635			1.06598
		0.201131				1.04083			0.231175				1.04383			0.107836				1.11179			0.848708			1.02078
									0.090796				1.09449										0.409398			0.978217
	replicate 3	0.255202	0.47409						0.151541				1.01571		replicate 3	0.815995	0.939025						0.335276			1.10181
		0.466426	0.629675						0.129003				1.01249			1.12825	1.2022						0.801704			1.11857
		0.46043	0.624346						0.0371341				1.03782			0.377482	0.836983						0.534305			0.993994
		0.191568	0.420451						0.078561				1.02644			0.751413	0.942899						0.751741			0.999254
		0.234545	0.445769													0.423336	1.1092						0.704572			1.11085
		1.08011	1.25902					replicate 3	0.657817	0.801841						0.846672	0.93192						0.10387				0.838683
		0.877881	1.06478						0.588123	0.730699						0.332921	0.800495						0.0836547				0.965069
		0.306175	0.327164						0.377593	0.775036						0.673268	0.969055						0.141999				0.995967
		1.10443	1.11209						0.402949	0.774747						1.17152	1.4489						0.113895				1.01092
		0.489747	0.501075						0.378752	0.804305						0.249288	1.00942						0.103377				0.980025
		0.156919	0.343156						0.21169	0.784454						0.622249	0.706852						0.0680413				0.979861
		1.19072	1.36729						0.300654	0.860523						0.298369	0.802109						0.178814				1.01355
		0.743284	0.745948						0.706502	0.950068						0.537969	1.02589						0.0382939				1.11627
		0.0819581	0.318503						0.367596	0.795611						0.544751	0.998763						0.0425669				1.12942
		0.36348	0.579701						0.663323	0.881967						0.268984	0.963565						0.157448				0.988736
		0.344822	0.350487						0.444244	0.904282						0.394919	0.717183						0.0142985				1.1143
		0.528728	0.755611						0.761706	0.939056						0.445293	0.917066						0.175527				1.06532
		3.47154	0.396462						0.515097	0.882837						0.434961	0.886713						0.0261318				0.991694
		0.702304	0.924855						0.490031	0.930073						0.217318	0.978096
		0.239543	0.43944						0.856756	1.00223						5.50433	1.06625					replicate 3	0.753173	0.877183
		0.261198	0.461095						0.241248	0.915438						0.440773	0.842796						0.285064	0.885106
		0.569373	0.779932						0.624492	1.06989						0.586083	1.17249						0.797745	0.893823
		0.449768	0.650332						0.513358	0.958761						0.338088	1.12728						0.345485	2.87937
		1.02147	1.18506						0.199808	1.04787						0.93192	1.3785						0.480192	1.00852
		0.196899	0.405792						0.374985	0.910657						0.367795	0.872826						0.633323	1.01981
		0.16125	0.367477						0.775616	1.07279						0.93192	1.07949						0.39699	0.99208
		1.02947	1.17539						0.554943	1.03208						0.316776	0.891233						0.272188	0.921359
		0.297181	0.488082						0.832994	1.02107						0.796942	0.886389						0.310817	0.938791
		0.412121	0.575037						0.538425	1.09279						0.206016	0.941606						0.89303	1.01803
		1.06645	1.24169						0.250376	0.979916						0.313546	0.971637						0.897785	1.08598
		0.390798	0.621678						0.738813	1.17002						0.735589	1.11501						0.546555	2.09727
		0.403125	0.554047						0.280949	1.15046						0.580592	1.10984						0.822903	1.03784
		0.159584	0.350485						0.99484	1.20754						0.752381	1.21091						0.367077	0.958997
		0.445104	0.645001						0.473512	0.547118						0.827619	0.91319						0.307054	0.956026
		0.758941	0.816578						0.393531	1.0144						0.282547	1.34169						0.969893	1.12084
		0.145592	0.399462						0.207488	1.037						1.43824	1.50476						0.801707	1.05666
		2.06827	2.2665						0.779094	1.02715						0.447877	1.01426						0.793783	1.0006
		0.238544	0.421116						0.790105	1.10105						0.0852481		0.801141					0.371039	0.802103
		0.258534	0.483084						0.267329	1.11843						0.184705		0.808569					0.41363	0.905907
		0.545718	0.746947						0.809086	1.10757						0.0203427		0.725256					0.502973	0.89303
		0.258534	0.446436						0.947025	1.20392						0.167267		0.783058					0.434431	0.905114
		0.178241	0.373474						0.453083	1.06758						0.162423		0.799525					0.319533	0.881738
		0.0686316	0.345489						0.644922	1.15625						0.157903		0.805985					0.289026	0.898181
		0.283521	0.498743						0.829227	1.09395						0.251547		0.887357					0.872825	0.886691
		0.65233	0.825907						0.0618699		0.827343					0.0949354		0.889295					0.834789	0.894615
		0.21289	0.438107						0.00956312		0.745768					0.0264793		0.707174					0.278923	0.907689
		0.803918	0.987157						0.111423		0.763735					0.201496		1.28938					0.895408	0.939386
		0.587697	0.804585						0.184739		0.914279					0.0193746		0.680373					0.82429	0.894417
		2.24684	2.43208						0.0643327		0.966006					0.874442			0.971961				0.871636	1.02576
		1.44559	1.66081						0.164309		1.03729					0.416555			0.983908				0.380152	0.936414
		0.54905	0.770935						0.0798366		0.992667					1.0782			1.15763				0.0118859		0.867475
		1.27001	1.47457						0.0782426		1.1732					0.477262			0.793391				0.182648		0.854005
		0.454766	0.694642						0.0518717		1.01034					0.378451			0.862171				0.137877		0.858958
		1.295	1.32565						0.0581025		1.06758					0.878317			1.09015				0.163035		0.958997
		0.366811	0.592029						0.251535			0.83198				0.223777			1.02686				0.00931104		0.991684
		1.11809	1.31932						0.751129			0.83111				0.528604			1.00102				0.0554677		0.937008
		0.616349	0.813581						0.621739			0.88501				1.10177			1.19251				0.173931		1.02001
		0.585032	0.765938						0.577691			0.8385				0.95743			1.03428				0.234153		0.968903
		0.216555	0.431778						0.621594			0.840528				0.734298			0.892201				0.189778		1.06835
		0.415453	0.653664						0.693171			0.859509				0.562188			1.03751				0.0814189		1.01882
		0.49208	0.696641						0.756345			0.871681				1.04106			1.08853				0.22722		1.08479
		0.492412	0.530059						0.554653			0.897327				0.636779			1.22254				0.126189		0.964545
		0.42678	0.634673						0.896167			0.9137				0.926107			0.984231				0.240889		0.89006
		0.24654	0.331496						0.510461			0.887039				0.279963			0.608041				0.0110937		0.853411
		0.0826234		0.351485					0.321809			0.946735				0.235401			0.683924				0.225635		0.914425
		0.0269864		0.726292					0.227773			0.952966				0.909639			1.01943				0.194137		0.8962
		0.00433045		0.237544					0.710848			0.949488				1.00587			1.09305				0.0915221		0.884315
		0.0749613		0.378805					0.401935			0.916453				1.77149			1.06625				0.231578		0.918189
		0.0453103		0.287186					0.424249			0.948764				0.705236			0.900274				0.214344		0.944537
		0.0393124		0.345154					0.912395			0.923987				0.679727			0.920618				0.361333			0.799528
		0.0513066		0.2572					0.371507			0.997303				0.3129			0.547656				0.738117			0.855392
		0.152921		0.405125					0.887619			1.02194				0.649696			1.02233				0.474249			0.959196
		0.122271		0.346821					0.534947			0.922973				0.528928			0.871536				0.319138			1.82132
		0.0726286		0.309507					0.366146			0.988465				0.370378			1.11501				0.818149			0.838157
		0.0446433		0.252536					0.563202			0.984263				0.495022			1.13568				1.42255			1.83776
		0.415786			1.45292				0.316013			1.00947				1.11404			1.43954				0.603212			0.996042
		0.945513			1.2367				0.275733			1.03121				0.876379			1.49055				0.382529			0.923934
		0.758276			1.70945				1.06874			1.0954				1.13212			1.16861				0.594892			1.07825
		1.25302			1.43326				0.244725			1.11162				0.474678			0.896077				0.413433			1.07528
		0.760274			1.44792				0.27211			1.14944				0.375222			0.933857				0.988118			1.07231
		0.394796			1.50123				1.09583			1.21305				0.917389			0.926753				0.741683			1.09886
		0.216222			1.8114				0.729974			1.18349				0.806953			1.46052				0.980788			1.03804
		1.44959			1.93467				0.231105			1.00237				0.978419			1.1515				0.847468			1.04636
		0.188902			0.38047				1.16321			1.20059				0.601905			0.752704				0.88471			1.07687
		1.15307			1.17606				0.604207			1.09786				0.193746				0.708143			1.08598			1.09549
		0.39513			0.894872				0.713891			1.05222				0.0752383				0.790162			0.264066			1.03883
		0.436775			0.687979				0.710848			1.1067				0.176632				0.960013			0.280508			1.16106
		0.7123			1.00615				0.258056			1.04019				0.243152				0.994888			0.466127			1.16462
		0.652663			1.05246				0.417294			0.982959				0.0565093				1.00296			0.446911			1.09905
		0.303843			0.802919				0.995275			1.05483				0.0946129				1.14795			0.998221			1.02556
		7.32289			0.396462				0.689114			1.02773				0.211183				1.18702			0.614899			0.976629
		0.230881			0.342157				0.199374			1.07699				0.00355233				0.470481			0.559234			1.00337
		0.267862			0.424781				0.365422			1.14234				0.0519889				0.971638			0.461373			0.726825
		0.306842			0.818911				0.957458			1.0628				0.0926752				1.1854			0.333797			0.921359
		0.346821			1.40194				0.268633			1.09351				0.15758				0.978096			0.594099			0.951668
		1.04146			1.2287				0.0963543				0.851975			0.00419799				1.06044			0.411056			0.857174
		2.14956			2.63198				0.112872				0.957457										0.866287			0.898379
		0.169246			0.529394				0.129825				0.943113		replicate 4	0.743173	0.777086						0.464344			0.854995
		0.993821			1.11076				0.076214				0.968904			0.567466	0.844328						0.595684			0.849449
		0.372807			0.4531				0.0963543				1.02454			0.682069	1.17001						0.541603			0.906897
		0.166581			0.390465				0.0589717				1.12264			0.71189	1.44103						0.438591			0.904916
		1.55187			1.56386				0.133302				1.09496			0.360185	1.02091						0.305271			0.965931
		1.00448			1.25069				0.138373				1.09192			0.57682	1.3004						0.407292			0.90868
		0.184905			0.510737											0.554017	0.706628						0.381539			0.902143
		1.08311			1.42626			replicate 4	0.735335	0.913903						0.684408	0.830294						0.291602			0.982571
		0.635672			0.701639				0.608934	0.933565						1.26152	2.21987						0.625993			0.958799
		0.317836			0.579034				0.768441	0.89745						0.299959	1.09342						0.605589			0.993863
		0.302177			0.50374				0.636822	1.00158						0.629153	0.809538						0.125				0.922151
		0.278523			0.345489				0.602113	0.948413						0.451107	0.840527						0.0883521				0.947508
		0.529061			0.767271				0.758409	1.00038						0.93759	1.11768						0.139462				0.925915
		0.620014			1.12642				0.716677	0.94139						0.578282	0.75282						0.20008				1.00614
		0.492079			1.08877				0.332656	0.990545						0.855437	1.03553						0.0830035				1.02358
		1.24203			1.41494				0.439596	0.83144						0.160211	0.407546						0.164224				1.02635
		0.372475			0.773601				0.686781	0.901664						0.484436	1.09517						0.164026				0.934433
		0.252537			0.307508				0.521055	0.97911						0.253765	1.04138						0.00614102				0.912444
		0.690977			1.06812				0.950218	0.97911						0.771238	0.878825						0.210183				0.845883
		0.149257			0.404791				0.716476	0.969078						0.457246	0.800181						0.22504				0.90769
		0.297513			0.446436				0.632609	1.009						0.444968	1.05336						0.253567				0.929481
		0.248539			0.971166				0.909488	1.02425						3.97723	0.429472						0.0291205				0.952856
		0.712632			1.68147				0.77446	1.04692						0.300251	0.879119
		0.849562			0.9042				0.494571	1.04231						0.138577	0.325978					replicate 4	0.480766	0.932925
		0.412121			0.689644				0.823214	1.1009						0.29265	0.330364						0.798326	0.954533
		0.216555			0.411121				0.280892	0.994358						1.27263	1.39893						0.335878	0.972851
		0.268195			0.645001				0.543125	0.989945						0.956593	1.15364						0.750784	0.854923
		0.452434			0.761608				0.430568	1.02506						0.298204	0.423918						0.947536	1.00187
		0.667323			2.00197				0.474306	1.01783						0.425672	0.427719						0.312827	0.983346
		0.770935			1.07578				0.83144	1.01643						0.373048	0.934081						0.661464	0.991373
		1.39795			1.4889				0.303564	1.04532						0.445845	0.875024						0.660229	0.993637
		0.495411			0.845231				0.546135	1.02144						0.119574		0.868593					0.8541	0.993843
		0.746615			0.867886				0.945603	1.11554						0.135946		0.989044					0.97923	1.01257
		1.59951			1.6768				0.92233	1.15146						0.125421		0.687332					0.354194	0.973262
		0.957173			1.79907				0.291526	1.02305						0.196172		1.40945					0.748109	1.05106
		0.372475			0.803585				1.03649	1.18276						0.197634		0.830002					0.872829	1.049
		0.957173			1.00082				0.727109	1.06257						0.0254356		0.949284					0.790712	0.95968
		1.23736			1.52255				0.729918	1.17493						0.0260195		0.760713					0.283397	1.01031
		0.20023				0.881879			0.831641	1.10892						0.747265			1.07587				0.685132	1.06567
		0.0626345				0.420117			1.05997	1.14243						0.801351			0.868009				1.01237	1.09592
		0.0406455				1.4176			0.458456	1.08585						0.643186			1.01156				0.632651	1.07472
		0.0156584				0.693642			0.318812	1.09367						0.363692			1.44044				0.415937	0.979848
		0.0369813				0.49841			0.0698214		0.858727					1.0329			1.13844				0.726087	1.0881
		0.0166581				1.10077			0.141449		0.827027					0.611319			0.974135				0.771571	1.12494
		0.0956172				0.907532			0.201239		0.836857					0.814799			0.954254				1.00269	1.11012
		0.0586368				0.901869			0.102927		1.00981					0.233886			0.748727				1.06711	1.11733
		0.0886213				1.46624			0.198229		0.918316					0.519519			1.17089				1.10189	1.14779
		0.170912				0.72496			0.050561		0.93477					1.14809			1.74742				0.867683	1.12782
		0.0706301				0.598025			0.159507		0.901062					0.70195			1.27058				0.771571	1.17907
		0.241209				1.03413			0.238758		0.908485					0.411639			1.13961				0.386712	0.864184
		0.0263194				1.0338			0.16713		0.968274					1.10131			2.345				0.448866	0.763751
		0.108278				0.928521			0.247385		1.01061					0.375679			0.933789				0.721148	0.793181
		0.0792926				0.709301			0.0658086		1.06277					1.0177			1.30128				0.265903	0.851013
									0.221905		1.0375					0.719491			1.13084				0.316326	0.921605
	replicate 4	0.214024	0.377857						0.222306		1.02967					0.286217			0.969164				0.883736	0.990962
		0.285682	0.422683						0.0401274		1.08083					0.678561			1.14867				0.724853	0.959268
		0.487711	0.493709						0.136032		1.12899					0.170152			0.437951				0.703038	1.02513
		0.532221	0.683111						0.69882			0.831842				0.297912			0.452861				0.692129	1.05106
		0.20487	0.403111						0.738947			0.853511				0.597578			0.429472				0.086233		0.870975
		0.615242	0.775918						0.737743			0.815992				0.168105			0.241779				0.0448656		0.853688
		0.844419	0.98142						0.772453			0.899256				0.154072			0.553724				0.0588611		0.998988
		0.266426	0.470033						0.619166			0.95102				0.245287			0.380941				0.00329312		0.991785
		0.679008	0.798017						0.372583			0.89745				0.596116			1.46354				0.185638		0.979642
		0.665433	0.819796						0.641437			0.877988				0.711597			1.12002				0.192018		1.06382
		0.719097	0.848522						0.547138			0.998371				0.590854			1.25626				0.0172876		0.963589
		0.466561	0.605772						0.285105			0.936374				0.192663			0.630322				0.19243		1.00063
		0.453304	0.600406						0.546134			0.923132				0.300543			0.879118				0.108049		0.829403
		0.177722	0.381014						0.266848			0.933565				0.811584			1.22732				0.0670933		0.891351
		0.647125	0.784442						0.603517			0.959046				0.0882917				1.1285			0.0586551		1.03027
		0.91797	1.05055						0.380408			0.888622				0.0111097				1.41121			0.101463		1.11712
		0.646179	0.738986						0.34329			0.85632				0.153195				0.866839			0.029225		1.0702
		0.786652	0.934386						0.557571			1.05475				0.118112				1.14545			0.339582			0.969558
		0.290101	0.447937						0.41572			0.96045				0.129806				1.01857			0.868095			0.918312
		0.50602	0.619345						0.535902			1.01242				0.0725047				0.555771			0.320236			0.973468
		2.72234	0.959639						0.833848			1.05936				0.0996941				1.0022			0.564117			0.916254
		0.831161	0.998466						0.518045			1.08043				0.0535015				0.429473			0.525632			1.04097
		0.360181	0.365232						1.05816			1.07542											0.508138			0.944243
		0.367125	0.533798						0.328242			1.08966											0.600957			0.960914
		0.232018	0.402796						1.01101			1.02084											0.701803			0.97141
		0.566945	0.710575						0.80917			1.02044											0.302948			1.04324
		0.176776	0.37628						0.368771			1.01362											0.482			0.953093
		0.385118	0.552108						0.998973			1.1011											0.371893			0.873857
		0.0135732		0.248748					0.264641			1.06518											0.966882			1.09222
		0.10796		0.275582					0.654479			1.03268											0.409762			1.03295
		0.104171		0.270845					0.869762			1.04893											0.622361			1.03768
		0.160992		0.363337					0.970683			1.12919											0.821376			1.01669
		0.0997523		0.344397					0.592281			1.06679											0.767867			1.0951
		0.0609238		0.29452					0.603717			1.07762											0.274547			1.08028
		0.080496		0.320406					0.520052			1.13922											0.579759			1.01422
		0.847892			1.23743				0.073032				0.927145										0.668256			0.940539
		0.782232			1.05371				0.231134				0.932562										0.927161			1.10127
		0.931545			1.02214				0.170542				0.998571										0.541067			1.02615
		0.660383			0.937542				0.0497581				0.986333										0.587374			1.13503
		0.372176			1.38485				0.032704				0.998571										0.292864			1.13544
		0.974476			1.09317				0.121988				1.02144										0.930249			1.12906
		0.882616			1.07865				0.133624				0.899055										0.797091			1.07123
		0.963112			1.08812				0.183984				0.916711										1.06567			1.07452
		1.16009			1.20965				0.209064				1.01743										0.617216			1.1838
		0.256956			0.815377				0.101121				1.03429										0.722177			1.04632
		0.661646			0.832424				0.233943				0.993556										0.786183			1.09037
		0.518331			0.852311				0.208061				1.02044										0.412438			0.759634
		0.779391			0.829898				0.237153				1.10571										0.688014			0.798738
		0.788546			0.867779				0.108144				1.03388										0.33773			0.900201
		0.568207			0.955535				0.0670129				1.13701										0.417789			0.969146
		0.316618			0.937858				0.19201				1.10591										0.697481			1.15787
		0.875355			2.02661				0.189201				1.06498										0.818907			1.0101
		0.507914			0.647756				0.101121				1.13581										1.00866			1.03212
		0.714047			0.98363																		0.490027			1.04262
		0.178354			0.683427			replicate 5	0.81612	0.896816													0.403176			1.04118
		6.3715			0.959639				0.271021	0.934106													0.143242				1.03356
		0.742142			0.878828				0.774754	0.934514													0.173084				1.02718
		0.424893			0.897768				0.756822	0.941238													0.207042				0.928602
		0.356708			0.924599				0.918619	0.942053													0.20766				1.13215
		0.567576			0.742773				0.873382	0.930235													0.0975527				1.06896
		0.639233			1.0032				0.838332	1.04068													0.219802				0.932513
		0.227914			0.84726				0.724626	1.00971													0.242029				0.643971
		1.10769			1.64938				0.921473	1.07064													0.243264				0.81479
		0.977317			1.00794				0.957744	0.996666													0.00246959				0.913989
		0.908185			1.65569				0.769863	0.995035													0.210129				0.924486
		0.0861783				0.560632			0.374743	0.958967
		0.089019				0.768342			0.438321	1.04761
		0.0871254				1.09506			1.00522	1.02438
		0.0694476				0.625659			0.460328	1.0525
		0.013574				0.845367			0.977307	1.04965
									0.756618	1.08796
	replicate 5	1.32953	1.4093						0.283452	0.960394
		1.08366	1.11304						0.74806	1.1334
		0.406297	0.570914						0.732165	1.05026
		0.494753	0.62099						0.795132	1.01256
		0.162519	0.345428						0.577092	0.961413
		0.712144	0.873763						0.621311	0.997073
		0.436882	0.626088						0.479483	1.02845
		1.26567	1.35592						0.392676	0.985254
		0.965217	1.11664						0.972213	1.15153
		0.510045	0.66207						0.420796	1.10242
		0.401799	0.581709						0.979752	1.1442
		0.456072	0.617991						0.527574	1.11771
		0.334633	0.511545						0.0621515		0.968544
		0.15862	0.345426						0.205609		0.972416
		0.921739	1.05157						0.0623555		1.03294
		0.316042	0.48156						0.179118		1.05331
		0.716942	0.770315						0.674497			0.845056
		0.827286	0.933733						0.859117			0.891925
		0.55922	0.572714						0.573424			0.90191
		0.221589	0.426986						0.325633			0.969359
		1.21169	1.32444						0.363128			1.04394
		4.38651	0.788606						0.819789			0.989737
		0.428185	0.586506						0.513718			1.00991
		0.250375	0.434783						0.296697			0.89763
		1.05277	1.1949						0.781071			0.943073
		0.623388	0.782309						0.946537			0.947963
		0.417092	0.613193						0.566088			0.979956
		0.46087	0.612595						0.764158			0.956726
		0.317841	0.466867						0.586262			1.01725
		0.276462	0.423989						1.01174			1.04109
		1.32054	1.46927						0.571183			1.10344
		0.85877	1.01889						0.730942			1.03722
		0.347226	0.512143						0.604194			1.05413
		0.933733	1.07586						0.399604			1.06126
		0.892654	1.04438						0.380449			1.05495
		0.684557	0.834182						0.53919			1.11424
		0.610195	0.764318						0.502918			1.0902
		0.492354	0.658771						0.893963			0.974861
		0.116341		0.325337					1.05596			1.19474
		0.208096		0.41949					0.12471				0.831811
		0.102549		0.325337					0.131231				0.98505
		0.122338		0.339129					0.0403476				0.907412
		0.172414		0.392203					0.216613				0.969767
		0.112444		0.320239					0.156703				0.928197
		0.0458765		0.215892					0.125933				1.07043
		0.522039			1.23418				0.228025				1.02845
		0.633883			0.965517				0.0558345				0.971805
		0.263868			0.543928				0.115541				0.979752
		0.466267			0.972114				0.125322				1.20676
		0.909745			1.36342
		1.28666			1.52174
		0.501349			0.828785
		0.830285			0.857271
		0.323538			0.616491
		0.36012			0.603299
		0.577211			0.663268
		0.435382			0.784708
		0.47946			1.1934
		0.214992			0.711844
		0.285757			0.964318
		0.531634			1.01619
		0.423089			1.06147
		0.861169			0.89835
		0.892354			1.15292
		0.85877			1.03298
		1.05487			1.11904
		0.131634			0.788606
		0.486357			1.46717
		0.196102			0.783508
		0.774812			0.95922
		0.829985			1.42759
		0.552324			0.926537
		0.367916			0.673163
		0.8			0.897151
		1.07076			1.10825
		0.251874			0.372114
		1.03568			2.57331
		0.586507			0.900151
		0.495652			1.77331
		0.715742			0.886957
		0.055207				0.877941
		0.190091				1.19128
		0.0999695				0.693818
		0.00656501				0.541327
		0.0853474				0.760962
		0.131004				0.919719
		0.0292449				1.19993
		0.194567				1.0358
		0.184123				1.30438
		0.0199938				0.787819

## Sheet: h
	DATA													STATISTICS
		Latency to next breath (%sham stim)
	vIRt	Expiratory stim						Inspiratory stim						Two-way RM ANOVA (vIRt)					Bonferroni's multiple comparisons test	Mean Diff.	95.00% CI of diff.	Summary	Adjusted P Value
		replicate 1	replicate 2	replicate 3	replicate 4	replicate 5		replicate 1	replicate 2	replicate 3	replicate 4	replicate 5		Source of Variation	% of total variation	P value	P value summary		Awake vs Isoflurane
	Awake	31.4859	54.6852	45.8663	39.5691	35.1442		18.3274	34.7201	36.127	29.9816	24.9167		state x stim phase	2.015	0.0092	**		E stim	-51.35	-61.41 to -41.28	****	<0.0001
	Isoflurane	85.7069	91.1508	100.737	96.7983	89.1016		94.7795	102.09	95.7564	93.7191	102.755		state	93.64	<0.0001	****		I stim	-69.01	-79.07 to -58.94	****	<0.0001
														stim phase	0.3554	0.3263	ns		E stim vs. I stim
														mouse	2.601	0.1955	ns		Awake	12.54	1.681 to 23.39	*	0.0229
																			Isoflurane	-5.121	-15.98 to 5.733	ns	0.5209
	CeA	Expiratory stim						Inspiratory stim
		replicate 1	replicate 2	replicate 3	replicate 4	replicate 5		replicate 1	replicate 2	replicate 3	replicate 4	replicate 5		Two-way RM ANOVA (CeA)					Bonferroni's multiple comparisons test	Mean Diff.	95.00% CI of diff.	Summary	Adjusted P Value
	Awake	100.41	90.742	136.411		78.5079		84.5661	82.9283	84.3391		94.8207		Source of Variation	% of total variation	P value	P value summary		Awake vs Isoflurane
	Isoflurane	84.0344	87.5184	111.134		78.1178		105.321	95.8318	98.8173		115.439		state x stim phase	22.21	0.0036	**		E stim	11.32	-1.617 to 24.25	ns	0.0816
														state	0.9426	0.3773	ns		I stim	-17.19	-30.12 to -4.255	*	0.0152
														stim phase	0.03955	0.9556	ns		E stim vs. I stim
														mouse	70.58	0.0047	**		Awake	14.85	-12.85 to 42.56	ns	0.3899
																			Isoflurane	-13.65	-41.35 to 14.05	ns	0.4621

## Sheet: S10 (a)
	DATA
		vIRt						CeA						vIRt						CeA
	Binned time seconds (X)	Frequency (Y)						Frequency (Y)						Peak Insp Pressure (Y)						Peak Insp Pressure (Y)
		replicate 1	replicate 2	replicate 3	replicate 4	replicate 5		replicate 1	replicate 2	replicate 3	replicate 4	replicate 5		replicate 1	replicate 2	replicate 3	replicate 4	replicate 5		replicate 1	replicate 2	replicate 3	replicate 4	replicate 5
	-15	3.04115	4.67255	6.23884	3.13892	6.60733		4.88123	6.06408	4.91947		5.21279		0.817192	0.922429	1.00802	0.855132	1.21355		1.11568	1.08088	0.922233		0.926917
	-14	2.77549	4.53318	7.14306	3.90923	4.46989		4.79248	6.28407	3.78447		5.50087		0.81976	0.950916	1.05761	0.958664	1.04459		1.04938	0.992854	0.927035		0.984695
	-13	3.04777	4.96027	4.95984	5.36134	5.14086		5.19345	6.34273	5.22557		4.83986		0.869013	1.05702	0.905459	1.19447	1.12277		1.05084	1.12303	1.03363		0.904335
	-12	3.18404	4.06461	5.11835	4.86081	5.71885		4.4507	6.13212	4.65962		5.88116		0.90756	0.957738	0.932058	1.07306	1.13618		1.04945	0.91487	0.978887		1.03347
	-11	7.28017	3.89843	5.59466	4.17742	4.19208		3.42778	5.24099	4.2444		6.38603		1.47934	0.919567	0.970583	1.02287	0.921357		0.806806	0.914194	0.874496		1.17353
	-10	4.68178	3.17334	4.60558	3.67916	5.15184		5.05051	4.92303	3.16039		6.02629		1.26469	0.788428	0.99566	0.953072	0.984437		1.04024	0.840809	0.688357		1.16336
	-9	4.18396	3.75579	5.82077	3.78713	4.103		4.60877	4.32825	3.55527		5.20496		1.10021	0.940491	1.1625	0.923023	0.91882		1.01112	0.765172	0.769252		1.04335
	-8	2.86007	4.77756	6.3988	3.715	6.06977		5.7832	4.5742	3.24576		4.72812		1.0102	1.11397	1.10339	0.900119	0.969924		1.01204	0.741195	0.74704		0.967359
	-7	4.44556	4.80698	6.28561	4.32768	5.18346		4.13825	5.71255	3.02139		5.01218		1.17952	1.10675	1.0845	1.00454	1.03274		0.991694	0.935596	0.666716		1.00855
	-6	3.56471	3.67773	7.22719	3.78681	4.83196		4.49951	6.25629	4.83259		4.1454		0.908152	0.911899	1.03639	0.847497	0.992003		0.920698	0.995669	0.96016		0.872502
	-5	3.05599	4.17588	7.23958	3.74108	3.8849		3.85162	6.11614	7.08304		3.96243		0.920376	1.00296	1.06295	0.878504	0.957067		0.929308	0.978958	1.1917		0.970456
	-4	4.77966	6.0271	6.21191	4.13881	4.98413		4.33139	6.76792	5.4543		4.09171		1.12516	1.1544	1.07552	0.88877	0.897574		0.852922	1.01478	1.10819		0.90002
	-3	4.79049	5.76541	6.12668	3.49061	5.22908		3.897	6.15411	3.89058		4.77491		1.16931	1.12048	0.974714	0.838961	1.00168		0.819283	0.986967	0.892215		0.921527
	-2	4.28265	6.21739	6.9067	3.36179	3.80083		4.16963	5.65682	3.05621		3.45651		1.22536	1.13876	1.01307	0.863804	0.932665		0.828773	1.0222	0.682159		0.806864
	-1	4.27424	6.51458	6.67603	4.29167	3.55594		5.03527	5.80907	4.47552		4.64637		1.11948	1.23732	1.01498	0.979133	0.817257		0.928847	0.985152	0.829434		0.943295
	0	8.45254	7.27153	8.41097	7.13001	7.46398		4.5506	4.97681	3.69658		4.52642		1.36228	1.28089	1.06105	1.28712	1.132		0.892206	0.887307	0.727466		0.908147
	1	8.68927	8.97242	9.89251	9.09435	9.27323		6.20647	7.66952	4.23131		6.22783		1.70962	1.76352	1.33276	1.81536	1.60461		1.27618	1.17277	0.887175		1.18179
	2	7.59527	8.11593	8.39593	7.88665	8.23337		5.57918	6.971	5.14083		6.31893		1.6977	1.65132	1.27093	1.60018	1.45503		1.27553	1.18379	1.09214		1.17392
	3	7.66991	8.42955	8.83353	7.78607	7.35637		6.67024	8.11497	5.72151		6.57607		1.77494	1.60541	1.30379	1.50707	1.362		1.26514	1.22586	1.20044		1.19011
	4	7.81988	8.19699	9.46401	7.70006	7.11129		5.05321	7.22376	5.24221		6.37346		1.78858	1.53108	1.34909	1.49382	1.30462		1.3053	1.20736	1.18768		1.15513
	5	8.1088	8.16131	9.38284	7.57173	6.91987		6.65723	7.70852	5.04404		6.74675		1.64122	1.51438	1.36072	1.42317	1.2614		1.35477	1.15878	0.956861		1.15718
	6	7.92067	8.16446	9.04709	7.67871	6.99734		6.74643	7.64118	5.44999		5.84256		1.68326	1.50997	1.3053	1.4143	1.23151		1.28405	1.1746	0.991091		1.11632
	7	7.46801	8.48299	9.08859	8.04518	7.02037		5.4552	7.92576	3.5401		7.59878		1.58531	1.5033	1.24234	1.47617	1.21493		1.25394	1.18157	0.839663		1.14888
	8	6.88303	8.22519	9.28277	7.66559	7.0025		6.55213	7.77515	3.68181		6.13592		1.55599	1.64293	1.31961	1.39524	1.20801		1.31252	1.19814	0.859604		1.14368
	9	7.01625	7.68647	9.49113	8.33236	6.99641		4.88112	8.56808	6.02998		6.81146		1.53841	1.51813	1.3028	1.52276	1.18787		1.22432	1.20055	1.2182		1.12087
	10	6.83369	7.98805	9.38473	8.40565	7.15511		5.56774	7.43471	5.82924		7.17989		1.49054	1.63808	1.23854	1.47159	1.16228		1.21567	1.1246	1.17046		1.11942
	11	7.43157	7.88205	9.70418	8.11141	6.91028		5.99547	7.60909	2.93647		8.03973		1.53367	1.60592	1.31888	1.50237	1.1862		1.28796	1.15315	0.961288		1.16169
	12	7.75363	7.54458	9.24486	8.03571	6.95139		4.81069	8.0116	3.68371		7.14315		1.5448	1.50557	1.20008	1.50875	1.19206		1.16253	1.22775	1.10367		1.13364
	13	7.17519	7.14383	8.88853	8.30517	7.00001		5.94496	7.5748	5.11041		7.76657		1.46291	1.44167	1.22158	1.52805	1.14254		1.22277	1.21051	1.24036		1.18692
	14	7.90846	7.1279	8.79351	8.23471	7.02032		4.07678	7.86322	5.84704		7.621		1.53054	1.48856	1.23357	1.49057	1.13443		1.10007	1.12415	1.33396		1.14174
	15	7.33085	7.38159	8.85487	7.99323	6.80052		5.36287	7.18196	7.08218		8.15837		1.44141	1.46555	1.16704	1.45757	1.1327		1.2777	1.25721	1.38715		1.24606
	16	2.69787	6.09668	7.26813	5.69234	2.22916		5.14	7.29694	6.22614		7.3467		1.0829	1.08905	1.04805	1.23707	1.16026		1.162	1.11992	1.32624		1.17733
	17	4.19113	4.82288	6.4804	6.92135	1.92338		3.8541	7.26394	5.61153		6.05054		1.05637	1.02359	1.04868	1.42451	1.06675		0.892584	1.02823	1.26977		1.1554
	18	3.83789	3.58831	7.19253	6.23648	4.25785		3.65124	6.88392	2.83041		5.63415		1.10661	0.929228	1.05526	1.34161	0.682511		0.902932	1.07197	0.882167		0.999396
	19	4.93825	3.42353	6.08709	6.51724	4.34866		3.50822	5.71601	4.50244		5.02073		1.0298	0.883156	0.995443	1.33553	0.936646		0.883184	1.0295	1.01991		1.01257

## Sheet: S10 (b)
	DATA													STATISTICS
		Delta Frequency (Hz)
		vIRt						CeA
		replicate 1	replicate 2	replicate 3	replicate 4	replicate 5		replicate 1	replicate 2	replicate 3	replicate 4	replicate 5		Two-way RM ANOVA (frequency)					vIRt vs. CeA						Awake vs Isoflurane
	Awake	3.89815	3.45921	3.31495	3.92015	2.45025		1.13542	1.71851	-0.13066		1.60297		Source of Variation	% of total variation	P value	P value summary		Bonferroni's multiple comparisons test						Bonferroni's multiple comparisons test
	Isoflurane	-0.26232	-0.14911	-0.1139	-0.09794	-0.15228		0.139554	-0.04528	0.080446		-0.09428		state x brain region	16.26	0.0017	**			Mean diff.	95.00% CI of diff.	Summary	Adjusted P Value			Mean diff.	95.00% CI of diff.	Summary	Adjusted P Value
														state	55.56	<0.0001	****		Awake	2.327	1.469 to 3.185	****	<0.0001		vIRt	3.564	2.600 to 4.528	****	<0.0001
														brain region	12.03	0.0022	**		Isoflurane	-0.1752	-1.033 to 0.6823	ns	>0.9999		CeA	1.061	-0.01617 to 2.139	ns	0.0532
		Delta Peak Insp Pressure (a.u.)												mouse	3.784	0.6097	ns
		vIRt						CeA
		replicate 1	replicate 2	replicate 3	replicate 4	replicate 5		replicate 1	replicate 2	replicate 3	replicate 4	replicate 5		Two-way RM ANOVA (peak insp pressure)					vIRt vs. CeA						Awake vs Isoflurane
	Awake	1.5637	1.54442	1.27388	1.48512	1.22683		1.25302	1.18772	1.11018		1.15683		Source of Variation	% of total variation	P value	P value summary		Bonferroni's multiple comparisons test						Bonferroni's multiple comparisons test
	Isoflurane	1.53154	1.16536	1.10593	1.32931	1.41881		1.11847	1.10696	1.03323		1.04724		state x brain region	0.01361	0.9414	ns			Mean diff.	95.00% CI of diff.	Summary	Adjusted P Value			Mean diff.	95.00% CI of diff.	Summary	Adjusted P Value
														state	8.992	0.091	ns		Awake	0.2419	0.02186 to 0.4618	*	0.0307		vIRt	0.1086	-0.09361 to 0.3108	ns	0.3417
														brain region	46.53	0.0111	*		Isoflurane	0.2337	0.01373 to 0.4537	*	0.0369		CeA	0.1005	-0.1256 to 0.3265	ns	0.4944
														mouse	27.86	0.2509	ns

## Sheet: S10 (c)
	DATA (replicate means)								STATISTICS
		Frequency (Hz)							vIRt stim vs. breathing patterns
	Condition	replicate 1	replicate 2	replicate 3	replicate 4	replicate 5	replicate 6		Brown-Forsythe ANOVA test			Dunnett's T3 multiple comparisons test	Mean Diff.	95.00% CI of diff.	Summary	Adjusted P Value
	Ctl slow mode	3.3031	3.08534	3.26706	2.88576	3.19034	3.40005		F* (DFn, DFd)	88.24 (4.000, 14.95)		vIRt stim vs. Ctl slow mode	4.898	3.592 to 6.203	***	0.0004
	Ctl fast mode	8.60308	9.66683	9.58089	8.55344	8.76579	9.28844		P value	<0.0001		vIRt stim vs. Ctl fast mode	-0.99	-2.211 to 0.2305	ns	0.1147
	Hypoxia/hypercapnia	4.023	5.648	5.976	4.279	4.322	5.976		P value summary	****		vIRt stim vs. 10% O2; 5%CO2	3.049	1.549 to 4.549	***	0.0006
	Severe hypercapnia	5.218	6.082	5.882	5.3	5.301	6.313					vIRt stim vs. 10% CO2	2.404	1.203 to 3.604	**	0.0013
	vIRt	7.647	8.065	9.239	8.098	7.383
									Welch's ANOVA test
									W (DFn, DFd)	204.3 (4.000, 10.58)
									P value	<0.0001
									P value summary	****
		Frequency (Hz)							CeA stim vs. breathing patterns
	Condition	replicate 1	replicate 2	replicate 3	replicate 4	replicate 5	replicate 6		Brown-Forsythe ANOVA test			Dunnett's T3 multiple comparisons test	Mean Diff.	95.00% CI of diff.	Summary	Adjusted P Value
	Ctl slow mode	3.3031	3.08534	3.26706	2.88576	3.19034	3.40005		F* (DFn, DFd)	48.79 (4.000, 8.795)		CeA stim vs. Ctl slow mode	3.209	0.3712 to 6.047	*	0.0359
	Ctl fast mode	8.60308	9.66683	9.58089	8.55344	8.76579	9.28844		P value	<0.0001		CeA stim vs. Ctl fast mode	-2.679	-5.181 to -0.1771	*	0.04
	Hypoxia/hypercapnia	4.023	5.648	5.976	4.279	4.322	5.976		P value summary	****		CeA stim vs. 10% O2; 5%CO2	1.36	-1.175 to 3.896	ns	0.317
	Severe hypercapnia	5.218	6.082	5.882	5.3	5.301	6.313					CeA stim vs. 10% CO2	0.7148	-1.772 to 3.202	ns	0.7028
	CeA	6.047	7.679	4.934		6.93
									Welch's ANOVA test
									W (DFn, DFd)	172.6 (4.000, 9.452)
									P value	<0.0001
									P value summary	****

## Sheet: S10 (d)
	DATA
	vIRt							CeA
		(X)	(Y)						(X)	(Y)
		Time of stim	E cycle length	I cycle length	Sham E cycle length	Sham I cylce length			Time of stim	E cycle length	I cycle length	Sham E cycle length	Sham I cylce length
	replicate 1	187.1	55					replicate 1	278.3	16
		249	49.1001						237.8	137.3
		170.4	59						346.1	15
		102.8	53						83	288.8
		75.7002	57.6001						380.3	11.1001
		129.7	51.3999						362.4	15.5
		264.8	9.5						299.5	235.5
		346.7	45						38	52.8999
		249.9	71.2002						114.5	159.4
		121.5	57						38.1001	108.5
		51.7002	76.3999						135	129.9
		289.8	48.6001						148.5	162.5
		497.1	3.1001						484.6	96.8999
		72.1001	60.7002						259.9	119.3
		197.5	60.3999						212.1	73.7002
		183.5	60.7002						57.7998	55.3999
		105	69.2002						48.7998	71.8999
		402.6	62.8999						180.9	198.2
		77.1001	59.2998						104.1	249.3
		628.6	48.5						88.7998	259.6
		208.2	43						94.6001	96.3999
									69	138.5
		362.5	18.2998						249.5	225.6
		52.2002	69.7998						240.8	70.2998
		374.1	59.7998						109.1	53.7998
		372.4	44.5						114.6	117
		86.3999	49.3999						108.4	157.4
		93.5	53.2002						22.2998	103.3
		140.9	55.5						105.5	9.7002
		405.8	14.2002						31.2998	71.5
		341.3	45.7002						137.5	124.9
		182.4	54.5						95.1001	33.3999
		231	58						71.5	109.2
		368.2	23.7998						258.3	62.3999
		144.4	49.7998						84.2998	747.9
		149.2	63.5						36.7998	208.4
		132	4.2002						82.1001	34.1001
		124.1	63.8999						86	405.8
		47.7002	77.2998						19.3999		291.3
		42.2998		75.7002					30.3999		176.5
		25.8999		79.7002					22.6001		247.8
		57.7002		67.3999					23.2998		77.2002
		38.5		51.8999					19.2998		83.6001
		263.2			127.9				1		134.3
		147.1			137.6				31.1001		290.2
		276.3			105.1				8.2002		195.6
		207.8			99.7				20.5		120.6
		365.8			108.1				35.2998		363.7
		50.6001			185.7				9.2002		149.8
		199			112.3				3.2998		112.6
		35.7			148.6				391			40.7
		137.5			153.5				84.1001			150.8
		149.7			104.2				200.8			170.1
		157.3			110.8				221.7			66.8999
		177.2			218.4				394.5			69.3999
		161.1			15.6001				196.3			92.8
		296.4			92.5				226			104.3
		198.7			74.1001				172.8			415.7
		80.8999			278.5				382.2			155.1
		408.6			115.8				85.1001			31.3
		199.4			284.2				38.6001			70.2
		274.7			12.8999				143.1			111.7
		393.9			18.7				77.7			182.6
		22.3999			93.8999				178.6			115.1
		199.2			303.2				234			218.8
		100.4			348.9				72.2			28.1001
		77.2			526.3				135.8			250
		294.6			64.1001				105.8			199
		438.4			114.9				209.1			0.100098
		210.6			349.1				50.5			155
		281.3			159.7				385			74.8
		98.2			189.2				178.1			200.6
		207.7			288.2				81.8			65.8
		80.3			91				34.6001			122.2
		240.4			274.3				92			358.5
		61			149.9				48.7			53.7
		79.8999			25				123.2			208.7
		95.2			93.7				335.6			0.5
		8.5				426.5			158.6			87.1001
		15.7				379.5			75			22.3
		19.2				518.6			206.6			101.2
		22.3999				265.4			100			198
		43.8				295.1			241.5			8.19995
		49.3				426.7			157.4			145.4
		48				369.7			41.5			61.8999
		11.3999				316.2			133.1			34.3999
	replicate 2	103.8	60.6001						87.8			186.2
		230.6	52.6001						340.2			425.5
		78.8999	58.2998						221.2			13.3
		76.1001	61.3999						158.4			209
		179.3	44.2998						74.8			627.6
		79.8999	70.7998						175			168.6
		59.7002	68.7998						107.1			4.5
		178.6	64.2002						74.3			21.1001
		44.7998	69.3999						47.3				237.1
		178	58.2998						11.3				176.2
		139.4	47.5						21.8999				106.1
		193.8	58.8999						2.80005				125.4
		165.7	61.7002						11.3999				586.2
		171.5	42.7998						21				95.3
		71.1001	64.3999					replicate 2	89.8999	153.7
		61.6001	74.7998						169.2	49.1001
		186.9	60.5						172.4	78.8999
		247.8	50.2998						97	121.9
		151.7	58.7998						208.6	36.3999
		190.6	54.7998						116.9	429.4
		270.6	51.6001						223.1	55.8999
		133.8	63.8999						242.2	130.2
		166.7	57						256.3	29.6001
		61.2002	59.7002						203.5	16.8999
		144.4	59						95.3999	502.6
		186.9	51.2998						181.3	78.6001
		270.4	55.2998						322.2	33.8999
		131.1	67.7998						147.6	112.2
		224.1	47.7002						155	213.1
		243.1	3.1001						124.1	142.8
		49.6001	74.7002						124	168.1
		118.5	67.2998						121	171.3
		253.4	45.8999						227.8	56.2002
		83.1001	62.3999						134.5	157.9
		197.1	55.7998						56.7002	203.3
		185.7	44.5						244.8	59.2002
		307.7	53.2998						301.9	86.7998
		143.1	54						283.4	243.9
		119.2	34.1001						398.6	97.7998
		49.6001		69.6001					293.3	30.7002
		32.5		70.1001					278.8	87.2998
		7.1001		97.2998					84.2998	260.3
		38.2998		68.1001					189.4	36.7998
		5.7998		61.8999					340.2	80.7002
		17.8999		83.3999					297.2	28.2002
		53		81.1001					115.3	89
		271.3			12.7				407.7	135.1
		215			23.5				149.3	304.4
		67.6001			94.5				100	216
		232.9			1.6001				193.4	110.4
		215.4			30.1001				37.7002		191.1
		168.2			93.6001				24.7002		238.9
		178.3			141.2				111.6			84.6001
		108.8			126.9				131.5			108.6
		200.9			16.8				291.8			44.2
		67.8			174.2				79.6001			173.4
		53.8			108.6				229.9			48.7
		179			38.2				157			91.5
		95.8999			44.3				143.3			62.7
		94.2			27.3999				284			6
		57.7			85.3999				196.5			21.8
		150.5			63.2				261.9			79.6001
		153			125.3				175.2			93.3999
		144.7			32.3				58.6001			269.8
		191.3			97.3				114.6			95.7
		179.8			135.7				73.2			205.8
		78.6001			135.4				86.5			181.3
		278.3			47.1001				300.9			21.2
		88.8999			180				81.7			140.7
		271.3			24.3				85.5			233.8
		160.4			152.8				313.1			42.3999
		93.8			139.8				85.8999			261.3
		94.8999			173.1				223.5			185.1
		249.8			97.2				351.4			53.6001
		75.8			245.5				84.3999			278.7
		104.7			143.5				54.8999			313.6
		61.6001			92.2				114.6			56.5
		100.1			257.5				260.7			132.9
		135			121.5				260.5			748.3
		411.8			39.7				179.5			66.5
		160.7			176.3				158.3			167.1
		146.3			102.5				3.1001				237.4
		101.1			171.4				47.2				212
		107.1			132.3				25.1001				129.2
		24.8				231.2			1.6001				333.7
		24				187.8			16.6001				220.8
		4				262.3			27				293.2
		0.100098				276.8			35.3				340
		23.8999				213.2			19.3999				347.7
		39.5				159.2			3.3999				172.3
		15.8				206.5			32.8999				306.3
		50.8999				212.5		replicate 3	252.7	38.1001
	replicate 3	76.6001	65.7002						349.4	22.8999
		140	49						116.9	142.3
		138.2	49.2002						232.7	59.2998
		57.5	68.7002						131.1	212.4
		70.3999	63.3999						262.2	26.3999
		324.2	53.7002						103.1	144.8
		263.5	56.1001						208.5	91.6001
		91.8999	6.2998						362.8	85.8999
		331.5	2.2998						77.2002	235.4
		147	3.3999						192.7	26.2002
		47.1001	55.8999						92.3999	156
		357.4	53						166.6	151.1
		223.1	0.799805						168.7	140.6
		24.6001	71						83.2998	215.1
		109.1	64.8999						122.3	99.7998
		103.5	1.7002						137.9	146.1
		158.7	68.1001						134.7	139.9
		210.8	66.7998						67.2998	235.6
		71.8999	60						136.5	124.5
		78.3999	60						181.5	181.6
		170.9	63.2002						104.7	244.4
		135	60.2002						288.6	138.3
		306.6	49.1001						113.9	156.4
		59.1001	62.7002						288.6	45.7002
		48.3999	61.8999						98.1001	177.9
		309	43.7998						246.8	27.7002
		89.2002	57.2998						63.7998	227.8
		123.7	48.8999						97.1001	203.8
		320.1	52.6001						227.8	117.5
		117.3	69.2998						179.8	163.9
		121	45.2998						233	142
		47.8999	57.2998						256.3	26.5
		133.6	60						87.5	328
		227.8	17.2998						445.4	20.6001
		43.7002	76.2002						138.7	175.4
		620.8	59.5						26.3999		221.7
		71.6001	54.7998						57.2002		193.2
		77.6001	67.3999						6.2998		218.3
		163.8	60.3999						51.7998		190.7
		77.6001	56.3999						50.2998		197.3
		53.5	58.6001						48.8999		200.7
		20.6001	83.1001						77.8999		196.9
		85.1001	64.6001						29.3999		246
		195.8	52.1001						8.2002		210.8
		63.8999	67.6001						62.3999		336.9
		241.3	55						6		204.7
		176.4	65.1001						270.8			30.2
		674.4	55.6001						129			175.7
		433.9	64.6001						333.9			24.6001
		164.8	66.6001						147.8			97.8999
		381.2	61.3999						117.2			149.8
		136.5	72						272			65.6001
		388.7	9.2002						69.3			248.7
		110.1	67.6001						163.7			146.3
		335.6	60.3999						341.2			28.1001
		185	59.2002						296.5			23.8
		175.6	54.2998						227.4			48.8999
		65	64.6001						174.1			147.2
		124.7	71.5						322.4			14.7
		147.7	61.3999						197.2			181.4
		147.8	11.2998						286.8			18
		128.1	62.3999						86.7			101.6
		74	25.5						72.8999			138.9
		24.7998		80.7002					281.7			34
		8.1001		209.9					311.5			27
		1.2998		70					218.4			60.3999
		22.5		91.2002					210.5			74.6001
		13.6001		72.6001					96.8999			72.7
		11.7998		91.7998					201.2			115.4
		15.3999		61.7998					163.8			106.1
		45.8999		75.7002					114.7			230.6
		36.7002		67.3999					153.3			198.4
		21.7998		71.1001					345			100.8
		13.3999		62.3999					271.4			190.2
		124.8			311.3				350.6			11.3
		283.8			87.3999				147			130.5
		227.6			285.5				116.2			173
		376.1			54.1001				284.1			2.8999
		228.2			206.4				249.9			202.4
		118.5			332.1				303			53.6001
		64.8999			478.8				186.4			46.7
		435.1			145.6				60				159.3
		56.7			57.5				23.3				221.4
		346.1			6.8999				54.7				242.6
		118.6			150				75.3				232.8
		131.1			75.3999				17.5				293.1
		213.8			88.2				29.3				326.2
		195.9			120				65.3999				302.2
		91.2			149.8				1.1001				144.6
		69.3			33.3999				16.1001				284.8
		80.3999			47.1001				28.7				338.4
		92.1001			153.7				48.8				254.1
		104.1			316.7				1.30005				327.1
		312.6			56.2			replicate 4	254.2	11.6001
		645.2			144.8				194.1	94.7002
		50.8			108.1				233.3	166.9
		298.3			35.1001				243.5	249.4
		111.9			24.1001				123.2	226
		50			67.2				197.3	247.5
		465.8			3.6001				189.5	52.2002
		301.5			73.8999				234.1	49.8999
		55.5			97.8				431.5	327.8
		325.1			103				102.6	271.4
		190.8			19.8				215.2	61.7002
		95.3999			78.3999				154.3	133.2
		90.7			60.5				320.7	61.6001
		83.6001			20.1001				197.8	59.7002
		158.8			71.5				292.6	61.6001
		186.1			152				54.7998	84.6001
		147.7			179.1				165.7	208.9
		372.8			51.8999				86.7998	269.4
		111.8			120.4				263.8	36.7998
		75.8			16.5				156.4	117.3
		207.4			113.2				152.2	208.1
		44.8			76.7				102.7	198
		89.3			44.7				47.3999	64.1001
		74.6001			216.9				100.1	12.8999
		213.9			290.8				435.3	43.2002
		255			16.3999				327.2	67.3999
		123.7			83.3				102	43
		65			58.3999				145.6	0.700195
		80.5			113.1				127.6	191.9
		135.8			92.8				152.5	146.8
		200.3			400.6				40.8999		256.2
		231.4			91.5				46.5		291.8
		419.6			27.3				42.8999		192.2
		148.7			105				67.1001		415
		224.1			36.3999				67.6001		216.3
		480.1			23.2				8.7002		316
		287.3			252.7				8.8999		251.3
		111.8			129.4				255.6			112.4
		287.3			13.1001				274.1			22.8
		371.4			85.6001				220			126
		60.1001				204.6			124.4			368.3
		18.8				107.3			353.3			36.1001
		12.2				413.3			209.1			124.1
		4.69995				203.5			278.7			47.7
		11.1001				138.5			80			176.1
		5				325.4			177.7			222.8
		28.7				243.7			392.7			205
		17.6001				253.1			240.1			194.5
		26.6001				413.5			140.8			249
		51.3				166.3			376.7			425.4
		21.2				158.3			128.5			190.9
		72.3999				238			348.1			97
		7.8999				302.4			246.1			140.7
		32.5				246.2			97.8999			233.6
		23.8				189.1			232.1			160.8
	replicate 4	67.7998	51.8999						58.2			91.6001
		90.5	43.3999						101.9			53
		154.5	1.8999						57.5			25.2
		168.6	47.7998						52.7			136.7
		64.8999	62.7998						83.8999			46.3999
		194.9	50.8999						203.9			296.7
		267.5	43.3999						243.4			139.7
		84.3999	64.5						202.1			227.6
		215.1	37.7002						65.8999			149.7
		210.8	48.8999						102.8			197.9
		227.8	41						277.6			142.2
		147.8	44.1001						30.2				355.8
		143.6	46.6001						3.80005				478.9
		56.2998	64.3999						52.3999				244.1
		205	43.5						40.3999				351.4
		290.8	42						44.3999				304
		204.7	29.3999						24.8				165.3
		249.2	46.7998						34.1001				308.7
		91.8999	50						18.3				128.6
		160.3	35.8999
		263.3	53
		114.1	1.6001
		116.3	52.7998
		73.5	54.1001
		179.6	45.5
		56	63.2002
		122	52.8999
		4.2998		74.5
		34.2002		53.1001
		33		52.7998
		51		64.1001
		31.6001		77.5
		19.2998		74
		25.5		76
		268.6			123.4
		247.8			86
		295.1			28.7
		209.2			87.8
		117.9			320.8
		308.7			37.6001
		279.6			62.1001
		305.1			39.6001
		367.5			15.7
		81.3999			176.9
		209.6			54.1001
		164.2			105.8
		246.9			16
		249.8			25.1001
		180			122.7
		100.3			196.8
		277.3			364.7
		160.9			44.3
		226.2			85.3999
		56.5			160
		235.1			43.3
		134.6			149.8
		113			179.9
		179.8			55.5
		202.5			115.3
		72.2			196.2
		350.9			171.6
		309.6			9.69995
		287.7			236.8
		27.3				150.3
		28.2				215.2
		27.6001				319.3
		22				176.2
		4.30005				263.5
	replicate 5	443.4	26.6001
		361.4	9.7998
		135.5	54.8999
		165	42.1001
		54.2002	61
		237.5	53.8999
		145.7	63.1001
		422.1	30.1001
		321.9	50.5
		170.1	50.7002
		134	60
		152.1	54
		111.6	59
		52.8999	62.2998
		307.4	43.2998
		105.4	55.2002
		239.1	17.7998
		275.9	35.5
		186.5	4.5
		73.8999	68.5
		404.1	37.6001
		142.8	52.7998
		83.5	61.5
		351.1	47.3999
		207.9	53
		139.1	65.3999
		153.7	50.6001
		106	49.7002
		92.2002	49.2002
		440.4	49.6001
		286.4	53.3999
		115.8	55
		311.4	47.3999
		297.7	50.6001
		228.3	49.8999
		203.5	51.3999
		164.2	55.5
		38.7998		69.7002
		69.3999		70.5
		34.2002		74.2998
		40.7998		72.2998
		57.5		73.2998
		37.5		69.2998
		15.2998		56.7002
		174.1			237.5
		211.4			110.6
		88			93.3999
		155.5			168.7
		303.4			151.3
		429.1			78.3999
		167.2			109.2
		276.9			9
		107.9			97.7
		120.1			81.1001
		192.5			28.7
		145.2			116.5
		159.9			238.1
		71.7			165.7
		95.3			226.3
		177.3			161.6
		141.1			212.9
		287.2			12.3999
		297.6			86.8999
		286.4			58.1001
		351.8			21.3999
		162.2			327.1
		65.3999			195.9
		258.4			61.5
		276.8			199.3
		184.2			124.8
		122.7			101.8
		266.8			32.3999
		357.1			12.5
		84			40.1001
		345.4			512.8
		195.6			104.6
		165.3			426.1
		238.7			57.1001
		18.5				275.7
		63.7				335.5
		33.5				199
		2.19995				179.2
		28.6001				226.4
		43.8999				264.3
		9.80005				392.3
		65.2				281.9
		61.7				375.4
		6.69995				257.3

## Sheet: S11 (c)
	DATA																					DATA (replicate means)						STATISTICS
	Binned Frequency Hz (X)	Light OFF					Light ON 2mW					Light ON 4mW					Light ON 6mW						Frequency (Hz)
		Probability Density					Probability Density					Probability Density					Probability Density					Condition	replicate 1	replicate 2	replicate 3	replicate 4		RM one-way ANOVA summary			Bonferroni's multiple comparisons test
		replicate 1	replicate 2	replicate 3	replicate 4		replicate 1	replicate 2	replicate 3	replicate 4		replicate 1	replicate 2	replicate 3	replicate 4		replicate 1	replicate 2	replicate 3	replicate 4		OFF	2.67833	2.151	2.829	2.74367		F	7.359			Mean Diff.	95.00% CI of diff.	Summary	Adjusted P Value
	0	0	0	0	0		0	0	0	0		0	0	0	0		0	0	0	0		2mW	2.459	2.082	2.833	2.723		P value	0.0354		OFF vs. 2mW	0.07625	-0.2356 to 0.3881	ns	>0.9999
	0.1	0	0	0	0		0	0	0	0		0	0	0	0		0	0	0	0		4mW	2.421	1.994	2.75	2.694		P value summary	*		OFF vs. 4mW	0.1358	-0.1536 to 0.4251	ns	0.3678
	0.2	0	0	0	0		0	0	0	0		0	0	0	0		0	0	0	0		6mW	2.474	1.903	2.622	2.66		R squared	0.7104		OFF vs. 6mW	0.1858	-0.03525 to 0.4067	ns	0.0813
	0.3	0	0	0	0		0	0	0	0		0	0	0	0		0	0	0	0											2mW vs. 4mW	0.0595	-0.03495 to 0.1540	ns	0.1765
	0.4	0	0	0	0		0	0	0	0		0	0	0	0		0	0	0	0											2mW vs. 6mW	0.1095	-0.2163 to 0.4353	ns	0.7633
	0.5	0	0	0	0		0	0	0	0		0	0	0	0		0	0	0	0											4mW vs. 6mW	0.05	-0.1955 to 0.2955	ns	>0.9999
	0.6	0	0	0	0		0	0	0	0		0	0	0	0		0	0	0	0
	0.7	0	0	0	0		0	0	0	0		0	0	0	0		0	0	0	0
	0.8	0	0	0	0		0	0	0	0		0	0	0	0		0	0	0	0
	0.9	0	0	0.003205	0		0	0	0	0		0	0	0	0		0	0	0	0
	1	0	0	0	0		0	0	0	0		0	0	0	0		0	0	0	0
	1.1	0	0	0	0		0	0	0	0		0	0	0	0		0	0	0	0
	1.2	0.005013	0	0	0		0	0	0	0		0	0	0	0		0	0	0	0
	1.3	0	0	0.003205	0		0	0	0	0		0	0	0	0		0	0	0	0
	1.4	0	0	0	0		0	0	0.01	0		0	0	0	0		0	0	0	0
	1.5	0	0	0	0		0	0	0	0		0	0	0	0		0	0	0	0
	1.6	0	0	0	0		0	0	0	0		0	0	0	0		0	0.0192308	0	0
	1.7	0	0.001684	0	0		0	0	0	0		0	0.0337079	0	0		0	0.0961538	0	0
	1.8	0	0.020339	0	0		0	0.0265957	0	0		0	0.134831	0	0		0.0588235	0.211538	0	0
	1.9	0	0.072189	0	0		0	0.164894	0	0		0	0.213483	0	0		0.176471	0.288462	0	0
	2	0.005013	0.212994	0	0		0	0.207447	0	0		0.047619	0.258427	0	0		0.176471	0.288462	0	0
	2.1	0.017815	0.238184	0	0		0.0227273	0.308511	0	0		0.0761905	0.224719	0	0		0.117647	0.0769231	0	0
	2.2	0.084564	0.210049	0	0		0.106061	0.159574	0	0		0.114286	0.0898876	0	0		0.176471	0	0	0
	2.3	0.100302	0.130815	0	0		0.19697	0.12766	0	0		0.247619	0.0449438	0.0204082	0.00588235		0.117647	0.0192308	0.0735294	0.0504202
	2.4	0.146596	0.07495	0.022013	0.021592		0.204545	0.00531915	0.01	0.0165289		0.161905	0	0.0204082	0.0529412		0.117647	0	0.132353	0.0672269
	2.5	0.188395	0.033332	0.062321	0.077119		0.181818	0	0.02	0.0909091		0.142857	0	0.0714286	0.105882		0.0588235	0	0.191176	0.151261
	2.6	0.143188	0.005464	0.128798	0.197422		0.121212	0	0.11	0.198347		0.104762	0	0.153061	0.270588		0	0	0.279412	0.210084
	2.7	0.128421	0	0.199558	0.292154		0.0757576	0	0.17	0.31405		0.0380952	0	0.316327	0.217647		0	0	0.117647	0.235294
	2.8	0.084792	0	0.214751	0.223399		0.0530303	0	0.27	0.198347		0.047619	0	0.193878	0.188235		0	0	0.0882353	0.12605
	2.9	0.019444	0	0.170385	0.110789		0.030303	0	0.15	0.123967		0.00952381	0	0.0816327	0.105882		0	0	0.102941	0.092437
	3	0.033081	0	0.080232	0.060319		0.00757576	0	0.1	0.0330579		0	0	0.0918367	0.0294118		0	0	0.0147059	0.0336134
	3.1	0.02267	0	0.055037	0.007692		0	0	0.09	0.0165289		0	0	0.0102041	0.0176471		0	0	0	0.0336134
	3.2	0.002778	0	0.029739	0.009514		0	0	0.05	0.00826446		0	0	0.0204082	0		0	0	0	0
	3.3	0	0	0.017994	0		0	0	0	0		0	0	0.0102041	0.00588235		0	0	0	0
	3.4	0.002778	0	0	0		0	0	0	0		0	0	0	0		0	0	0	0
	3.5	0.015152	0	0.00641	0		0	0	0.02	0		0	0	0	0		0	0	0	0
	3.6	0	0	0.003205	0		0	0	0	0		0.00952381	0	0.0102041	0		0	0	0	0
	3.7	0	0	0.003145	0		0	0	0	0		0	0	0	0		0	0	0	0
	3.8	0	0	0	0		0	0	0	0		0	0	0	0		0	0	0	0
	3.9	0	0	0	0		0	0	0	0		0	0	0	0		0	0	0	0
	4	0	0	0	0		0	0	0	0		0	0	0	0		0	0	0	0

## Sheet: S12 (c)
	DATA										DATA (replicate means)					STATISTICS
	Binned Frequency Hz (X)	Light OFF				Light ON 30Hz 6mW						Frequency (Hz)				Frequency ON vs. OFF
		Probability Density				Probability Density					Condition	replicate 1	replicate 2	replicate 3		Wilcoxon matched-pairs signed rank test
		replicate 1	replicate 2	replicate 3		replicate 1	replicate 2	replicate 3			OFF	2.484	2.82	2.853		P value	0.25
	0	0	0	0.00607287		0	0	0.00369004			30Hz 6mW	2.355	2.706	2.764		Exact or approximate P value?	Exact
	0.25	0	0	0		0	0	0								P value summary	ns
	0.5	0	0	0		0	0	0								Significantly different (P < 0.05)?	No
	0.75	0	0	0		0	0	0								One- or two-tailed P value?	Two-tailed
	1	0	0	0		0	0	0								Sum of positive, negative ranks	0.000 , -6.000
	1.25	0	0	0		0	0	0								Sum of signed ranks (W)	-6
	1.5	0	0	0		0	0	0								Number of pairs	3
	1.75	0	0	0		0	0	0								Number of ties (ignored)	0
	2	0.0164474	0	0		0.121212	0	0
	2.25	0.269737	0.0120773	0		0.412121	0.0176211	0
	2.5	0.496711	0.140097	0.0890688		0.406061	0.339207	0.206642
	2.75	0.184211	0.471014	0.427126		0.0545455	0.475771	0.557196
	3	0.0296053	0.299517	0.378543		0.00606061	0.145374	0.188192				Peak Insp Pressure				Peak Inspiratory Pressure ON vs. OFF
	3.25	0.00328947	0.0748792	0.0931174		0	0.0132159	0.0369004			Condition	replicate 1	replicate 2	replicate 3		Wilcoxon matched-pairs signed rank test
	3.5	0	0.00241546	0.00607287		0	0.00881057	0.00738007			OFF	1	1	1		P value	0.25
	3.75	0	0	0		0	0	0			30Hz 6mW	1.077	1.114	1.232		Exact or approximate P value?	Exact
	4	0	0	0		0	0	0								P value summary	ns
	4.25	0	0	0		0	0	0								Significantly different (P < 0.05)?	No
	4.5	0	0	0		0	0	0								One- or two-tailed P value?	Two-tailed
	4.75	0	0	0		0	0	0								Sum of positive, negative ranks	6.000 , 0.000
	5	0	0	0		0	0	0								Sum of signed ranks (W)	6
																Number of pairs	3
																Number of ties (ignored)	0
	Binned peak insp pressure (X)	Light OFF				Light ON 30Hz 6mW
		Probability Density				Probability Density
		replicate 1	replicate 2	replicate 3		replicate 1	replicate 2	replicate 3
	0	0	0	0		0	0	0
	0.05	0	0	0		0	0	0
	0.1	0	0	0		0	0	0
	0.15	0	0	0		0	0	0
	0.2	0	0	0		0	0	0
	0.25	0	0	0		0	0	0
	0.3	0	0	0		0	0	0
	0.35	0	0	0		0	0	0
	0.4	0	0	0		0	0	0
	0.45	0.00324675	0	0		0	0	0
	0.5	0	0	0		0	0	0
	0.55	0	0	0		0	0	0
	0.6	0.00649351	0	0.018		0.00606061	0	0
	0.65	0.00324675	0	0.03		0	0	0
	0.7	0.00974026	0.00954654	0.014		0	0	0
	0.75	0.0422078	0.0167064	0.042		0.0121212	0.00881057	0.00369004
	0.8	0.0616883	0.0405728	0.05		0.0363636	0.00440529	0.00738007
	0.85	0.0811688	0.107399	0.102		0.0363636	0.00440529	0.0258303
	0.9	0.0974026	0.116945	0.09		0.0363636	0.0528634	0.0369004
	0.95	0.13961	0.164678	0.112		0.0848485	0.0704846	0.0369004
	1	0.126623	0.126492	0.12		0.151515	0.118943	0.0627306
	1.05	0.159091	0.162291	0.088		0.175758	0.140969	0.0664207
	1.1	0.0779221	0.097852	0.086		0.121212	0.15859	0.0811808
	1.15	0.0681818	0.0548926	0.098		0.0848485	0.105727	0.0885609
	1.2	0.0551948	0.0548926	0.05		0.0727273	0.154185	0.0479705
	1.25	0.0292208	0.0190931	0.026		0.0969697	0.0704846	0.132841
	1.3	0.00974026	0.0119332	0.026		0.0181818	0.0440529	0.0701107
	1.35	0.00974026	0.0119332	0.016		0.0242424	0.030837	0.0811808
	1.4	0.00649351	0.00238663	0.01		0.0363636	0.0264317	0.0811808
	1.45	0.00324675	0.00238663	0.01		0	0.00440529	0.0553506
	1.5	0.00649351	0	0.008		0.00606061	0	0.0442804
	1.55	0	0	0.002		0	0	0.0221402
	1.6	0	0	0.002		0	0.00440529	0.0369004
	1.65	0	0	0		0	0	0.0110701
	1.7	0	0	0		0	0	0.00369004
	1.75	0.00324675	0	0		0	0	0
	1.8	0	0	0		0	0	0.00369004
	1.85	0	0	0		0	0	0
	1.9	0	0	0		0	0	0
	1.95	0	0	0		0	0	0
	2	0	0	0		0	0	0

[truncated: 2 more sheets: S12 (e), S12 (f)]
